# Supplementary material for: Targeting MTAP increases PARP inhibitor susceptibility in triple-negative breast cancer through a feed-forward loop
Source: J Clin Invest. 2025 Jul 1;135(13):e188120. doi: 10.1172/JCI188120 (PMC12208554; doi:10.1172/JCI188120)
Supplement: Supplemental tables 1-7 [file jci-135-188120-s031.xlsx]

## Sheet:  Supplemental Table 1
Supplemental Table 1. Clinical characteristics of the 16 metastatic TNBC patients
Patient ID	Age	ECOG score	Metastatic sites	Treatment*	Clinical efficacy**
P08	34	0	Lung	capecitabine	PD
P18	56	1	Lung, Liver	gemcitabine	SD
P39	42	1	Lung, Liver, Bone	GP	SD
P57	47	2	Lung, Liver	GP	PR
P74	45	1	Lung, Bone	capecitabine	SD
P102	44	2	Liver, Bone	gemcitabine	SD
P154	33	2	Lung, Pleura	capecitabine	PD
P217	52	2	Lung, Pleura, Bone	gemcitabine	PD
P285	48	2	Lung, Liver	gemcitabine	PD
P302	50	1	Liver, Bone	GP	PR
P334	51	1	Lung, Liver	GP	CR
P386	46	1	Liver	gemcitabine	SD
P415	45	2	Lung	capecitabine	PD
P472	38	2	Lung, Bone	gemcitabine	PR
P518	37	2	Lung, Liver	GP	PR
P535	46	1	Lung, Liver, Bone	capecitabine	PD
*GP: gemcitabine plus platinum
**CR: complete response, PR: partial response, SD: stable disease; PD, progressive disease

## Sheet:  Supplemental Table 2
Metabolite ID	Fold Change	pvalue	qvalue	Ion Mode	Molecular Weight	Formula	Name	Delta Mass Da	Delta Mass ppm	Match	Level	Database	KEGG ID	HMDB ID	Super Class	Sub Class	Class	Final Class	Super Pathway	Sub Pathway	Pathway	State	Combo1	Combo2	Combo3	control1	control2	control3
B100003	0.739844	0.0523241	0.171259	POS	130.05	C5 H10 N2 O3	L-Glutamine	0.000326006	2.23186	90.3187	level1	BMDB	C00064	HMDB0000641	Organic acids and derivatives	Amino acids, peptides, and analogues	Carboxylic acids and derivatives	Amino acids	Amino acid metabolism	Arginine biosynthesis	map00220 Arginine biosynthesis; map00230 Purine metabolism; map00240 Pyrimidine metabolism; map00250 Alanine, aspartate and glutamate metabolism; map00470 D-Amino acid metabolism; map00630 Glyoxylate and dicarboxylate metabolism; map00750 Vitamin B6 metabolism; map00910 Nitrogen metabolism; map00970 Aminoacyl-tRNA biosynthesis; map01060 Biosynthesis of plant secondary metabolites; map01100 Metabo…	Non-significant	1.48757e+08	1.48969e+08	1.57913e+08	2.16676e+08	1.75511e+08	2.2367e+08
B100006	3.99705	5.0096e-05	0.00429823	NEG	191.02	C6 H8 O7	Citric acid	2.47837e-06	0.0129064	97.2969	level1	BMDB	C00158	HMDB0000094	Organic acids and derivatives	Tricarboxylic acids and derivatives	Carboxylic acids and derivatives	Organic acids	Carbohydrate metabolism	Citrate cycle (TCA cycle)	map00020 Citrate cycle (TCA cycle); map00250 Alanine, aspartate and glutamate metabolism; map00630 Glyoxylate and dicarboxylate metabolism; map00720 Carbon fixation pathways in prokaryotes; map01053 Biosynthesis of siderophore group nonribosomal peptides; map01060 Biosynthesis of plant secondary metabolites; map01061 Biosynthesis of phenylpropanoids; map01062 Biosynthesis of terpenoids and steroi…	Up	5.95319e+08	6.37016e+08	6.2922e+08	1.64979e+08	1.44782e+08	1.55971e+08
B100007	1.82404	0.0355552	0.13795	NEG	118.051	C4 H9 N O3	L-Threonine	5.32179e-05	0.44699	92.3544	level1	BMDB	C00188	HMDB0000167	Organic acids and derivatives	Amino acids, peptides, and analogues	Carboxylic acids and derivatives	Amino acids	Amino acid metabolism	Glycine, serine and threonine metabolism	map00260 Glycine, serine and threonine metabolism; map00261 Monobactam biosynthesis; map00290 Valine, leucine and isoleucine biosynthesis; map00470 D-Amino acid metabolism; map00860 Porphyrin metabolism; map00970 Aminoacyl-tRNA biosynthesis; map01060 Biosynthesis of plant secondary metabolites; map01100 Metabolic pathways; map01110 Biosynthesis of secondary metabolites; map01120 Microbial metabol…	Non-significant	2.3368e+07	2.38797e+07	2.34885e+07	1.32352e+07	1.01915e+07	1.53532e+07
B100022	1.27032	0.47686	0.638885	POS	106.05	C3 H7 N O3	L-Serine	0.000256227	2.43927	90.1785	level1	BMDB	C00065	HMDB0000187	Organic acids and derivatives	Amino acids, peptides, and analogues	Carboxylic acids and derivatives	Amino acids	Amino acid metabolism	Glycine, serine and threonine metabolism	map00260 Glycine, serine and threonine metabolism; map00261 Monobactam biosynthesis; map00270 Cysteine and methionine metabolism; map00460 Cyanoamino acid metabolism; map00470 D-Amino acid metabolism; map00564 Glycerophospholipid metabolism; map00600 Sphingolipid metabolism; map00630 Glyoxylate and dicarboxylate metabolism; map00680 Methane metabolism; map00920 Sulfur metabolism; map00970 Aminoac…	Non-significant	1.20537e+07	6.13567e+06	8.19119e+06	1.21844e+07	5.35161e+06	3.23075e+06
B100026	0.645186	0.0214883	0.102428	POS	291.07	C10 H12 N4 O5	Inosine	21.9819	81997.2	99.8414	level1	BMDB	C00294	HMDB0000195	Nucleosides, nucleotides, and analogues	NA	Purine nucleosides	Purines and derivatives	Nucleotide metabolism	Purine metabolism	map00230 Purine metabolism; map01100 Metabolic pathways; map01232 Nucleotide metabolism; map02010 ABC transporters	Non-significant	1.4818e+07	1.26909e+07	1.33287e+07	1.96371e+07	2.48748e+07	1.87839e+07
B100032	0.969012	0.908046	0.942635	NEG	146.046	C5 H9 N O4	L-Glutamic acid	2.88985e-05	0.196517	94.1838	level1	BMDB	C00025	HMDB0000148	Organic acids and derivatives	Amino acids, peptides, and analogues	Carboxylic acids and derivatives	Amino acids	Amino acid metabolism	Arginine biosynthesis	map00220 Arginine biosynthesis; map00250 Alanine, aspartate and glutamate metabolism; map00330 Arginine and proline metabolism; map00332 Carbapenem biosynthesis; map00340 Histidine metabolism; map00430 Taurine and hypotaurine metabolism; map00470 D-Amino acid metabolism; map00480 Glutathione metabolism; map00524 Neomycin, kanamycin and gentamicin biosynthesis; map00630 Glyoxylate and dicarboxylat…	Non-significant	1.14466e+08	1.19133e+08	1.14717e+08	1.19207e+08	9.46471e+07	1.456e+08
B100035	0.245338	0.00384312	0.0440829	NEG	195.051	C6 H12 O7	Gluconic acid	7.35791e-06	0.0375292	97.2291	level1	BMDB	C00257	HMDB0000625	Organic oxygen compounds	Carbohydrates and carbohydrate conjugates	Organooxygen compounds	Carbohydrates	Carbohydrate metabolism	Pentose phosphate pathway	map00030 Pentose phosphate pathway; map01100 Metabolic pathways; map01110 Biosynthesis of secondary metabolites; map01120 Microbial metabolism in diverse environments; map01200 Carbon metabolism	Down	2.83782e+06	4.48451e+06	2.90755e+06	1.48551e+07	9.65828e+06	1.71837e+07
B100041	1.22505	0.239136	0.425506	NEG	151.026	C5 H4 N4 O2	Xanthine	4.20347e-05	0.276483	92.3061	level1	BMDB	C00385	HMDB0000292	Organoheterocyclic compounds	Purines and purine derivatives	Imidazopyrimidines	Purines and derivatives	Nucleotide metabolism	Purine metabolism	map00230 Purine metabolism; map00232 Caffeine metabolism; map01060 Biosynthesis of plant secondary metabolites; map01065 Biosynthesis of alkaloids derived from histidine and purine; map01100 Metabolic pathways; map01110 Biosynthesis of secondary metabolites; map01120 Microbial metabolism in diverse environments; map01232 Nucleotide metabolism	Non-significant	7.97836e+07	8.06006e+07	8.73635e+07	6.63135e+07	5.24694e+07	8.34516e+07
B100043	1.22885	0.29649	0.482345	POS	150.059	C5 H11 N O2 S	L-Methionine	0.000281486	1.88852	94.9297	level1	BMDB	C00073	HMDB0000696	Organic acids and derivatives	Amino acids, peptides, and analogues	Carboxylic acids and derivatives	Amino acids	Amino acid metabolism	Cysteine and methionine metabolism	map00270 Cysteine and methionine metabolism; map00470 D-Amino acid metabolism; map00966 Glucosinolate biosynthesis; map00970 Aminoacyl-tRNA biosynthesis; map00999 Biosynthesis of various plant secondary metabolites; map01060 Biosynthesis of plant secondary metabolites; map01070 Biosynthesis of plant hormones; map01100 Metabolic pathways; map01110 Biosynthesis of secondary metabolites; map01210 2-…	Non-significant	2.3721e+08	2.40914e+08	2.7259e+08	1.54608e+08	2.72167e+08	1.84132e+08
B100044	1.05341	0.706678	0.812311	NEG	134.047	C5 H5 N5	Adenine	6.31918e-06	0.0467898	96.9287	level1	BMDB	C00147	HMDB0000034	Organoheterocyclic compounds	Purines and purine derivatives	Imidazopyrimidines	Purines and derivatives	Nucleotide metabolism	Purine metabolism	map00230 Purine metabolism; map00908 Zeatin biosynthesis; map01100 Metabolic pathways; map01110 Biosynthesis of secondary metabolites; map01232 Nucleotide metabolism	Non-significant	2.11988e+07	2.05232e+07	2.49819e+07	2.52304e+07	2.32171e+07	1.48745e+07
B100045	0.377564	0.0086452	0.0186383	POS	298.097	C11 H15 N5 O3 S	5'-Methylthioadenosine	-0.000203339	-0.684437	97.0107	level1	BMDB	C00170	HMDB0001173	Nucleosides, nucleotides, and analogues	5'-deoxy-5'-thionucleosides	5'-deoxyribonucleosides	Nucleic acids and analogues	Amino acid metabolism	Cysteine and methionine metabolism	map00270 Cysteine and methionine metabolism; map00908 Zeatin biosynthesis; map01060 Biosynthesis of plant secondary metabolites; map01100 Metabolic pathways	Down	268105	328576	334123	839607	987388	638295
B100056	1.82968	0.0131798	0.0789823	NEG	204.229	C11 H12 N2 O2	L-Tryptophan	3.63687e-05	0.178199	97.9765	level1	BMDB	C00078	HMDB0000929	Organoheterocyclic compounds	Indolyl carboxylic acids and derivatives	Indoles and derivatives	Amino acids	Amino acid metabolism	Glycine, serine and threonine metabolism	map00260 Glycine, serine and threonine metabolism; map00380 Tryptophan metabolism; map00400 Phenylalanine, tyrosine and tryptophan biosynthesis; map00404 Staurosporine biosynthesis; map00901 Indole alkaloid biosynthesis; map00966 Glucosinolate biosynthesis; map00970 Aminoacyl-tRNA biosynthesis; map00996 Biosynthesis of various alkaloids; map00997 Biosynthesis of various other secondary metabolite…	Non-significant	1.34359e+08	1.35465e+08	1.40582e+08	8.08561e+07	6.38099e+07	7.9638e+07
B100057	0.75895	0.0604201	0.186171	POS	325.043	C9 H13 N2 O9 P	Uridine 5'-monophosphate	-3.78355e-07	-0.00116763	92.5136	level1	BMDB	C00105	HMDB0000288	Nucleosides, nucleotides, and analogues	Pyrimidine ribonucleotides	Pyrimidine nucleotides	Nucleic acids and analogues	Nucleotide metabolism	Pyrimidine metabolism	map00240 Pyrimidine metabolism; map01100 Metabolic pathways; map01232 Nucleotide metabolism; map01240 Biosynthesis of cofactors	Non-significant	2.56616e+07	2.2113e+07	1.94295e+07	3.29947e+07	2.59605e+07	2.95936e+07
B100058	1.0893	0.409549	0.583322	NEG	279.039	C9 H12 N2 O6	Uridine	-0.000180088	-0.737854	92.7416	level1	BMDB	C00299	HMDB0000296	Nucleosides, nucleotides, and analogues	NA	Pyrimidine nucleosides	Nucleic acids and analogues	Nucleotide metabolism	Pyrimidine metabolism	map00240 Pyrimidine metabolism; map01100 Metabolic pathways; map01232 Nucleotide metabolism; map02010 ABC transporters	Non-significant	7.76424e+07	8.17409e+07	9.32496e+07	7.38592e+07	6.87723e+07	8.92913e+07
B100061	1.16637	0.238089	0.423993	NEG	117.019	C4 H6 O4	Succinic acid	3.19856e-06	0.0271003	99.0354	level1	BMDB	C00042	HMDB0000254	Organic acids and derivatives	Dicarboxylic acids and derivatives	Carboxylic acids and derivatives	Organic acids	Carbohydrate metabolism	Citrate cycle (TCA cycle)	map00020 Citrate cycle (TCA cycle); map00190 Oxidative phosphorylation; map00250 Alanine, aspartate and glutamate metabolism; map00310 Lysine degradation; map00350 Tyrosine metabolism; map00360 Phenylalanine metabolism; map00361 Chlorocyclohexane and chlorobenzene degradation; map00620 Pyruvate metabolism; map00630 Glyoxylate and dicarboxylate metabolism; map00640 Propanoate metabolism; map00650 …	Non-significant	7.08952e+07	7.64296e+07	7.54142e+07	5.76059e+07	5.65174e+07	7.6844e+07
B100062	0.415698	0.000144354	0.0081291	NEG	282.084	C10 H13 N5 O5	Guanosine	-8.97173e-05	-0.31692	95.9141	level1	BMDB	C00387	HMDB0000133	Nucleosides, nucleotides, and analogues	NA	Purine nucleosides	Purines and derivatives	Nucleotide metabolism	Purine metabolism	map00230 Purine metabolism; map01100 Metabolic pathways; map01232 Nucleotide metabolism; map02010 ABC transporters	Down	9.45055e+06	8.64943e+06	8.41793e+06	2.06755e+07	2.10247e+07	2.20911e+07
B100064	1.32329	0.0200287	0.0990301	POS	166.086	C9 H11 N O2	L-Phenylalanine	-0.000105657	-0.640041	97.5627	level1	BMDB	C00079	HMDB0000159	Organic acids and derivatives	Amino acids, peptides, and analogues	Carboxylic acids and derivatives	Amino acids	Amino acid metabolism	Phenylalanine metabolism	map00360 Phenylalanine metabolism; map00400 Phenylalanine, tyrosine and tryptophan biosynthesis; map00460 Cyanoamino acid metabolism; map00470 D-Amino acid metabolism; map00940 Phenylpropanoid biosynthesis; map00960 Tropane, piperidine and pyridine alkaloid biosynthesis; map00966 Glucosinolate biosynthesis; map00970 Aminoacyl-tRNA biosynthesis; map00996 Biosynthesis of various alkaloids; map00997…	Non-significant	1.51048e+10	1.53232e+10	1.56715e+10	1.23888e+10	1.06339e+10	1.18144e+10
B100066	0.822694	0.319448	0.505913	POS	134.045	C4 H7 N O4	L-Aspartic acid	0.000267849	2.01333	89.2365	level1	BMDB	C00049	HMDB0000191	Organic acids and derivatives	Amino acids, peptides, and analogues	Carboxylic acids and derivatives	Amino acids	Amino acid metabolism	Arginine biosynthesis	map00220 Arginine biosynthesis; map00250 Alanine, aspartate and glutamate metabolism; map00260 Glycine, serine and threonine metabolism; map00261 Monobactam biosynthesis; map00270 Cysteine and methionine metabolism; map00300 Lysine biosynthesis; map00340 Histidine metabolism; map00410 beta-Alanine metabolism; map00460 Cyanoamino acid metabolism; map00470 D-Amino acid metabolism; map00710 Carbon f…	Non-significant	2.38242e+07	2.27779e+07	2.27719e+07	2.45305e+07	2.37155e+07	3.60794e+07
B100068	1.09309	0.299372	0.485009	NEG	135.031	C5 H4 N4 O	Hypoxanthine	5.76052e-05	0.423448	96.8252	level1	BMDB	C00262	HMDB0000157	Organoheterocyclic compounds	Purines and purine derivatives	Imidazopyrimidines	Purines and derivatives	Nucleotide metabolism	Purine metabolism	map00230 Purine metabolism; map01100 Metabolic pathways; map01232 Nucleotide metabolism	Non-significant	1.96906e+08	2.00418e+08	1.91661e+08	1.86568e+08	1.56681e+08	1.95577e+08
B100069	0.702689	0.0649334	0.195037	POS	132.077	C4 H9 N3 O2	Creatine	0.000221297	1.68839	97.0174	level1	BMDB	C00300	HMDB0000064	Organic acids and derivatives	Amino acids, peptides, and analogues	Carboxylic acids and derivatives	Amino acids, peptides, and analogues	Amino acid metabolism	Glycine, serine and threonine metabolism	map00260 Glycine, serine and threonine metabolism; map00330 Arginine and proline metabolism; map01100 Metabolic pathways	Non-significant	2.77369e+09	2.6632e+09	2.68373e+09	3.16498e+09	4.14782e+09	4.24368e+09
B100085	2.20476	0.346476	0.528022	POS	182.082	C9 H11 N O3	L-Tyrosine	0.000449181	2.48065	98.4104	level1	BMDB	C00082	HMDB0000158	Organic acids and derivatives	Amino acids, peptides, and analogues	Carboxylic acids and derivatives	Amino acids	Metabolism of cofactors and vitamins	Ubiquinone and other terpenoid-quinone biosynthesis	map00130 Ubiquinone and other terpenoid-quinone biosynthesis; map00261 Monobactam biosynthesis; map00350 Tyrosine metabolism; map00360 Phenylalanine metabolism; map00400 Phenylalanine, tyrosine and tryptophan biosynthesis; map00401 Novobiocin biosynthesis; map00460 Cyanoamino acid metabolism; map00680 Methane metabolism; map00730 Thiamine metabolism; map00940 Phenylpropanoid biosynthesis; map0095…	Non-significant	1.13418e+08	1.04738e+08	1.17637e+08	7.39343e+07	397996	7.79719e+07
B100089	0.477505	0.00385825	0.0441384	POS	170.081	C8 H11 N O3	Pyridoxine	0.000118714	0.702142	88.2625	level1	BMDB	C00314	HMDB0000239	Organoheterocyclic compounds	Pyridoxines	Pyridines and derivatives	Pyridine and derivatives	Metabolism of cofactors and vitamins	Vitamin B6 metabolism	map00750 Vitamin B6 metabolism; map01100 Metabolic pathways; map01120 Microbial metabolism in diverse environments; map01240 Biosynthesis of cofactors	Down	1.90939e+07	1.9482e+07	1.88042e+07	3.779e+07	4.43507e+07	3.80257e+07
B100092	0.945842	0.912889	0.945572	POS	180.066	C9 H9 N O3	Hippuric acid	0.000657371	3.67127	91.2815	level1	BMDB	C01586	HMDB0000714	Benzenoids	Benzoic acids and derivatives	Benzene and substituted derivatives	Benzene and derivatives	NA	NA	NA	Non-significant	8.43236e+06	7.59262e+06	8.16162e+06	1.17982e+07	7.09647e+06	6.67686e+06
B100107	7.10288	2.6338e-06	0.000753268	POS	139.003	C6 H6 O6	trans-Aconitic acid	-18.0102	-103497	81.1289	level1	BMDB	C02341	HMDB0000958	Organic acids and derivatives	Tricarboxylic acids and derivatives	Carboxylic acids and derivatives	Organic acids	Carbohydrate metabolism	C5-Branched dibasic acid metabolism	map00660 C5-Branched dibasic acid metabolism; map01100 Metabolic pathways	Up	1.06152e+08	1.10827e+08	1.09372e+08	1.49413e+07	1.50012e+07	1.60038e+07
B100112	0.509543	0.0898146	0.237111	POS	136.048	C4 H7 N3 O	Creatinine	0.000199321	1.76298	63.7899	level1	BMDB	C00791	HMDB0000562	Organic acids and derivatives	Amino acids, peptides, and analogues	Carboxylic acids and derivatives	Amino acids, peptides, and analogues	Amino acid metabolism	Arginine and proline metabolism	map00330 Arginine and proline metabolism; map01100 Metabolic pathways	Non-significant	4.62633e+07	1.0201e+08	8.32369e+07	1.42603e+08	1.53503e+08	1.58243e+08
B100128	0.286841	0.000814121	0.019296	POS	348.07	C10 H14 N5 O7 P	Adenosine monophosphate	4.53041e-06	0.0130536	94.9688	level1	BMDB	C00020	HMDB0000045	Nucleosides, nucleotides, and analogues	Purine ribonucleotides	Purine nucleotides	Purines and derivatives	Nucleotide metabolism	Purine metabolism	map00230 Purine metabolism; map00908 Zeatin biosynthesis; map01060 Biosynthesis of plant secondary metabolites; map01065 Biosynthesis of alkaloids derived from histidine and purine; map01070 Biosynthesis of plant hormones; map01100 Metabolic pathways; map01110 Biosynthesis of secondary metabolites; map01232 Nucleotide metabolism; map01240 Biosynthesis of cofactors; map01523 Antifolate resistance;…	Down	1.47484e+07	1.32326e+07	1.25346e+07	3.97055e+07	4.86884e+07	5.28539e+07
B100150	2.30682	0.0236981	0.108465	POS	190.071	C7 H11 N O5	N-Acetyl-L-glutamic acid	0.000391033	2.06826	97.5422	level1	BMDB	C00624	HMDB0001138	Organic acids and derivatives	Amino acids, peptides, and analogues	Carboxylic acids and derivatives	Amino acids, peptides, and analogues	Amino acid metabolism	Arginine biosynthesis	map00220 Arginine biosynthesis; map00470 D-Amino acid metabolism; map01100 Metabolic pathways; map01110 Biosynthesis of secondary metabolites; map01210 2-Oxocarboxylic acid metabolism; map01230 Biosynthesis of amino acids	Non-significant	5.74933e+07	5.88035e+07	6.01011e+07	2.02775e+07	2.38887e+07	3.23018e+07
B100153	0.78826	0.118676	0.280817	POS	220.118	C9 H17 N O5	Pantothenic acid	-3.21703e-05	-0.146822	95.6257	level1	BMDB	C00864	HMDB0000210	Organic oxygen compounds	Alcohols and polyols	Organooxygen compounds	Alcohols	Metabolism of other amino acids	beta-Alanine metabolism	map00410 beta-Alanine metabolism; map00770 Pantothenate and CoA biosynthesis; map01100 Metabolic pathways; map01110 Biosynthesis of secondary metabolites; map01240 Biosynthesis of cofactors; map04977 Vitamin digestion and absorption	Non-significant	1.22983e+09	1.11726e+09	1.08186e+09	1.20125e+09	1.50066e+09	1.64811e+09
B100165	0.879637	0.187636	0.369378	POS	167.105	C8 H16 O2	Caprylic acid	0.00023585	1.63654	83.7871	level1	BMDB	C06423	HMDB0000482	Lipids and lipid-like molecules	Fatty acids and conjugates	Fatty Acyls	Fatty acyls[FA]	Lipid metabolism	Fatty acid biosynthesis	map00061 Fatty acid biosynthesis; map00785 Lipoic acid metabolism; map01060 Biosynthesis of plant secondary metabolites; map01066 Biosynthesis of alkaloids derived from terpenoid and polyketide; map01100 Metabolic pathways; map01240 Biosynthesis of cofactors	Non-significant	6.55591e+07	6.53319e+07	6.76841e+07	8.43132e+07	6.77182e+07	7.37152e+07
B100166	1.08471	0.605481	0.736465	POS	132.102	C6 H13 N O2	L-Isoleucine	0.000259648	1.98062	96.8974	level1	BMDB	C00407	HMDB0000172	Organic acids and derivatives	Amino acids, peptides, and analogues	Carboxylic acids and derivatives	Amino acids	Amino acid metabolism	Valine, leucine and isoleucine degradation	map00280 Valine, leucine and isoleucine degradation; map00290 Valine, leucine and isoleucine biosynthesis; map00460 Cyanoamino acid metabolism; map00960 Tropane, piperidine and pyridine alkaloid biosynthesis; map00966 Glucosinolate biosynthesis; map00970 Aminoacyl-tRNA biosynthesis; map01060 Biosynthesis of plant secondary metabolites; map01064 Biosynthesis of alkaloids derived from ornithine, ly…	Non-significant	7.62204e+09	6.69023e+09	7.41704e+09	5.27542e+09	9.51513e+09	5.24181e+09
B100167	0.504872	0.0009271	0.0203962	POS	126.022	C2 H7 N O3 S	Taurine	0.000291173	2.32911	86.3089	level1	BMDB	C00245	HMDB0000251	Organic acids and derivatives	Organosulfonic acids and derivatives	Organic sulfonic acids and derivatives	Organic acids	Lipid metabolism	Primary bile acid biosynthesis	map00120 Primary bile acid biosynthesis; map00430 Taurine and hypotaurine metabolism; map00920 Sulfur metabolism; map01100 Metabolic pathways; map02010 ABC transporters; map04080 Neuroactive ligand-receptor interaction	Down	8.03532e+06	8.7e+06	8.75645e+06	1.56986e+07	1.63305e+07	1.84624e+07
B100179	1.47385	0.00450638	0.0461058	POS	189.16	C9 H20 N2 O2	N6,N6,N6-Trimethyl-L-lysine	0.000380329	2.02139	88.9906	level1	BMDB	C03793	HMDB0001325	Organic acids and derivatives	Amino acids, peptides, and analogues	Carboxylic acids and derivatives	Amino acids, peptides, and analogues	Amino acid metabolism	Lysine degradation	map00310 Lysine degradation; map01100 Metabolic pathways	Up	1.63437e+07	1.51534e+07	1.39759e+07	1.09664e+07	9.31582e+06	1.05709e+07
B100189	0.83259	0.734233	0.832196	POS	132.102	C6 H13 N O2	L-Norleucine	0.000267595	2.04124	98.4645	level1	BMDB	C01933	HMDB0001645	Organic acids and derivatives	Amino acids, peptides, and analogues	Carboxylic acids and derivatives	Amino acids, peptides, and analogues	NA	NA	NA	Non-significant	4.27559e+09	5.29262e+09	5.33487e+09	4.11131e+09	9.51508e+09	4.27324e+09
B100191	0.551917	0.063241	0.191866	POS	268.104	C10 H13 N5 O4	Adenosine	7.81898e-05	0.29274	94.4528	level1	BMDB	C00212	HMDB0000050	Nucleosides, nucleotides, and analogues	NA	Purine nucleosides	Purines and derivatives	Nucleotide metabolism	Purine metabolism	map00230 Purine metabolism; map01100 Metabolic pathways; map01232 Nucleotide metabolism; map02010 ABC transporters; map04022 cGMP-PKG signaling pathway; map04024 cAMP signaling pathway; map04071 Sphingolipid signaling pathway; map04080 Neuroactive ligand-receptor interaction; map04270 Vascular smooth muscle contraction; map04923 Regulation of lipolysis in adipocytes; map04924 Renin secretion; map…	Non-significant	1.58214e+09	1.43784e+09	1.47619e+09	3.33218e+09	1.96485e+09	2.84943e+09
B100203	0.788538	0.0774133	0.216213	POS	211.206	C14 H28 O2	Myristic acid	-18.0103	-78920.2	88.2126	level1	BMDB	C06424	HMDB0000806	Lipids and lipid-like molecules	Fatty acids and conjugates	Fatty Acyls	Fatty acyls[FA]	Lipid metabolism	Fatty acid biosynthesis	map00061 Fatty acid biosynthesis; map01100 Metabolic pathways	Non-significant	4.63669e+06	3.91949e+06	5.09374e+06	6.53578e+06	5.4339e+06	5.34074e+06
B100211	0.678258	0.00983367	0.0693856	POS	130.05	C5 H7 N O3	Pyroglutamic acid	0.00029051	2.25127	98.2154	level1	BMDB	C01879	HMDB0000267	Organic acids and derivatives	Amino acids, peptides, and analogues	Carboxylic acids and derivatives	Amino acids, peptides, and analogues	Metabolism of other amino acids	Glutathione metabolism	map00480 Glutathione metabolism; map01100 Metabolic pathways	Non-significant	8.13667e+08	7.78267e+08	7.75123e+08	1.23972e+09	1.05583e+09	1.19436e+09
B100220	1.14105	0.410086	0.583698	POS	428.037	C10 H15 N5 O10 P2	Adenosine 3',5'-diphosphate	-2.14288e-05	-0.0501811	94.9796	level1	BMDB	C00054	HMDB0000061	Nucleosides, nucleotides, and analogues	Purine ribonucleotides	Purine nucleotides	Purines and derivatives	Nucleotide metabolism	Purine metabolism	map00230 Purine metabolism; map00532 Glycosaminoglycan biosynthesis - chondroitin sulfate / dermatan sulfate; map00534 Glycosaminoglycan biosynthesis - heparan sulfate / heparin; map00770 Pantothenate and CoA biosynthesis; map00920 Sulfur metabolism; map01100 Metabolic pathways	Non-significant	1.44553e+07	1.09121e+07	9.99711e+06	1.10685e+07	8.8854e+06	1.10389e+07
B100224	0.25848	0.000342195	0.0124408	POS	245.234	C12 H28 N4 O	N1-Acetylspermine	0.000155112	0.635115	98.189	level1	BMDB	C02567	HMDB0001186	Organic acids and derivatives	Carboxylic acid derivatives	Carboxylic acids and derivatives	Organic acids	NA	NA	NA	Down	3.66381e+06	4.37565e+06	3.9867e+06	1.49245e+07	1.60377e+07	1.55644e+07
B100233	0.91102	0.263335	0.45384	NEG	121.029	C7 H6 O2	Benzoic acid	-4.62849e-06	-0.037927	93.3489	level1	BMDB	C00539	HMDB0001870	Benzenoids	Benzoic acids and derivatives	Benzene and substituted derivatives	Benzene and derivatives	NA	NA	NA	Non-significant	3.67821e+06	3.96262e+06	4.24437e+06	4.82265e+06	3.99061e+06	4.23277e+06
B100244	1.37375	0.021452	0.102428	POS	302.306	C18 H39 N O2	Sphinganine	0.00019248	0.638836	96.0337	level1	BMDB	C00836	HMDB0000269	Organic nitrogen compounds	Amines	Organonitrogen compounds	Amines	Lipid metabolism	Sphingolipid metabolism	map00600 Sphingolipid metabolism; map01100 Metabolic pathways; map04071 Sphingolipid signaling pathway	Non-significant	3.88158e+07	3.2062e+07	3.1903e+07	2.40651e+07	2.77149e+07	2.30381e+07
B100268	1.0062	0.892288	0.933386	NEG	137.024	C7 H6 O3	Salicylic acid	1.02998e-05	0.074619	96.4005	level1	BMDB	C00805	HMDB0001895	Benzenoids	Benzoic acids and derivatives	Benzene and substituted derivatives	Benzene and derivatives	Xenobiotics biodegradation and metabolism	Dioxin degradation	map00621 Dioxin degradation; map00624 Polycyclic aromatic hydrocarbon degradation; map00626 Naphthalene degradation; map00996 Biosynthesis of various alkaloids; map01053 Biosynthesis of siderophore group nonribosomal peptides; map01061 Biosynthesis of phenylpropanoids; map01070 Biosynthesis of plant hormones; map01100 Metabolic pathways; map01110 Biosynthesis of secondary metabolites; map01120 Mi…	Non-significant	3.3145e+06	3.37975e+06	3.20719e+06	3.62009e+06	2.88856e+06	3.33175e+06
B100279	0.581632	0.021127	0.102066	POS	116.071	C5 H9 N O2	L-Proline	0.000216035	1.87753	93.9265	level1	BMDB	C00148	HMDB0000162	Organic acids and derivatives	Amino acids, peptides, and analogues	Carboxylic acids and derivatives	Amino acids	Amino acid metabolism	Arginine and proline metabolism	map00330 Arginine and proline metabolism; map00332 Carbapenem biosynthesis; map00333 Prodigiosin biosynthesis; map00401 Novobiocin biosynthesis; map00404 Staurosporine biosynthesis; map00470 D-Amino acid metabolism; map00970 Aminoacyl-tRNA biosynthesis; map01100 Metabolic pathways; map01110 Biosynthesis of secondary metabolites; map01230 Biosynthesis of amino acids; map02010 ABC transporters; map…	Non-significant	8.4487e+08	8.17464e+08	8.11762e+08	1.20925e+09	1.60708e+09	1.43738e+09
B100282	1.49755	0.0183389	0.0940227	POS	175.119	C6 H14 N4 O2	L-Arginine	0.000405473	2.32881	97.2369	level1	BMDB	C00062	HMDB0000517	Organic acids and derivatives	Amino acids, peptides, and analogues	Carboxylic acids and derivatives	Amino acids	Amino acid metabolism	Arginine biosynthesis	map00220 Arginine biosynthesis; map00261 Monobactam biosynthesis; map00330 Arginine and proline metabolism; map00331 Clavulanic acid biosynthesis; map00470 D-Amino acid metabolism; map00970 Aminoacyl-tRNA biosynthesis; map00998 Biosynthesis of various antibiotics; map01060 Biosynthesis of plant secondary metabolites; map01064 Biosynthesis of alkaloids derived from ornithine, lysine and nicotinic …	Non-significant	1.33017e+08	1.49561e+08	1.3897e+08	8.67837e+07	1.08327e+08	8.63813e+07
B100288	0.898152	0.439467	0.608903	POS	203.223	C10 H26 N4	Spermine	0.000340178	1.68225	96.5423	level1	BMDB	C00750	HMDB0001256	Organic nitrogen compounds	Amines	Organonitrogen compounds	Amines	Amino acid metabolism	Arginine and proline metabolism	map00330 Arginine and proline metabolism; map00410 beta-Alanine metabolism; map00480 Glutathione metabolism; map00770 Pantothenate and CoA biosynthesis; map01100 Metabolic pathways; map01240 Biosynthesis of cofactors; map04976 Bile secretion	Non-significant	7.61179e+07	6.73405e+07	6.73462e+07	7.14598e+07	9.45921e+07	6.86576e+07
B100289	0.0614078	0.000150233	0.000205482	POS	385.129	C14 H20 N6 O5 S	S-Adenosylhomocysteine	6.322e-05	0.164583	97.3291	level1	BMDB	C00021	HMDB0000939	Organoheterocyclic compounds	Gamma butyrolactones	Lactones	Gamma butyrolactones	Amino acid metabolism	Cysteine and methionine metabolism	map00270 Cysteine and methionine metabolism; map01100 Metabolic pathways; map01230 Biosynthesis of amino acids; map01240 Biosynthesis of cofactors; map05208 Chemical carcinogenesis - reactive oxygen species	Down	66935.7	107089	51153.9	1.63131e+06	1.0789e+06	956724
B100291	1.20886	0.27731	0.464629	NEG	190.054	C7 H13 N O3 S	N-Acetyl-L-methionine	-8.49197e-06	-0.0444463	96.2802	level1	BMDB	C02712	HMDB0011745	Organic acids and derivatives	Amino acids, peptides, and analogues	Carboxylic acids and derivatives	Amino acids, peptides, and analogues	NA	NA	NA	Non-significant	7.20318e+07	8.23532e+07	8.19649e+07	6.92377e+07	4.86081e+07	7.76696e+07
B100296	1.33866	0.0845542	0.22765	POS	156.014	C6 H9 N3 O2	L-Histidine	-0.0623074	-401.803	95.1132	level1	BMDB	C00135	HMDB0000177	Organic acids and derivatives	Amino acids, peptides, and analogues	Carboxylic acids and derivatives	Amino acids	Amino acid metabolism	Histidine metabolism	map00340 Histidine metabolism; map00404 Staurosporine biosynthesis; map00410 beta-Alanine metabolism; map00470 D-Amino acid metabolism; map00970 Aminoacyl-tRNA biosynthesis; map01060 Biosynthesis of plant secondary metabolites; map01065 Biosynthesis of alkaloids derived from histidine and purine; map01100 Metabolic pathways; map01110 Biosynthesis of secondary metabolites; map01230 Biosynthesis of…	Non-significant	9.69312e+06	1.02855e+07	9.12543e+06	6.85915e+06	6.179e+06	8.70301e+06
B100297	2.2186	0.0905143	0.237933	POS	102.055	C4 H9 N O3	L-Allothreonine	-18.0104	-151274	90.8599	level1	BMDB	C05519	HMDB0004041	Organic acids and derivatives	Amino acids, peptides, and analogues	Carboxylic acids and derivatives	Amino acids, peptides, and analogues	Amino acid metabolism	Glycine, serine and threonine metabolism	map00260 Glycine, serine and threonine metabolism; map01100 Metabolic pathways	Non-significant	1.92225e+07	3.45815e+07	4.87557e+07	1.23823e+07	2.05225e+07	1.33225e+07
B100298	1.65826	0.0120746	0.0768223	POS	146.165	C7 H19 N3	Spermidine	0.000241454	1.66339	95.3403	level1	BMDB	C00315	HMDB0001257	Organic nitrogen compounds	Amines	Organonitrogen compounds	Amines	Amino acid metabolism	Arginine and proline metabolism	map00330 Arginine and proline metabolism; map00410 beta-Alanine metabolism; map00480 Glutathione metabolism; map00940 Phenylpropanoid biosynthesis; map01053 Biosynthesis of siderophore group nonribosomal peptides; map01100 Metabolic pathways; map02010 ABC transporters; map04976 Bile secretion	Non-significant	3.19029e+08	3.55625e+08	3.56096e+08	2.05259e+08	2.36668e+08	1.79656e+08
B100312	0.689697	0.0201939	0.0994625	POS	115.037	C4 H6 N2 O2	Dihydrouracil	-0.0133625	-117.171	73.5377	level1	BMDB	C00429	HMDB0000076	Organoheterocyclic compounds	Pyrimidines and pyrimidine derivatives	Diazines	Pyrimidines and pyrimidine derivatives	Nucleotide metabolism	Pyrimidine metabolism	map00240 Pyrimidine metabolism; map00410 beta-Alanine metabolism; map00770 Pantothenate and CoA biosynthesis; map01100 Metabolic pathways	Non-significant	3.03121e+07	2.78497e+07	2.94536e+07	4.78875e+07	4.07553e+07	3.83918e+07
B100316	1.34534	0.0627306	0.191056	POS	132.998	C5 H12 N2 O2	D-Ornithine	-0.0986824	-747.085	76.5951	level1	BMDB	C00515	HMDB0003374	Organic acids and derivatives	Amino acids, peptides, and analogues	Carboxylic acids and derivatives	Amino acids, peptides, and analogues	Biosynthesis of other secondary metabolites	Biosynthesis of various secondary metabolites - part 3	map00470 D-Amino acid metabolism; map00997 Biosynthesis of various other secondary metabolites; map01100 Metabolic pathways; map01110 Biosynthesis of secondary metabolites	Non-significant	3.59606e+07	3.78815e+07	3.48701e+07	2.50612e+07	2.40373e+07	3.17081e+07
B100317	0.867839	0.456557	0.620583	POS	285.083	C10 H12 N4 O6	Xanthosine	-0.000258052	-0.908391	93.1552	level1	BMDB	C01762	HMDB0000299	Nucleosides, nucleotides, and analogues	NA	Purine nucleosides	Purines and derivatives	Nucleotide metabolism	Purine metabolism	map00230 Purine metabolism; map00232 Caffeine metabolism; map01065 Biosynthesis of alkaloids derived from histidine and purine; map01100 Metabolic pathways; map01110 Biosynthesis of secondary metabolites; map01232 Nucleotide metabolism; map02010 ABC transporters	Non-significant	7.37434e+07	7.11213e+07	5.3889e+07	9.37394e+07	7.52862e+07	5.9996e+07
B100324	2.30869	0.0462433	0.160116	POS	204.125	C10 H13 N5	N-(3-Methylbut-2-EN-1-YL)-9H-purin-6-amine	0.000172214	0.847855	77.1101	level1	BMDB	C04083	HMDB0245646	Organoheterocyclic compounds	Purines and purine derivatives	Imidazopyrimidines	Purines and derivatives	Metabolism of terpenoids and polyketides	Zeatin biosynthesis	map00908 Zeatin biosynthesis; map01110 Biosynthesis of secondary metabolites; map04075 Plant hormone signal transduction	Non-significant	3.40859e+06	4.5104e+06	6.54415e+06	2.21609e+06	2.10802e+06	1.94055e+06
B100330	0.830488	0.12211	0.285166	POS	325.235	C17 H34 O4	Glycerol 1-myristate	-2.39099e-05	-0.0791075	98.2808	level1	BMDB	NA	HMDB0304951	Lipids and lipid-like molecules	Monoradylglycerols	Glycerolipids	Glycerolipids[GL]	NA	NA	NA	Non-significant	8.55037e+07	7.60555e+07	9.78798e+07	1.17012e+08	9.61592e+07	9.9222e+07
B100337	0.443349	0.196206	0.379667	POS	379.282	C21 H40 O4	MG(18:1(9Z)/0:0/0:0)	9.80802e-06	0.027528	91.1552	level1	BMDB	NA	HMDB0011567	Lipids and lipid-like molecules	Monoradylglycerols	Glycerolipids	Glycerolipids[GL]	NA	NA	NA	Non-significant	9.85064e+06	1.02495e+07	1.92968e+06	1.39263e+07	2.01931e+07	1.55701e+07
B100338	1.25157	0.127497	0.292649	POS	147.113	C6 H14 N2 O2	L-Lysine	0.000286937	1.9639	86.1723	level1	BMDB	C00047	HMDB0000182	Organic acids and derivatives	Amino acids, peptides, and analogues	Carboxylic acids and derivatives	Amino acids	Amino acid metabolism	Lysine biosynthesis	map00300 Lysine biosynthesis; map00310 Lysine degradation; map00470 D-Amino acid metabolism; map00780 Biotin metabolism; map00960 Tropane, piperidine and pyridine alkaloid biosynthesis; map00970 Aminoacyl-tRNA biosynthesis; map00997 Biosynthesis of various other secondary metabolites; map01060 Biosynthesis of plant secondary metabolites; map01064 Biosynthesis of alkaloids derived from ornithine, …	Non-significant	5.88357e+07	6.13299e+07	5.98372e+07	5.07186e+07	3.95636e+07	5.35398e+07
B100340	0.698871	0.335848	0.51939	POS	442.147	C19 H19 N7 O6	Folic acid	0.00035055	0.794645	91.5667	level1	BMDB	C00504	HMDB0000121	Benzenoids	Methoxyphenols	Phenols	Phenols and derivatives	Metabolism of cofactors and vitamins	One carbon pool by folate	map00670 One carbon pool by folate; map00790 Folate biosynthesis; map01061 Biosynthesis of phenylpropanoids; map01100 Metabolic pathways; map01240 Biosynthesis of cofactors; map01523 Antifolate resistance; map04976 Bile secretion; map04977 Vitamin digestion and absorption	Non-significant	1.08506e+06	1.16025e+06	1.07912e+06	1.80363e+06	2.0246e+06	928628
B100343	1.39455	0.332315	0.516159	POS	130.087	C6 H11 N O2	L-Pipecolic acid	17.0269	131911	71.0779	level1	BMDB	C00408	HMDB0000716	Organic acids and derivatives	Amino acids, peptides, and analogues	Carboxylic acids and derivatives	Amino acids, peptides, and analogues	Amino acid metabolism	Lysine degradation	map00310 Lysine degradation; map00960 Tropane, piperidine and pyridine alkaloid biosynthesis; map01060 Biosynthesis of plant secondary metabolites; map01064 Biosynthesis of alkaloids derived from ornithine, lysine and nicotinic acid; map01100 Metabolic pathways; map01110 Biosynthesis of secondary metabolites; map01120 Microbial metabolism in diverse environments	Non-significant	4.20628e+07	2.9119e+07	1.93088e+07	2.43114e+07	1.56188e+07	2.49587e+07
B100351	1.07898	0.596254	0.729378	POS	146.027	C5 H11 N3 O2	4-Guanidinobutanoic acid	-0.0650562	-448.4	90.4912	level1	BMDB	C01035	HMDB0003464	Organic acids and derivatives	Amino acids, peptides, and analogues	Carboxylic acids and derivatives	Amino acids, peptides, and analogues	Amino acid metabolism	Arginine and proline metabolism	map00330 Arginine and proline metabolism; map01100 Metabolic pathways	Non-significant	6.32427e+07	6.61217e+07	5.01785e+07	6.79849e+07	4.64619e+07	5.19543e+07
B100369	0.830912	0.364231	0.544822	POS	176.056	C6 H9 N O5	N-Acetyl-L-aspartic acid	0.000325844	1.86145	79.2496	level1	BMDB	C01042	HMDB0000812	Organic acids and derivatives	Amino acids, peptides, and analogues	Carboxylic acids and derivatives	Amino acids, peptides, and analogues	Amino acid metabolism	Alanine, aspartate and glutamate metabolism	map00250 Alanine, aspartate and glutamate metabolism; map01100 Metabolic pathways	Non-significant	3.1771e+07	2.95649e+07	3.04202e+07	3.18817e+07	3.07363e+07	4.78101e+07
B100370	0.0429286	4.25212e-05	8.17202e-05	POS	399.145	C15 H22 N6 O5 S	S-Adenosylmethionine	0.000149212	0.374774	71.8399	level1	BMDB	C00019	HMDB0001185	Nucleosides, nucleotides, and analogues	5'-deoxy-5'-thionucleosides	5'-deoxyribonucleosides	Nucleic acids and analogues	Biosynthesis of other secondary metabolites	Monobactam biosynthesis	map00261 Monobactam biosynthesis; map00270 Cysteine and methionine metabolism; map00330 Arginine and proline metabolism; map00908 Zeatin biosynthesis; map00999 Biosynthesis of various plant secondary metabolites; map01060 Biosynthesis of plant secondary metabolites; map01070 Biosynthesis of plant hormones; map01100 Metabolic pathways; map01110 Biosynthesis of secondary metabolites; map01230 Biosy…	Down	41464.3	39733	36426.1	641641	959089	1.13925e+06
B100376	0.137234	0.000408264	0.000582876	POS	308.091	C10 H17 N3 O6 S	Glutathione	2.08583e-05	0.0679238	95.7516	level1	BMDB	C00051	HMDB0000125	Organic acids and derivatives	Amino acids, peptides, and analogues	Carboxylic acids and derivatives	Amino acids, peptides, and analogues	Amino acid metabolism	Cysteine and methionine metabolism	map00270 Cysteine and methionine metabolism; map00480 Glutathione metabolism; map01100 Metabolic pathways; map01240 Biosynthesis of cofactors; map02010 ABC transporters; map04216 Ferroptosis; map04918 Thyroid hormone synthesis; map04976 Bile secretion; map05208 Chemical carcinogenesis - reactive oxygen species; map05415 Diabetic cardiomyopathy	Down	489657	481932	509150	2.38101e+06	5.34576e+06	3.0631e+06
B100380	1.36077	0.19137	0.374363	POS	206.056	C5 H14 N O4 P	Phosphorylcholine	21.9823	120078	67.6747	level1	BMDB	C00588	HMDB0001565	Organic nitrogen compounds	Quaternary ammonium salts	Organonitrogen compounds	Quaternary ammonium salts	Lipid metabolism	Glycerophospholipid metabolism	map00552 Teichoic acid biosynthesis; map00564 Glycerophospholipid metabolism; map01100 Metabolic pathways; map05231 Choline metabolism in cancer	Non-significant	2.51851e+07	2.9734e+07	3.04027e+07	1.42705e+07	2.38016e+07	2.46292e+07
B100396	0.50901	0.100999	0.253828	POS	325.214	C20 H30 O2	Eicosapentaenoic acid	-3.68433e-05	-0.121907	89.707	level1	BMDB	C06428	HMDB0001999	Lipids and lipid-like molecules	Fatty acids and conjugates	Fatty Acyls	Fatty acyls[FA]	Lipid metabolism	Biosynthesis of unsaturated fatty acids	map01040 Biosynthesis of unsaturated fatty acids	Non-significant	8.6175e+06	9.57648e+06	1.1237e+07	2.69354e+07	1.20957e+07	1.87889e+07
B200001	0.866896	0.40757	0.581855	NEG	87.0088	C3 H4 O3	Pyruvic acid	7.9792e-05	0.906562	85.5344	level1	BMDB	C00022	HMDB0000243	Organic acids and derivatives	Alpha-keto acids and derivatives	Keto acids and derivatives	Organic acids	Carbohydrate metabolism	Glycolysis / Gluconeogenesis	map00010 Glycolysis / Gluconeogenesis; map00020 Citrate cycle (TCA cycle); map00030 Pentose phosphate pathway; map00040 Pentose and glucuronate interconversions; map00053 Ascorbate and aldarate metabolism; map00250 Alanine, aspartate and glutamate metabolism; map00260 Glycine, serine and threonine metabolism; map00261 Monobactam biosynthesis; map00270 Cysteine and methionine metabolism; map00290 …	Non-significant	6.61845e+06	4.1779e+06	6.17856e+06	7.48079e+06	5.70468e+06	6.3958e+06
B200004	0.741249	0.19909	0.381634	POS	113.035	C4 H4 N2 O2	Uracil	0.000221496	1.97716	89.4888	level1	BMDB	C00106	HMDB0000300	Organoheterocyclic compounds	Pyrimidines and pyrimidine derivatives	Diazines	Pyrimidines and pyrimidine derivatives	Nucleotide metabolism	Pyrimidine metabolism	map00240 Pyrimidine metabolism; map00410 beta-Alanine metabolism; map00770 Pantothenate and CoA biosynthesis; map01100 Metabolic pathways; map01232 Nucleotide metabolism	Non-significant	1.20992e+08	1.24868e+08	1.40999e+08	1.31312e+08	2.21481e+08	1.69108e+08
B200005	0.734733	0.0549014	0.175661	POS	129.066	C5 H10 N2 O3	D-Glutamine	0.000335941	2.29988	90.2535	level1	BMDB	C00819	HMDB0003423	Organic acids and derivatives	Amino acids, peptides, and analogues	Carboxylic acids and derivatives	Amino acids, peptides, and analogues	Global and overview maps	Metabolic pathways	map00470 D-Amino acid metabolism; map01100 Metabolic pathways	Non-significant	7.76796e+07	9.52416e+07	1.01103e+08	1.07798e+08	1.21978e+08	1.43181e+08
B200017	0.855264	0.0932197	0.242989	POS	98.9843	H3 O4 P	Phosphate	0.000137838	1.40684	86.7645	level1	BMDB	C00009	HMDB0001429	Homogeneous non-metal compounds	Non-metal phosphates	Non-metal oxoanionic compounds	Non-metal phosphates	Energy metabolism	Oxidative phosphorylation	map00190 Oxidative phosphorylation; map00195 Photosynthesis; map02010 ABC transporters; map02020 Two-component system; map02024 Quorum sensing; map04111 Cell cycle - yeast; map04928 Parathyroid hormone synthesis, secretion and action; map04978 Mineral absorption; map05012 Parkinson disease; map05022 Pathways of neurodegeneration - multiple diseases	Non-significant	1.08105e+09	1.01616e+09	9.76647e+08	1.29224e+09	1.07087e+09	1.23094e+09
B200018	1.73573	0.00599521	0.0518192	POS	206.081	C11 H11 N O3	Indolelactic acid	0.000155772	0.759591	96.0574	level1	BMDB	C02043	HMDB0000671	Organoheterocyclic compounds	Indolyl carboxylic acids and derivatives	Indoles and derivatives	Indole and derivatives	NA	NA	NA	Non-significant	1.42722e+07	1.39852e+07	1.42675e+07	7.4432e+06	8.40758e+06	8.64897e+06
B200027	0.787125	0.11142	0.270155	POS	153.041	C5 H4 N4 O2	Oxypurinol	0.000264902	1.74239	98.2972	level1	BMDB	C07599	HMDB0000786	Organoheterocyclic compounds	Purines and purine derivatives	Imidazopyrimidines	Purines and derivatives	NA	NA	NA	Non-significant	4.64962e+08	4.57135e+08	5.12842e+08	5.05718e+08	6.30354e+08	6.86942e+08
B200036	0.391435	0.0070043	0.0568023	NEG	187.134	C10 H20 O3	2-Hydroxydecanoate	1.74673e-05	0.0928412	93.7335	level1	BMDB	NA	HMDB0094656	Lipids and lipid-like molecules	Fatty acids and conjugates	Fatty Acyls	Fatty acyls[FA]	NA	NA	NA	Non-significant	2.99129e+06	3.41614e+06	3.40141e+06	7.54454e+06	7.24474e+06	1.02694e+07
B200038	0.537597	0.0312107	0.126914	NEG	159.103	C8 H16 O3	3-Hydroxyoctanoic acid	2.73114e-05	0.170579	85.9252	level1	BMDB	NA	HMDB0001954	Organic acids and derivatives	Medium-chain hydroxy acids and derivatives	Hydroxy acids and derivatives	Organic acids	NA	NA	NA	Non-significant	2.81885e+06	2.90709e+06	3.05432e+06	4.48344e+06	5.1592e+06	6.68978e+06
B200041	0.765867	0.00765364	0.0601871	POS	167.056	C6 H6 N4 O2	1-Methylxanthine	0.000116567	0.702006	84.0935	level1	BMDB	C16358	HMDB0010738	Organoheterocyclic compounds	Purines and purine derivatives	Imidazopyrimidines	Purines and derivatives	Biosynthesis of other secondary metabolites	Caffeine metabolism	map00232 Caffeine metabolism; map01100 Metabolic pathways; map01110 Biosynthesis of secondary metabolites; map01120 Microbial metabolism in diverse environments	Non-significant	4.13363e+06	4.70368e+06	4.49069e+06	5.57936e+06	5.98654e+06	5.83659e+06
B200042	1.17721	0.241055	0.428032	NEG	165.056	C9 H10 O3	Phenyllactic acid	1.07482e-05	0.0647233	96.6197	level1	BMDB	C01479	HMDB0000779	Phenylpropanoids and polyketides	NA	Phenylpropanoic acids	Phenylpropanoic acids	Biosynthesis of other secondary metabolites	Tropane, piperidine and pyridine alkaloid biosynthesis	map00960 Tropane, piperidine and pyridine alkaloid biosynthesis; map01110 Biosynthesis of secondary metabolites	Non-significant	1.16657e+07	1.03885e+07	1.07443e+07	9.31621e+06	7.58275e+06	1.09622e+07
B200047	2.43572	2.22482e-05	0.0024473	NEG	181.051	C9 H10 O4	Hydroxyphenyllactic acid	9.65656e-05	0.530411	80.9981	level1	BMDB	C03672	HMDB0000755	Phenylpropanoids and polyketides	NA	Phenylpropanoic acids	Phenylpropanoic acids	NA	NA	NA	Up	1.59523e+07	1.46714e+07	1.46551e+07	6.31556e+06	5.86763e+06	6.40633e+06
B200081	1.42143	0.200302	0.383101	POS	203.053	C8 H18 N4 O2	Asymmetric dimethylarginine	-0.0972168	-480.931	83.8959	level1	BMDB	C03626	HMDB0001539	Organic acids and derivatives	Amino acids, peptides, and analogues	Carboxylic acids and derivatives	Amino acids, peptides, and analogues	NA	NA	NA	Non-significant	4.00955e+07	4.1886e+07	4.68414e+07	3.68933e+07	1.90727e+07	3.46628e+07
B200088	0.975546	0.451009	0.617367	POS	89.1154	C4 H8 O2	Butyric acid	0.0557016	632.595	83.8191	level1	BMDB	C00246	HMDB0000039	Lipids and lipid-like molecules	Fatty acids and conjugates	Fatty Acyls	Fatty acyls[FA]	Carbohydrate metabolism	Butanoate metabolism	map00650 Butanoate metabolism; map01100 Metabolic pathways; map04973 Carbohydrate digestion and absorption; map04974 Protein digestion and absorption	Non-significant	5.51223e+08	5.37828e+08	5.0634e+08	5.49347e+08	5.56851e+08	5.29186e+08
B200094	0.827506	0.714197	0.817259	POS	118.086	C5 H11 N O2	L-Valine	0.00022505	1.92221	94.0958	level1	BMDB	C00183	HMDB0000883	Organic acids and derivatives	Amino acids, peptides, and analogues	Carboxylic acids and derivatives	Amino acids	Amino acid metabolism	Valine, leucine and isoleucine degradation	map00280 Valine, leucine and isoleucine degradation; map00290 Valine, leucine and isoleucine biosynthesis; map00311 Penicillin and cephalosporin biosynthesis; map00460 Cyanoamino acid metabolism; map00770 Pantothenate and CoA biosynthesis; map00966 Glucosinolate biosynthesis; map00970 Aminoacyl-tRNA biosynthesis; map01060 Biosynthesis of plant secondary metabolites; map01063 Biosynthesis of alkal…	Non-significant	2.87715e+08	2.85714e+08	2.71457e+08	4.12443e+08	1.80608e+08	4.27951e+08
B200100	0.43743	0.0533292	0.173189	POS	129.066	C5 H8 N2 O2	Dihydrothymine	0.000277522	2.16715	76.1895	level1	BMDB	C00906	HMDB0000079	Organoheterocyclic compounds	Pyrimidines and pyrimidine derivatives	Diazines	Pyrimidines and pyrimidine derivatives	NA	NA	NA	Non-significant	4.67905e+06	4.71376e+06	4.89964e+06	7.29642e+06	1.13962e+07	1.39811e+07
B200110	0.60872	0.113857	0.274255	POS	164.074	C6 H13 N O2 S	DL-Ethionine	7.52291e-05	0.46134	75.0093	level1	BMDB	NA	HMDB0251518	Organic acids and derivatives	Amino acids, peptides, and analogues	Carboxylic acids and derivatives	Amino acids, peptides, and analogues	NA	NA	NA	Non-significant	8.94372e+06	8.75977e+06	8.65657e+06	1.13705e+07	1.22267e+07	1.97069e+07
B200115	0.940614	0.346875	0.528255	POS	175.116	C7 H11 N O3	Tiglylglycine	0.00863396	54.9675	85.0789	level1	BMDB	NA	HMDB0000959	Organic acids and derivatives	Amino acids, peptides, and analogues	Carboxylic acids and derivatives	Amino acids, peptides, and analogues	NA	NA	NA	Non-significant	4.93003e+08	5.01946e+08	4.52452e+08	5.60554e+08	4.87466e+08	4.90762e+08
B200120	0.597186	0.354629	0.53569	POS	146.118	C7 H15 N O2	2-Aminoheptanoate	0.000247355	1.7046	79.0309	level1	BMDB	NA	HMDB0094649	Organic acids and derivatives	Amino acids, peptides, and analogues	Carboxylic acids and derivatives	Amino acids, peptides, and analogues	NA	NA	NA	Non-significant	1.33433e+07	2.07315e+07	1.40977e+06	2.18499e+07	1.81778e+07	1.9392e+07
B200123	0.852208	0.103623	0.258231	POS	137.046	C5 H4 N4 O	Allopurinol	0.00024548	1.80449	97.6994	level1	BMDB	NA	HMDB0014581	Organoheterocyclic compounds	Pyrazolo[3,4-d]pyrimidines	Pyrazolopyrimidines	Pyrazolo[3,4-d]pyrimidines	NA	NA	NA	Non-significant	1.98158e+09	1.89774e+09	1.96447e+09	2.13666e+09	2.55218e+09	2.16841e+09
B200167	0.914652	0.442551	0.611173	NEG	662.103	C21 H27 N7 O14 P2	NAD	0.00149172	2.24958	89.7011	level1	BMDB	C00003	HMDB0000902	Nucleosides, nucleotides, and analogues	NA	(5'-&gt;5')-dinucleotides	Nucleic acids and analogues	Energy metabolism	Oxidative phosphorylation	map00190 Oxidative phosphorylation; map00730 Thiamine metabolism; map00760 Nicotinate and nicotinamide metabolism; map00983 Drug metabolism - other enzymes; map01100 Metabolic pathways; map01240 Biosynthesis of cofactors; map04152 AMPK signaling pathway; map04211 Longevity regulating pathway; map04212 Longevity regulating pathway - worm; map04925 Aldosterone synthesis and secretion; map04936 Alco…	Non-significant	3.34576e+06	2.75545e+06	2.55692e+06	2.96132e+06	2.89569e+06	3.60903e+06
B300003	1.1981	0.0355648	0.13795	POS	257.248	C16 H32 O2	Palmitic acid	1.36534e-05	0.0532836	87.1321	level1	BMDB	C00249	HMDB0000220	Lipids and lipid-like molecules	Fatty acids and conjugates	Fatty Acyls	Fatty acyls[FA]	Lipid metabolism	Fatty acid biosynthesis	map00061 Fatty acid biosynthesis; map00062 Fatty acid elongation; map00071 Fatty acid degradation; map00073 Cutin, suberine and wax biosynthesis; map01040 Biosynthesis of unsaturated fatty acids; map01060 Biosynthesis of plant secondary metabolites; map01100 Metabolic pathways; map01212 Fatty acid metabolism	Non-significant	7.73617e+06	7.33774e+06	8.33193e+06	6.42537e+06	6.52519e+06	6.58515e+06
B300036	0.454494	0.0373227	0.14107	POS	203.139	C9 H18 N2 O3	Leucylalanine	0.000160707	0.79506	76.6919	level1	BMDB	NA	HMDB0028922	Organic acids and derivatives	Amino acids, peptides, and analogues	Carboxylic acids and derivatives	Amino acids, peptides, and analogues	NA	NA	NA	Non-significant	4.28566e+06	4.61862e+06	4.879e+06	7.16989e+06	1.23771e+07	1.07796e+07
B300040	0.448174	0.0129164	0.0783755	NEG	215.165	C12 H24 O3	2-hydroxylaurate	-5.26789e-05	-0.243689	85.5062	level1	BMDB	NA	NA	NA	NA	NA	NA	NA	NA	NA	Non-significant	3.38713e+06	3.72485e+06	3.70879e+06	7.84865e+06	6.64109e+06	9.65438e+06
B300044	0.658039	0.0536487	0.17342	POS	237.123	C12 H16 N2 O3	Phenylalanylalanine	-3.59242e-06	-0.0152147	81.9662	level1	BMDB	NA	HMDB0028988	Organic acids and derivatives	Amino acids, peptides, and analogues	Carboxylic acids and derivatives	Amino acids, peptides, and analogues	NA	NA	NA	Non-significant	1.02525e+07	1.10036e+07	1.51303e+07	1.50457e+07	2e+07	2.02495e+07
B300056	0.635384	0.15391	0.326353	NEG	293.055	C10 H14 N2 O6	Ribothymidine	-7.66036e-05	-0.296815	69.4135	level1	BMDB	NA	HMDB0000884	Nucleosides, nucleotides, and analogues	NA	Pyrimidine nucleosides	Nucleic acids and analogues	NA	NA	NA	Non-significant	2.71115e+06	2.75634e+06	3.22423e+06	4.19021e+06	3.22645e+06	6.26281e+06
B300057	1.08594	0.657707	0.776272	POS	261.145	C11 H20 N2 O5	gamma-Glutamylleucine	0.000226199	0.869536	94.7208	level1	BMDB	NA	HMDB0011171	Organic acids and derivatives	Amino acids, peptides, and analogues	Carboxylic acids and derivatives	Amino acids, peptides, and analogues	NA	NA	NA	Non-significant	3.38619e+07	3.32156e+07	1.95241e+06	2.07424e+07	2.19385e+07	2.08862e+07
B300059	0.366315	0.225695	0.411663	POS	262.119	C13 H15 N3 O3	Tryptophyl-Glycine	0.000209611	0.802765	77.3504	level1	BMDB	NA	HMDB0029083	Organic acids and derivatives	Amino acids, peptides, and analogues	Carboxylic acids and derivatives	Amino acids, peptides, and analogues	NA	NA	NA	Non-significant	2.31081e+06	2.14024e+06	165679	3.46836e+06	4.55459e+06	4.58023e+06
B300060	0.471384	0.00480638	0.0474008	POS	267.134	C13 H18 N2 O4	Threonylphenylalanine	0.000112445	0.422524	79.0142	level1	BMDB	NA	HMDB0029068	Organic acids and derivatives	Amino acids, peptides, and analogues	Carboxylic acids and derivatives	Amino acids, peptides, and analogues	NA	NA	NA	Down	1.53177e+06	1.31974e+06	1.79948e+06	2.98961e+06	3.41212e+06	3.46494e+06
B300065	1.1274	0.51576	0.66851	NEG	271.061	C15 H12 O5	Naringenin	-0.000114179	-0.41967	90.3435	level1	BMDB	C00509	HMDB0002670	Phenylpropanoids and polyketides	Flavans	Flavonoids	Flavonoids	Biosynthesis of other secondary metabolites	Flavonoid biosynthesis	map00941 Flavonoid biosynthesis; map00943 Isoflavonoid biosynthesis; map00946 Degradation of flavonoids; map01061 Biosynthesis of phenylpropanoids; map01100 Metabolic pathways; map01110 Biosynthesis of secondary metabolites	Non-significant	1.20837e+06	1.06809e+06	1.05091e+06	1.41459e+06	811527	725259
B300066	1.06097	0.623596	0.751047	NEG	271.228	C16 H32 O3	(R)-3-Hydroxy-hexadecanoic acid	-0.000104554	-0.384059	94.5305	level1	BMDB	NA	HMDB0010734	Lipids and lipid-like molecules	Fatty acids and conjugates	Fatty Acyls	Fatty acyls[FA]	NA	NA	NA	Non-significant	1.46696e+07	1.64199e+07	1.65136e+07	1.57759e+07	1.15976e+07	1.74941e+07
B300080	1.26431	0.111622	0.270388	NEG	297.244	C18 H34 O3	(9Z)-3-Hydroxy-9-octadecenoic acid	8.76648e-05	0.29393	80.9419	level1	BMDB	NA	NA	NA	NA	NA	NA	NA	NA	NA	Non-significant	3.74464e+06	3.35898e+06	3.54132e+06	3.12054e+06	2.30991e+06	2.98913e+06
B300083	1.27232	0.176122	0.353358	NEG	299.26	C18 H36 O3	xi-10-Hydroxyoctadecanoic acid	0.000778943	2.59417	87.2323	level1	BMDB	NA	HMDB0037396	Lipids and lipid-like molecules	Fatty acids and conjugates	Fatty Acyls	Fatty acyls[FA]	NA	NA	NA	Non-significant	1.76742e+06	2.45065e+06	1.78286e+06	1.69436e+06	1.28454e+06	1.73763e+06
B300112	0.966449	0.551169	0.695778	POS	438.298	C21 H44 N O6 P	PE(P-16:0/0:0)	7.54514e-05	0.172543	94.4628	level1	BMDB	NA	NA	NA	NA	NA	NA	NA	NA	NA	Non-significant	6.12579e+07	5.20991e+07	5.28002e+07	5.73389e+07	5.73073e+07	5.72793e+07
B300114	0.74066	0.0243079	0.109991	NEG	455.098	C17 H21 N4 O9 P	Flavin mononucleotide	0.000236215	0.517897	91.9828	level1	BMDB	C00061	HMDB0001520	Nucleosides, nucleotides, and analogues	NA	Flavin nucleotides	Nucleic acids and analogues	Energy metabolism	Oxidative phosphorylation	map00190 Oxidative phosphorylation; map00740 Riboflavin metabolism; map00998 Biosynthesis of various antibiotics; map01057 Biosynthesis of type II polyketide products; map01100 Metabolic pathways; map01110 Biosynthesis of secondary metabolites; map01240 Biosynthesis of cofactors; map04977 Vitamin digestion and absorption	Non-significant	1.63658e+06	1.51725e+06	1.54513e+06	2.32935e+06	1.90348e+06	2.11145e+06
B300116	0.866752	0.246404	0.434601	NEG	462.299	C23 H46 N O6 P	PE(P-18:1/0:0)	0.000127661	0.275543	90.9002	level1	BMDB	NA	NA	NA	NA	NA	NA	NA	NA	NA	Non-significant	3.84751e+06	3.54105e+06	3.90857e+06	4.49649e+06	3.65936e+06	4.87803e+06
B300120	0.920577	0.420016	0.59039	NEG	509.288	C24 H47 O9 P	PG(18:1/0:0)	-0.000226821	-0.444489	83.8361	level1	BMDB	NA	NA	NA	NA	NA	NA	NA	NA	NA	Non-significant	6.42732e+06	7.19788e+06	8.71806e+06	8.49614e+06	7.91421e+06	7.86058e+06
B300122	0.786908	0.269736	0.45869	NEG	524.299	C24 H48 N O9 P	PS(18:0/0:0)	-0.000127043	-0.241845	89.2042	level1	BMDB	NA	NA	NA	NA	NA	NA	NA	NA	NA	Non-significant	1.24809e+06	1.00055e+06	808636	1.14987e+06	1.07426e+06	1.66104e+06
B300130	0.774362	0.125622	0.290052	NEG	599.321	C27 H53 O12 P	LysoPI(18:0/0:0)	0.000483451	0.805313	94.4162	level1	BMDB	NA	HMDB0240261	Lipids and lipid-like molecules	Glycerophosphoinositols	Glycerophospholipids	Glycerophospholipids[GP]	NA	NA	NA	Non-significant	3.53997e+06	2.71114e+06	2.47438e+06	3.69669e+06	3.28948e+06	4.28181e+06
B300144	0.668742	0.00962655	0.0687931	NEG	483.273	C22 H45 O9 P	PG(16:0/0:0)	0.00018126	0.374288	91.1201	level1	BMDB	NA	NA	NA	NA	NA	NA	NA	NA	NA	Non-significant	1.74278e+06	1.96e+06	2.1887e+06	3.15201e+06	2.66683e+06	2.99095e+06
B300147	1.31843	0.22007	0.405716	POS	118.086	C5 H11 N O2	N-methyl-GABA	0.000238927	2.04073	88.158	level1	BMDB	C15987	HMDB0341354	NA	NA	NA	NA	Metabolism of cofactors and vitamins	Nicotinate and nicotinamide metabolism	map00760 Nicotinate and nicotinamide metabolism; map01100 Metabolic pathways; map01120 Microbial metabolism in diverse environments	Non-significant	1.33164e+09	1.15916e+09	1.33306e+09	1.10093e+09	6.62979e+08	1.13642e+09
B300149	0.225001	0.169327	0.344598	POS	144.048	C6 H9 N O S	5-(2-Hydroxyethyl)-4-methylthiazole	3.8613e-05	0.269945	90.2027	level1	BMDB	C04294	NA	Alkaloids	Thiazole alkaloids	Alkaloids derived from tyrosine	Alkaloids	Metabolism of cofactors and vitamins	Thiamine metabolism	map00730 Thiamine metabolism; map01100 Metabolic pathways; map01240 Biosynthesis of cofactors	Non-significant	1.97933e+07	2.65196e+07	1.40354e+07	3.01032e+07	4.24372e+07	1.95673e+08
B300157	0.372519	0.126838	0.291787	POS	188.176	C9 H21 N3 O	N8-Acetylspermidine	0.000354527	1.89416	93.4242	level1	BMDB	C01029	HMDB0002189	Organic acids and derivatives	Carboximidic acids	Carboximidic acids and derivatives	Organic acids	NA	NA	NA	Non-significant	4.98988e+08	4.29343e+08	1.30219e+08	1.18495e+09	4.5127e+08	1.20538e+09
B300159	0.530652	0.00507036	0.0478159	POS	203.139	C9 H18 N2 O3	Alanylleucine	0.000281882	1.39454	85.6707	level1	BMDB	NA	HMDB0028691	Organic acids and derivatives	Amino acids, peptides, and analogues	Carboxylic acids and derivatives	Amino acids, peptides, and analogues	NA	NA	NA	Down	1.10407e+07	1.04847e+07	1.36924e+07	1.87867e+07	2.40757e+07	2.35045e+07
B300163	0.462197	0.000703965	0.0175582	POS	219.134	C9 H18 N2 O4	Xanoic acid	-1.95778e-05	-0.0897541	80.93	level1	BMDB	NA	NA	NA	NA	NA	NA	NA	NA	NA	Down	1.61963e+07	1.38756e+07	1.62641e+07	2.95247e+07	3.55293e+07	3.51976e+07
B300164	0.261357	0.160549	0.334023	POS	230.186	C11 H23 N3 O2	N1,N8-Diacetylspermidine	0.000173135	0.755456	93.3751	level1	BMDB	NA	HMDB0041947	Organic acids and derivatives	Carboxylic acid derivatives	Carboxylic acids and derivatives	Organic acids	NA	NA	NA	Non-significant	2.54465e+08	1.96321e+08	1.91433e+08	9.81917e+08	2.32181e+08	1.24315e+09
B300168	1.80197	0.00120675	0.0233197	POS	279.1	C10 H18 N2 O5 S	gamma-Glutamylmethionine	-0.000514395	-1.84972	93.6708	level1	BMDB	NA	HMDB0034367	Organic acids and derivatives	Amino acids, peptides, and analogues	Carboxylic acids and derivatives	Amino acids, peptides, and analogues	NA	NA	NA	Up	2.11645e+07	2.04713e+07	1.78405e+07	1.05635e+07	1.20872e+07	1.03556e+07
B300174	0.578364	0.00506883	0.0478159	POS	300.29	C18 H37 N O2	Sphingosine	3.4111e-05	0.113976	95.6106	level1	BMDB	C00319	HMDB0000252	Organic nitrogen compounds	Amines	Organonitrogen compounds	Amines	Lipid metabolism	Sphingolipid metabolism	map00600 Sphingolipid metabolism; map01100 Metabolic pathways; map04071 Sphingolipid signaling pathway; map04210 Apoptosis; map04217 Necroptosis	Down	5.6791e+06	4.68472e+06	4.56584e+06	8.63557e+06	9.17042e+06	8.00761e+06
B300175	0.120517	0.000587261	0.000723109	POS	304.15	C12 H21 N3 O6	Nicotianamine	-0.000162456	-0.535905	68.9727	level1	BMDB	C05324	NA	NA	NA	NA	NA	Amino acid metabolism	Cysteine and methionine metabolism	map00270 Cysteine and methionine metabolism; map00999 Biosynthesis of various plant secondary metabolites; map01100 Metabolic pathways; map01110 Biosynthesis of secondary metabolites	Down	1.24346e+06	718061	815725	6.20328e+06	7.27168e+06	9.56957e+06
B300192	0.126729	0.0142156	0.0820202	POS	456.405	C27 H53 N O4	Arachidyl carnitine	0.0004005	0.879453	84.2879	level1	BMDB	NA	HMDB0006460	Lipids and lipid-like molecules	Fatty acid esters	Fatty Acyls	Fatty acyls[FA]	NA	NA	NA	Non-significant	92255.4	249150	91338.9	1.41451e+06	1.06034e+06	939880
B300193	0.892572	0.200542	0.383305	POS	464.314	C23 H46 N O6 P	LysoPE(P-18:1(9Z)/0:0)	1.9082e-05	0.0411866	92.6369	level1	BMDB	NA	HMDB0240599	Lipids and lipid-like molecules	Glycerophosphoethanolamines	Glycerophospholipids	Amines and derivatives	NA	NA	NA	Non-significant	2.48836e+07	2.2073e+07	2.07035e+07	2.28003e+07	2.59889e+07	2.70145e+07
B300194	1.07826	0.934542	0.956978	POS	466.329	C23 H48 N O6 P	PE(P-18:0/0:0)	0.000276403	0.594003	90.1303	level1	BMDB	NA	NA	NA	NA	NA	NA	NA	NA	NA	Non-significant	4.59244e+06	2.33215e+06	2.01446e+06	2.39411e+06	2.36198e+06	3.53419e+06
B300203	1.06216	0.781378	0.862665	POS	760.584	C42 H82 N O8 P	PC(16:0/18:1(9Z))	-0.00114686	-1.50987	93.326	level1	BMDB	NA	HMDB0007972	Lipids and lipid-like molecules	Glycerophosphocholines	Glycerophospholipids	Glycerophospholipids[GP]	NA	NA	NA	Non-significant	1.62918e+08	1.27627e+08	1.00614e+08	1.13961e+08	1.06781e+08	1.47525e+08
B300211	1.47486	0.0366967	0.140311	NEG	116.072	C5 H11 N O2	5-Aminovaleric acid	1.10877e-05	0.0947028	91.574	level1	BMDB	C00431	HMDB0003355	Organic acids and derivatives	Amino acids, peptides, and analogues	Carboxylic acids and derivatives	Amino acids, peptides, and analogues	Amino acid metabolism	Lysine degradation	map00310 Lysine degradation; map00330 Arginine and proline metabolism; map00470 D-Amino acid metabolism; map01100 Metabolic pathways; map01120 Microbial metabolism in diverse environments	Non-significant	5.94055e+07	6.28571e+07	6.41073e+07	4.61036e+07	3.52428e+07	4.50181e+07
B300213	0.766076	0.0996243	0.251992	NEG	128.035	C5 H7 N O3	4-Oxoproline	3.55799e-05	0.275722	98.7546	level1	BMDB	C01877	HMDB0304793	Organic acids and derivatives	Amino acids, peptides, and analogues	Carboxylic acids and derivatives	Amino acids, peptides, and analogues	NA	NA	NA	Non-significant	5.05525e+07	4.87701e+07	4.86995e+07	7.17305e+07	5.35486e+07	6.7942e+07
B300215	0.535232	0.0420669	0.151271	NEG	131.071	C6 H12 O3	2-Hydroxycaproic acid	-1.25382e-05	-0.0949295	94.2938	level1	BMDB	NA	HMDB0001624	Lipids and lipid-like molecules	Fatty acids and conjugates	Fatty Acyls	Fatty acyls[FA]	NA	NA	NA	Non-significant	7.21737e+06	7.35293e+06	7.20925e+06	1.06782e+07	1.32979e+07	1.67157e+07
B300216	1.02512	0.739017	0.834583	NEG	138.02	C6 H5 N O3	4-Nitrophenol	1.42858e-05	0.102756	97.8852	level1	BMDB	C00870	HMDB0001232	Benzenoids	Nitrophenols	Phenols	Phenols and derivatives	Xenobiotics biodegradation and metabolism	Aminobenzoate degradation	map00627 Aminobenzoate degradation; map01120 Microbial metabolism in diverse environments	Non-significant	7.33233e+06	7.23795e+06	6.89427e+06	7.681e+06	5.94278e+06	7.31485e+06
B300217	1.57956	0.0187434	0.0947846	NEG	147.045	C9 H8 O2	Cinnamic acid	0.000104542	0.706117	74.6484	level1	BMDB	C10438	HMDB0000930	Phenylpropanoids and polyketides	Cinnamic acids	Cinnamic acids and derivatives	Polyketides[PK]	NA	NA	NA	Non-significant	1.78689e+07	1.85123e+07	1.90348e+07	1.25238e+07	1.00639e+07	1.24956e+07
B300246	1.03486	0.673028	0.787821	POS	104.107	C5 H13 N O	Choline	0.000182612	1.77122	97.6535	level1	BMDB	C00114	HMDB0000097	Organic nitrogen compounds	Quaternary ammonium salts	Organonitrogen compounds	Quaternary ammonium salts	Amino acid metabolism	Glycine, serine and threonine metabolism	map00260 Glycine, serine and threonine metabolism; map00552 Teichoic acid biosynthesis; map00564 Glycerophospholipid metabolism; map01100 Metabolic pathways; map02010 ABC transporters; map04725 Cholinergic synapse; map04976 Bile secretion; map05231 Choline metabolism in cancer	Non-significant	1.83249e+09	1.76561e+09	1.59368e+09	1.90142e+09	1.50533e+09	1.61015e+09
B300248	1.01113	0.856974	0.913622	POS	123.055	C6 H6 N2 O	Nicotinamide	0.000213147	1.74642	92.5353	level1	BMDB	C00153	HMDB0001406	Organoheterocyclic compounds	Pyridinecarboxylic acids and derivatives	Pyridines and derivatives	Pyridine and derivatives	Metabolism of cofactors and vitamins	Nicotinate and nicotinamide metabolism	map00760 Nicotinate and nicotinamide metabolism; map01100 Metabolic pathways; map01240 Biosynthesis of cofactors; map04212 Longevity regulating pathway - worm; map04977 Vitamin digestion and absorption	Non-significant	1.13181e+09	1.12978e+09	1.19563e+09	1.14358e+09	9.41347e+08	1.33424e+09
B300249	0.941124	0.834347	0.897755	POS	130.065	C9 H7 N	Quinoline	0.000262116	2.031	74.3955	level1	BMDB	C06413	HMDB0033731	Organoheterocyclic compounds	NA	Quinolines and derivatives	Quinolines and derivatives	NA	NA	NA	Non-significant	1.49815e+06	1.81327e+06	1.47193e+06	2.02384e+06	1.85921e+06	1.19955e+06
B300254	1.28156	0.00747198	0.0595814	POS	166.054	C5 H11 N O3 S	L-Methionine sulfoxide	0.000225172	1.3643	94.0889	level1	BMDB	C02989	HMDB0002005	Organic acids and derivatives	Amino acids, peptides, and analogues	Carboxylic acids and derivatives	Amino acids, peptides, and analogues	Amino acid metabolism	Cysteine and methionine metabolism	map00270 Cysteine and methionine metabolism; map01100 Metabolic pathways	Non-significant	2.74748e+08	2.85817e+08	2.73253e+08	2.25938e+08	2.21192e+08	2.03497e+08
B300264	1.77057	0.0372153	0.141037	POS	326.305	C20 H39 N O2	Oleoyl ethanolamide	-0.000141907	-0.436236	71.6214	level1	BMDB	C20792	HMDB0002088	Organic nitrogen compounds	Amines	Organonitrogen compounds	Amines	NA	NA	map04024 cAMP signaling pathway	Non-significant	6.91934e+06	8.83375e+06	8.02905e+06	3.39718e+06	5.59767e+06	4.43707e+06
B300286	1.204	0.264174	0.454232	NEG	251.202	C16 H28 O2	7Z,10Z-Hexadecadienoic acid	-8.51254e-06	-0.0337519	79.1041	level1	BMDB	NA	HMDB0000477	Lipids and lipid-like molecules	Fatty acids and conjugates	Fatty Acyls	Fatty acyls[FA]	NA	NA	NA	Non-significant	823877	916733	1.19343e+06	948642	737684	750580
B300298	0.490592	0.0315558	0.127832	NEG	277.144	C16 H22 O4	Monoethylhexyl phthalic acid	-3.72606e-05	-0.133958	89.7581	level1	BMDB	C03343	HMDB0013248	Benzenoids	Benzoic acids and derivatives	Benzene and substituted derivatives	Benzene and derivatives	NA	NA	NA	Non-significant	2.50754e+06	2.20092e+06	2.23252e+06	5.89378e+06	3.59822e+06	4.65617e+06
B300306	0.853742	0.231921	0.419276	NEG	303.233	C20 H32 O2	Arachidonic acid	0.000144228	0.474059	88.2837	level1	BMDB	C00219	HMDB0001043	Lipids and lipid-like molecules	Fatty acids and conjugates	Fatty Acyls	Fatty acyls[FA]	Lipid metabolism	Arachidonic acid metabolism	map00590 Arachidonic acid metabolism; map00591 Linoleic acid metabolism; map01040 Biosynthesis of unsaturated fatty acids; map01100 Metabolic pathways; map04216 Ferroptosis; map04217 Necroptosis; map04270 Vascular smooth muscle contraction; map04611 Platelet activation; map04664 Fc epsilon RI signaling pathway; map04666 Fc gamma R-mediated phagocytosis; map04723 Retrograde endocannabinoid signali…	Non-significant	2.24539e+08	2.45895e+08	3.03639e+08	3.09922e+08	2.63236e+08	3.33525e+08
B300307	0.749003	0.110233	0.268389	NEG	305.249	C20 H34 O2	Dihomo-alpha-linolenic acid	0.000120448	0.393294	94.6695	level1	BMDB	C16522	HMDB0060039	Lipids and lipid-like molecules	Fatty acids and conjugates	Fatty Acyls	Fatty acyls[FA]	Lipid metabolism	Biosynthesis of unsaturated fatty acids	map01040 Biosynthesis of unsaturated fatty acids	Non-significant	8.88001e+06	8.56899e+06	1.24181e+07	1.4453e+07	1.20706e+07	1.33522e+07
B300310	0.372021	0.00495635	0.0477814	POS	313.155	C18 H20 N2 O3	Phenylalanylphenylalanine	5.68118e-05	0.182003	92.9853	level1	BMDB	NA	HMDB0013302	Organic acids and derivatives	Amino acids, peptides, and analogues	Carboxylic acids and derivatives	Amino acids, peptides, and analogues	NA	NA	NA	Down	2.5078e+06	1.74566e+06	2.55156e+06	4.71606e+06	7.17673e+06	6.39922e+06
B300313	0.626795	0.0308165	0.1263	NEG	320.063	C11 H15 N O10	Beta-Citryl-L-glutamic acid	0.000227752	0.709355	94.1899	level1	BMDB	NA	HMDB0013220	Organic acids and derivatives	Amino acids, peptides, and analogues	Carboxylic acids and derivatives	Amino acids, peptides, and analogues	NA	NA	NA	Non-significant	6.25729e+06	5.57927e+06	5.20602e+06	7.72706e+06	8.47678e+06	1.09862e+07
B300314	0.83106	0.223195	0.40919	NEG	327.233	C22 H32 O2	Docosahexaenoic Acid	0.000323583	0.98581	93.3196	level1	BMDB	C06429	HMDB0002183	Lipids and lipid-like molecules	Fatty acids and conjugates	Fatty Acyls	Fatty acyls[FA]	Lipid metabolism	Biosynthesis of unsaturated fatty acids	map01040 Biosynthesis of unsaturated fatty acids	Non-significant	1.07563e+08	1.17713e+08	1.54431e+08	1.6682e+08	1.32123e+08	1.57952e+08
B300316	0.987949	0.880974	0.926634	NEG	329.249	C22 H34 O2	Docosapentaenoic acid (22n-3)	0.000238126	0.721033	88.0973	level1	BMDB	C16513	HMDB0006528	Lipids and lipid-like molecules	Fatty acids and conjugates	Fatty Acyls	Fatty acyls[FA]	Lipid metabolism	Biosynthesis of unsaturated fatty acids	map01040 Biosynthesis of unsaturated fatty acids	Non-significant	1.68101e+07	1.70213e+07	2.48823e+07	2.27724e+07	1.82485e+07	1.84089e+07
B300317	2.19136	0.0167552	0.0896454	NEG	331.265	C22 H36 O2	Adrenic acid	0.000254925	0.767219	90.2261	level1	BMDB	C16527	HMDB0002226	Lipids and lipid-like molecules	Fatty acids and conjugates	Fatty Acyls	Fatty acyls[FA]	Lipid metabolism	Biosynthesis of unsaturated fatty acids	map01040 Biosynthesis of unsaturated fatty acids; map04216 Ferroptosis	Non-significant	1.00734e+07	1.03457e+07	1.39211e+07	5.2347e+06	5.12716e+06	5.30889e+06
B300322	1.08181	0.505277	0.660462	POS	355.284	C21 H38 O4	MG(0:0/18:2(9Z,12Z)/0:0)	-0.000108691	-0.306796	77.136	level1	BMDB	NA	HMDB0011538	Lipids and lipid-like molecules	Lineolic acids and derivatives	Fatty Acyls	Fatty acyls[FA]	NA	NA	NA	Non-significant	5.6618e+06	5.17203e+06	5.61944e+06	6.1092e+06	4.1639e+06	4.93595e+06
B300338	1.47229	0.00326049	0.0391807	POS	454.293	C21 H44 N O7 P	LysoPE(0:0/16:0)	0.000456995	1.00818	95.3096	level1	BMDB	NA	HMDB0011473	Lipids and lipid-like molecules	Glycerophosphoethanolamines	Glycerophospholipids	Amines and derivatives	NA	NA	NA	Up	3.06309e+07	2.81765e+07	2.74689e+07	1.90227e+07	1.82852e+07	2.12921e+07
B300343	0.863542	0.299711	0.485009	NEG	476.279	C23 H44 N O7 P	LysoPE(0:0/18:2(9Z,12Z))	-4.29797e-05	-0.0900502	90.4091	level1	BMDB	NA	HMDB0011477	Lipids and lipid-like molecules	Glycerophosphoethanolamines	Glycerophospholipids	Amines and derivatives	NA	NA	NA	Non-significant	1.42832e+06	1.83943e+06	2.03643e+06	2.01285e+06	1.82525e+06	2.30426e+06
B300344	0.723365	0.0651578	0.195329	NEG	478.294	C23 H46 N O7 P	LysoPE(18:1(9Z)/0:0)	2.23645e-05	0.0466606	96.9882	level1	BMDB	NA	HMDB0011506	Lipids and lipid-like molecules	Glycerophosphoethanolamines	Glycerophospholipids	Amines and derivatives	NA	NA	NA	Non-significant	1.38165e+07	1.39453e+07	1.61482e+07	1.9135e+07	1.73639e+07	2.42033e+07
B300345	1.5875	0.0766909	0.215064	NEG	480.31	C23 H48 N O7 P	LysoPE(0:0/18:0)	4.14826e-05	0.0861857	93.4342	level1	BMDB	NA	HMDB0011129	Lipids and lipid-like molecules	Glycerophosphoethanolamines	Glycerophospholipids	Amines and derivatives	NA	NA	NA	Non-significant	4.31678e+06	3.25753e+06	3.00718e+06	2.06364e+06	1.69301e+06	2.90884e+06
B300348	0.824146	0.279005	0.465799	NEG	500.278	C25 H44 N O7 P	LysoPE(20:4(5Z,8Z,11Z,14Z)/0:0)	-0.000150487	-0.300202	92.9002	level1	BMDB	NA	HMDB0011517	Lipids and lipid-like molecules	Glycerophosphoethanolamines	Glycerophospholipids	Amines and derivatives	NA	NA	NA	Non-significant	1.8795e+06	2.80979e+06	2.98311e+06	3.11534e+06	3.06641e+06	3.12776e+06
B300355	0.549805	0.00219017	0.0326639	NEG	571.29	C25 H49 O12 P	LysoPI(16:0/0:0)	0.000993123	1.73533	93.4118	level1	BMDB	NA	HMDB0061695	Lipids and lipid-like molecules	Glycerophosphoinositols	Glycerophospholipids	Glycerophospholipids[GP]	NA	NA	NA	Down	1.97546e+06	1.86845e+06	1.89714e+06	3.65288e+06	3.18371e+06	3.60539e+06
B300359	0.585397	0.00053252	0.0152301	NEG	597.305	C27 H51 O12 P	LysoPI(18:1(9Z)/0:0)	0.000465603	0.778195	94.6674	level1	BMDB	NA	HMDB0061693	Lipids and lipid-like molecules	Glycerophosphoinositols	Glycerophospholipids	Glycerophospholipids[GP]	NA	NA	NA	Down	3.19577e+06	3.08462e+06	3.48399e+06	5.35032e+06	5.33733e+06	5.99228e+06
B300362	1.09517	0.758584	0.848302	POS	716.522	C39 H74 N O8 P	PE(16:0/18:2(9Z,12Z))	-0.000605516	-0.846266	90.1263	level1	BMDB	NA	HMDB0008928	Lipids and lipid-like molecules	Glycerophosphoethanolamines	Glycerophospholipids	Amines and derivatives	NA	NA	NA	Non-significant	3.08894e+06	2.12289e+06	1.59853e+06	2.26108e+06	1.37106e+06	2.58639e+06
B300363	1.08641	0.673596	0.787821	POS	724.527	C41 H74 N O7 P	PE(P-16:0/20:4(5Z,8Z,11Z,14Z))	-7.76499e-06	-0.0107322	95.6932	level1	BMDB	NA	HMDB0011352	Lipids and lipid-like molecules	Glycerophosphoethanolamines	Glycerophospholipids	Amines and derivatives	NA	NA	NA	Non-significant	5.83654e+06	4.68959e+06	3.68432e+06	3.90237e+06	3.95915e+06	5.21863e+06
B300377	0.581947	0.0068583	0.05669	POS	245.186	C12 H24 N2 O3	Leucylleucine	-0.000109774	-0.449563	87.5191	level1	BMDB	C11332	HMDB0028933	Organic acids and derivatives	Amino acids, peptides, and analogues	Carboxylic acids and derivatives	Amino acids, peptides, and analogues	NA	NA	NA	Non-significant	5.59011e+06	5.14578e+06	6.60573e+06	8.49867e+06	1.04794e+07	1.08212e+07
B300380	0.655453	0.287326	0.474271	POS	247.129	C10 H18 N2 O5	Aspartyl-Leucine	-2.56452e-05	-0.104197	96.9416	level1	BMDB	NA	HMDB0028757	Organic acids and derivatives	Amino acids, peptides, and analogues	Carboxylic acids and derivatives	Amino acids, peptides, and analogues	NA	NA	NA	Non-significant	2.69571e+07	2.77646e+07	2.74289e+07	2.41169e+07	4.51715e+07	5.60457e+07
B300381	1.63852	0.0292607	0.123309	POS	247.128	C10 H18 N2 O5	gamma-Glutamylvaline	-0.000437404	-1.77719	94.1314	level1	BMDB	NA	HMDB0011172	Organic acids and derivatives	Amino acids, peptides, and analogues	Carboxylic acids and derivatives	Amino acids, peptides, and analogues	NA	NA	NA	Non-significant	2.36569e+07	2.49251e+07	1.993e+07	1.23305e+07	1.73269e+07	1.2156e+07
B300383	0.133498	0.0431998	0.153671	POS	258.11	C8 H20 N O6 P	Glycerophosphocholine	5.86965e-05	0.2283	92.0777	level1	BMDB	C00670	HMDB0000086	Lipids and lipid-like molecules	Glycerophosphocholines	Glycerophospholipids	Glycerophospholipids[GP]	Lipid metabolism	Glycerophospholipid metabolism	map00564 Glycerophospholipid metabolism; map00565 Ether lipid metabolism; map05231 Choline metabolism in cancer	Non-significant	5.26178e+06	1.07228e+07	1.50874e+06	2.53431e+07	5.92874e+07	4.64079e+07
B300388	0.366479	0.00614623	0.0523161	POS	265.155	C14 H20 N2 O3	Valylphenylalanine	0.000242174	0.916813	90.4287	level1	BMDB	NA	HMDB0029134	Organic acids and derivatives	Amino acids, peptides, and analogues	Carboxylic acids and derivatives	Amino acids, peptides, and analogues	NA	NA	NA	Non-significant	6.52074e+06	4.28271e+06	5.55574e+06	1.10256e+07	1.67817e+07	1.68315e+07
B300391	0.704407	0.0619753	0.189382	POS	282.119	C11 H15 N5 O4	N6-Methyladenosine	-0.000503425	-1.79083	90.0342	level1	BMDB	NA	HMDB0004044	Nucleosides, nucleotides, and analogues	NA	Purine nucleosides	Purines and derivatives	NA	NA	NA	Non-significant	8.09176e+06	8.80747e+06	9.60011e+06	1.00874e+07	1.37692e+07	1.37627e+07
B300396	0.558339	0.0330007	0.132064	POS	295.129	C14 H18 N2 O5	gamma-Glutamylphenylalanine	-0.000187542	-0.637636	85.6006	level1	BMDB	NA	HMDB0000594	Organic acids and derivatives	Amino acids, peptides, and analogues	Carboxylic acids and derivatives	Amino acids, peptides, and analogues	NA	NA	NA	Non-significant	3.31155e+06	2.63366e+06	3.11292e+06	4.45112e+06	4.86456e+06	6.90767e+06
B300397	1.12247	0.460883	0.625099	POS	298.114	C11 H15 N5 O5	7-Methylguanosine	-0.0006824	-2.29681	90.4757	level1	BMDB	NA	HMDB0001107	Nucleosides, nucleotides, and analogues	NA	Purine nucleosides	Purines and derivatives	NA	NA	NA	Non-significant	2.88138e+07	3.0368e+07	3.05335e+07	3.02453e+07	1.92866e+07	3.03948e+07
B300399	1.88958	0.000878289	0.0197715	POS	311.123	C14 H18 N2 O6	gamma-Glutamyltyrosine	-0.000382406	-1.2331	95.1944	level1	BMDB	NA	HMDB0011741	Organic acids and derivatives	Amino acids, peptides, and analogues	Carboxylic acids and derivatives	Amino acids, peptides, and analogues	NA	NA	NA	Up	1.06806e+07	9.78032e+06	9.1255e+06	5.30456e+06	5.40117e+06	4.95194e+06
B300400	0.717236	0.0806116	0.221581	POS	312.13	C12 H17 N5 O5	N2,N2-Dimethylguanosine	-0.000273886	-0.880315	89.1166	level1	BMDB	NA	HMDB0004824	Nucleosides, nucleotides, and analogues	NA	Purine nucleosides	Purines and derivatives	NA	NA	NA	Non-significant	8.1533e+06	8.47479e+06	8.5646e+06	9.88839e+06	1.13063e+07	1.393e+07
B300406	1.14597	0.236481	0.423238	POS	353.266	C19 H38 O4	MG(16:0/0:0/0:0)	-0.000164868	-0.499181	96.7597	level1	BMDB	NA	HMDB0011564	Lipids and lipid-like molecules	Monoradylglycerols	Glycerolipids	Glycerolipids[GL]	NA	NA	NA	Non-significant	1.41339e+09	1.59441e+09	1.85762e+09	1.41309e+09	1.36331e+09	1.46926e+09
B300409	1.9095	0.00504702	0.0478159	POS	334.14	C16 H19 N3 O5	gamma-Glutamyltryptophan	-3.07725e-05	-0.0923733	90.4345	level1	BMDB	NA	HMDB0029160	Organic acids and derivatives	Amino acids, peptides, and analogues	Carboxylic acids and derivatives	Amino acids, peptides, and analogues	NA	NA	NA	Up	3.39887e+06	2.74069e+06	2.98929e+06	1.55535e+06	1.56343e+06	1.66198e+06
B300412	0.488321	0.00253941	0.034258	POS	379.282	C21 H40 O4	MG(0:0/18:1(9Z)/0:0)	-0.000152183	-0.42713	96.8878	level1	BMDB	NA	HMDB0011537	Lipids and lipid-like molecules	Monoradylglycerols	Glycerolipids	Glycerolipids[GL]	NA	NA	NA	Down	1.75036e+08	1.72074e+08	1.73043e+08	3.64979e+08	3.71799e+08	3.28407e+08
B300416	0.612645	0.00530626	0.04906	POS	401.266	C23 H38 O4	MG(0:0/20:4(5Z,8Z,11Z,14Z)/0:0)	3.74669e-05	0.0990463	97.5001	level1	BMDB	C13856	HMDB0004666	Lipids and lipid-like molecules	NA	Endocannabinoids	Glycerolipids[GL]	NA	NA	map04080 Neuroactive ligand-receptor interaction; map04714 Thermogenesis; map04723 Retrograde endocannabinoid signaling	Down	1.60299e+07	1.46635e+07	1.35438e+07	2.58051e+07	2.54092e+07	2.09926e+07
B300418	1.59613	0.71404	0.817259	POS	384.115	C14 H17 N5 O8	Succinyladenosine	-0.000292746	-0.764135	88.3628	level1	BMDB	NA	HMDB0000912	Nucleosides, nucleotides, and analogues	NA	Purine nucleosides	Purines and derivatives	NA	NA	NA	Non-significant	1.92763e+07	1.78241e+07	3.05603e+06	4.52488e+06	8.55469e+06	1.2079e+07
B300420	0.751457	0.103654	0.258231	POS	417.336	C27 H44 O3	3beta-Hydroxy-5-cholestenoic acid	4.27576e-05	0.102701	90.2015	level1	BMDB	NA	HMDB0012453	Lipids and lipid-like molecules	Bile acids, alcohols and derivatives	Steroids and steroid derivatives	Bile acids, alcohols and derivatives	NA	NA	NA	Non-significant	3.19794e+06	2.76621e+06	3.03927e+06	4.57625e+06	3.2248e+06	4.18023e+06
B300422	0.669068	0.0159651	0.0871475	POS	452.277	C21 H42 N O7 P	LysoPE(0:0/16:1(9Z))	0.000294728	0.653108	91.1731	level1	BMDB	NA	HMDB0011474	Lipids and lipid-like molecules	Glycerophosphoethanolamines	Glycerophospholipids	Amines and derivatives	NA	NA	NA	Non-significant	3.41676e+07	3.62534e+07	3.08537e+07	4.71152e+07	4.60085e+07	5.82434e+07
B300423	0.579979	0.0130787	0.078941	POS	468.309	C22 H46 N O7 P	LysoPC(14:0/0:0)	0.000481978	1.03141	98.1562	level1	BMDB	NA	HMDB0010379	Lipids and lipid-like molecules	Glycerophosphocholines	Glycerophospholipids	Glycerophospholipids[GP]	NA	NA	NA	Non-significant	1.1446e+08	1.11469e+08	1.15028e+08	1.86692e+08	1.79099e+08	2.22087e+08
B300424	0.567408	0.00118521	0.0230878	POS	480.345	C24 H50 N O6 P	LysoPC(P-16:0/0:0)	0.000425508	0.8877	94.7645	level1	BMDB	NA	HMDB0010407	Lipids and lipid-like molecules	Glycerophosphocholines	Glycerophospholipids	Glycerophospholipids[GP]	NA	NA	NA	Down	3.55524e+07	3.58502e+07	3.97549e+07	6.54966e+07	6.69397e+07	6.34679e+07
B300427	1.1611	0.040045	0.146225	POS	496.341	C24 H50 N O7 P	LysoPC(16:0/0:0)	0.000833078	1.68186	97.6956	level1	BMDB	C04230	HMDB0010382	Lipids and lipid-like molecules	Glycerophosphocholines	Glycerophospholipids	Glycerophospholipids[GP]	Lipid metabolism	Glycerophospholipid metabolism	map00564 Glycerophospholipid metabolism; map05231 Choline metabolism in cancer	Non-significant	8.79834e+08	9.02196e+08	9.10551e+08	7.88986e+08	7.21429e+08	8.08584e+08
B300434	0.958509	0.487938	0.647178	POS	520.341	C26 H50 N O7 P	LysoPC(0:0/18:2(9Z,12Z))	0.00084819	1.63323	95.4605	level1	BMDB	NA	HMDB0061700	Lipids and lipid-like molecules	Glycerophosphocholines	Glycerophospholipids	Glycerophospholipids[GP]	NA	NA	NA	Non-significant	7.99589e+07	9.0495e+07	9.53098e+07	9.03264e+07	9.11848e+07	9.57568e+07
B300436	1.55153	0.0180515	0.0934281	POS	524.371	C26 H54 N O7 P	LysoPC(0:0/18:0)	0.000132088	0.252382	89.8438	level1	BMDB	NA	HMDB0011128	Lipids and lipid-like molecules	Glycerophosphocholines	Glycerophospholipids	Glycerophospholipids[GP]	NA	NA	NA	Non-significant	7.0538e+06	5.73589e+06	7.66825e+06	3.93111e+06	4.35627e+06	4.89831e+06
B300440	0.932648	0.314122	0.500826	POS	544.341	C28 H50 N O7 P	LysoPC(0:0/20:4(5Z,8Z,11Z,14Z))	0.000818343	1.50616	95.0421	level1	BMDB	NA	HMDB0061699	Lipids and lipid-like molecules	Glycerophosphocholines	Glycerophospholipids	Glycerophospholipids[GP]	NA	NA	NA	Non-significant	1.98938e+07	2.32052e+07	2.36273e+07	2.37409e+07	2.43901e+07	2.3414e+07
B300441	1.56944	0.0146042	0.0824371	POS	546.354	C28 H52 N O7 P	LysoPC(20:3(5Z,8Z,11Z)/0:0)	-0.00144183	-2.64388	93.5042	level1	BMDB	NA	HMDB0010393	Lipids and lipid-like molecules	Glycerophosphocholines	Glycerophospholipids	Glycerophospholipids[GP]	NA	NA	NA	Non-significant	2.79864e+06	2.28589e+06	2.62424e+06	1.67518e+06	1.62515e+06	1.61148e+06
B300442	0.869641	0.138152	0.306767	POS	546.357	C28 H52 N O7 P	LysoPC(20:3(8Z,11Z,14Z)/0:0)	0.00122983	2.25513	91.1342	level1	BMDB	NA	HMDB0010394	Lipids and lipid-like molecules	Glycerophosphocholines	Glycerophospholipids	Glycerophospholipids[GP]	NA	NA	NA	Non-significant	9.14515e+06	1.10576e+07	1.10427e+07	1.19829e+07	1.25794e+07	1.13669e+07
B300450	1.37236	0.241273	0.428066	POS	641.512	C41 H68 O5	DG(18:2(9Z,12Z)/20:4(5Z,8Z,11Z,14Z)/0:0)	-0.00217188	-3.39089	83.0669	level1	BMDB	C00165	HMDB0007257	Lipids and lipid-like molecules	Diradylglycerols	Glycerolipids	Glycerolipids[GL]	NA	NA	map01521 EGFR tyrosine kinase inhibitor resistance; map04010 MAPK signaling pathway; map04012 ErbB signaling pathway; map04014 Ras signaling pathway; map04015 Rap1 signaling pathway; map04020 Calcium signaling pathway; map04024 cAMP signaling pathway; map04062 Chemokine signaling pathway; map04064 NF-kappa B signaling pathway; map04066 HIF-1 signaling pathway; map04071 Sphingolipid signaling path…	Non-significant	4.07276e+06	2.8477e+06	2.3911e+06	1.92155e+06	1.76668e+06	3.09683e+06
B300451	0.768718	0.300492	0.485907	POS	675.543	C37 H75 N2 O6 P	SM(d18:1/14:0)	-0.000977916	-1.44976	93.1619	level1	BMDB	NA	HMDB0012097	Lipids and lipid-like molecules	Phosphosphingolipids	Sphingolipids	Sphingolipids[SP]	NA	NA	NA	Non-significant	3.58935e+06	2.22284e+06	1.80747e+06	2.85091e+06	2.91856e+06	4.1427e+06
B300452	0.481056	0.0654024	0.195513	POS	678.506	C36 H72 N O8 P	PC(14:0/14:0)	-0.000920657	-1.3589	90.7242	level1	BMDB	NA	HMDB0007866	Lipids and lipid-like molecules	Glycerophosphocholines	Glycerophospholipids	Glycerophospholipids[GP]	NA	NA	NA	Non-significant	9.92128e+06	5.33636e+06	4.44859e+06	1.10653e+07	1.28499e+07	1.70493e+07
B300453	1.08724	0.728368	0.828173	POS	703.574	C39 H79 N2 O6 P	SM(d18:1/16:0)	-0.000664128	-0.945288	94.294	level1	BMDB	NA	HMDB0010169	Lipids and lipid-like molecules	Phosphosphingolipids	Sphingolipids	Sphingolipids[SP]	NA	NA	NA	Non-significant	1.03348e+07	7.37168e+06	6.06131e+06	6.20421e+06	6.62941e+06	9.027e+06
B300454	0.925681	0.687883	0.800385	POS	706.537	C38 H76 N O8 P	PC(14:0/16:0)	-0.000599471	-0.849674	94.2031	level1	BMDB	NA	HMDB0007869	Lipids and lipid-like molecules	Glycerophosphocholines	Glycerophospholipids	Glycerophospholipids[GP]	NA	NA	NA	Non-significant	2.57144e+07	1.69681e+07	1.42232e+07	1.6348e+07	2.00295e+07	2.50969e+07
B300455	0.91965	0.603179	0.734916	POS	716.558	C40 H78 N O7 P	PC(P-16:0/16:1(9Z))	-0.000764904	-1.06897	89.686	level1	BMDB	NA	HMDB0011207	Lipids and lipid-like molecules	Glycerophosphocholines	Glycerophospholipids	Glycerophospholipids[GP]	NA	NA	NA	Non-significant	5.79957e+06	3.99991e+06	3.8938e+06	5.06139e+06	4.09937e+06	5.72891e+06
B300456	0.26027	0.025081	0.112198	POS	718.574	C40 H80 N O7 P	PC(P-16:0/16:0)	-0.000436119	-0.607775	91.1263	level1	BMDB	NA	HMDB0011206	Lipids and lipid-like molecules	Glycerophosphocholines	Glycerophospholipids	Glycerophospholipids[GP]	NA	NA	NA	Non-significant	3.57855e+06	2.33246e+06	1.33439e+06	8.81626e+06	7.57362e+06	1.14482e+07
B300458	0.738618	0.167925	0.342884	POS	730.538	C40 H76 N O8 P	PC(14:0/18:2(9Z,12Z))	-0.000725444	-0.994398	94.3561	level1	BMDB	NA	HMDB0007874	Lipids and lipid-like molecules	Glycerophosphocholines	Glycerophospholipids	Glycerophospholipids[GP]	NA	NA	NA	Non-significant	7.2236e+07	4.70051e+07	4.3095e+07	6.78139e+07	6.93125e+07	8.26569e+07
B300460	0.993015	0.922846	0.952201	POS	732.554	C40 H78 N O8 P	PC(16:0/16:1(9Z))	-0.000208588	-0.285133	95.3625	level1	BMDB	NA	HMDB0007969	Lipids and lipid-like molecules	Glycerophosphocholines	Glycerophospholipids	Glycerophospholipids[GP]	NA	NA	NA	Non-significant	1.71764e+08	1.50529e+08	1.28405e+08	1.52145e+08	1.35682e+08	1.66041e+08
B300463	0.864552	0.707339	0.812311	POS	742.574	C42 H80 N O7 P	PC(P-16:0/18:2(9Z,12Z))	-0.000359015	-0.48413	91.0131	level1	BMDB	NA	HMDB0011211	Lipids and lipid-like molecules	Glycerophosphocholines	Glycerophospholipids	Glycerophospholipids[GP]	NA	NA	NA	Non-significant	2.55774e+06	1.48758e+06	1.65302e+06	1.72459e+06	1.56807e+06	3.29843e+06
B300465	0.68619	0.197524	0.380843	POS	744.59	C42 H82 N O7 P	PC(P-16:0/18:1(11Z))	-0.000247614	-0.333002	93.9974	level1	BMDB	NA	HMDB0011209	Lipids and lipid-like molecules	Glycerophosphocholines	Glycerophospholipids	Glycerophospholipids[GP]	NA	NA	NA	Non-significant	2.21398e+06	1.57212e+06	1.36332e+06	1.95566e+06	2.07356e+06	3.47513e+06
B300466	0.166288	0.000151525	0.00822839	POS	744.59	C42 H82 N O7 P	PC(P-16:0/18:1(9Z))	-0.000297403	-0.39996	94.1206	level1	BMDB	NA	HMDB0011210	Lipids and lipid-like molecules	Glycerophosphocholines	Glycerophospholipids	Glycerophospholipids[GP]	NA	NA	NA	Down	432732	588657	542858	2.74183e+06	2.97207e+06	3.69296e+06
B300468	0.178924	0.0156243	0.0859336	POS	746.606	C42 H84 N O7 P	PC(O-16:1(9Z)/18:0)	-0.000178908	-0.239952	93.0329	level1	BMDB	NA	HMDB0013412	Lipids and lipid-like molecules	Glycerophosphocholines	Glycerophospholipids	Glycerophospholipids[GP]	NA	NA	NA	Non-significant	1.59229e+06	836174	550573	5.1196e+06	4.41223e+06	7.11791e+06
B300471	0.426034	0.0408553	0.148533	POS	754.537	C42 H76 N O8 P	PC(14:0/20:4(5Z,8Z,11Z,14Z))	-0.00123297	-1.63626	84.9614	level1	BMDB	NA	HMDB0007883	Lipids and lipid-like molecules	Glycerophosphocholines	Glycerophospholipids	Glycerophospholipids[GP]	NA	NA	NA	Non-significant	2.92578e+06	1.53499e+06	1.81006e+06	4.98656e+06	5.12617e+06	4.60637e+06
B300473	1.06259	0.75511	0.846566	POS	756.552	C42 H78 N O8 P	PC(16:0/18:3(9Z,12Z,15Z))	-0.00116383	-1.54038	93.9966	level1	BMDB	NA	HMDB0007975	Lipids and lipid-like molecules	Glycerophosphocholines	Glycerophospholipids	Glycerophospholipids[GP]	NA	NA	NA	Non-significant	4.48204e+07	3.07072e+07	3.05302e+07	2.77796e+07	3.17259e+07	4.03055e+07
B300475	1.01493	0.935714	0.957817	POS	758.568	C42 H80 N O8 P	PC(16:0/18:2(9Z,12Z))	-0.00129838	-1.7139	94.5108	level1	BMDB	NA	HMDB0007973	Lipids and lipid-like molecules	Glycerophosphocholines	Glycerophospholipids	Glycerophospholipids[GP]	NA	NA	NA	Non-significant	1.97361e+08	1.59048e+08	1.45444e+08	1.65293e+08	1.50054e+08	1.79125e+08
B300479	0.134322	0.00224335	0.0326639	POS	768.589	C44 H82 N O7 P	PC(O-16:0/20:4(8Z,11Z,14Z,17Z))	-0.00123556	-1.60968	85.8409	level1	BMDB	NA	HMDB0013407	Lipids and lipid-like molecules	Glycerophosphocholines	Glycerophospholipids	Glycerophospholipids[GP]	NA	NA	NA	Down	897539	590593	1.09158e+06	6.78599e+06	5.29624e+06	7.12321e+06
B300482	0.422799	0.0234218	0.107879	POS	778.537	C44 H76 N O8 P	PC(14:0/22:6(4Z,7Z,10Z,13Z,16Z,19Z))	-0.000995705	-1.2806	88.574	level1	BMDB	NA	HMDB0007892	Lipids and lipid-like molecules	Glycerophosphocholines	Glycerophospholipids	Glycerophospholipids[GP]	NA	NA	NA	Non-significant	1.31417e+06	855990	787796	2.21131e+06	2.23396e+06	2.55087e+06
B300484	0.833202	0.213232	0.399279	POS	780.553	C44 H78 N O8 P	PC(18:2(9Z,12Z)/18:3(9Z,12Z,15Z))	-0.000697364	-0.894577	95.5988	level1	BMDB	NA	HMDB0008141	Lipids and lipid-like molecules	Glycerophosphocholines	Glycerophospholipids	Glycerophospholipids[GP]	NA	NA	NA	Non-significant	1.03341e+07	7.31829e+06	7.58453e+06	9.59165e+06	1.06769e+07	1.00205e+07
B300486	1.66938	0.360978	0.541864	POS	782.568	C44 H80 N O8 P	PC(18:2(9Z,12Z)/18:2(9Z,12Z))	-0.000901619	-1.15361	91.5809	level1	BMDB	NA	HMDB0008138	Lipids and lipid-like molecules	Glycerophosphocholines	Glycerophospholipids	Glycerophospholipids[GP]	NA	NA	NA	Non-significant	3.25166e+07	2.53346e+07	2.39693e+07	2.0656e+06	2.27695e+07	2.41775e+07
B300487	1.2548	0.350274	0.53192	POS	784.584	C44 H82 N O8 P	PC(16:0/20:3(8Z,11Z,14Z))	-0.000808232	-1.03146	94.3992	level1	BMDB	C00157	HMDB0007981	Lipids and lipid-like molecules	Glycerophosphocholines	Glycerophospholipids	Glycerophospholipids[GP]	Lipid metabolism	Glycerophospholipid metabolism	map00564 Glycerophospholipid metabolism; map00590 Arachidonic acid metabolism; map00591 Linoleic acid metabolism; map00592 alpha-Linolenic acid metabolism; map01100 Metabolic pathways; map01110 Biosynthesis of secondary metabolites; map04723 Retrograde endocannabinoid signaling; map05231 Choline metabolism in cancer	Non-significant	9.54501e+07	6.30823e+07	6.0163e+07	5.90603e+07	4.21627e+07	7.30634e+07
B300489	0.982	0.866166	0.919993	POS	786.6	C44 H84 N O8 P	PC(18:0/18:2(9Z,12Z))	-0.000788453	-1.00364	94.8348	level1	BMDB	NA	HMDB0008039	Lipids and lipid-like molecules	Glycerophosphocholines	Glycerophospholipids	Glycerophospholipids[GP]	NA	NA	NA	Non-significant	9.73365e+07	5.70915e+07	6.45811e+07	6.52606e+07	6.78489e+07	8.99139e+07
B300490	1.30227	0.264409	0.454453	POS	788.616	C44 H86 N O8 P	PC(18:0/18:1(11Z))	-0.000630715	-0.800797	95.9442	level1	BMDB	NA	HMDB0008037	Lipids and lipid-like molecules	Glycerophosphocholines	Glycerophospholipids	Glycerophospholipids[GP]	NA	NA	NA	Non-significant	7.67178e+06	5.33775e+06	4.55485e+06	3.80905e+06	4.10788e+06	5.57053e+06
B300491	0.466904	0.0342628	0.134851	POS	790.574	C46 H80 N O7 P	PC(P-16:0/22:6(4Z,7Z,10Z,13Z,16Z,19Z))	-6.26383e-05	-0.0793324	91.4129	level1	BMDB	NA	HMDB0011229	Lipids and lipid-like molecules	Glycerophosphocholines	Glycerophospholipids	Glycerophospholipids[GP]	NA	NA	NA	Non-significant	1.12389e+06	615287	834060	2.06032e+06	1.69687e+06	1.75408e+06
B300494	0.153237	0.00178907	0.0288991	POS	794.605	C46 H84 N O7 P	PC(P-18:0/20:4(8Z,11Z,14Z,17Z))	-0.000833512	-1.05029	89.8997	level1	BMDB	NA	HMDB0011254	Lipids and lipid-like molecules	Glycerophosphocholines	Glycerophospholipids	Glycerophospholipids[GP]	NA	NA	NA	Down	1.27523e+06	1.10094e+06	983263	5.6299e+06	6.83353e+06	9.45971e+06
B300496	0.829957	0.232762	0.420087	POS	806.569	C46 H80 N O8 P	PC(16:0/22:6(4Z,7Z,10Z,13Z,16Z,19Z))	-0.000326784	-0.40566	93.5519	level1	BMDB	NA	HMDB0007991	Lipids and lipid-like molecules	Glycerophosphocholines	Glycerophospholipids	Glycerophospholipids[GP]	NA	NA	NA	Non-significant	9.96494e+06	7.95524e+06	6.58929e+06	9.19758e+06	9.67008e+06	1.06634e+07
B300497	1.21845	0.47571	0.638148	POS	806.569	C46 H80 N O8 P	PC(18:1(11Z)/20:5(5Z,8Z,11Z,14Z,17Z))	-0.000250032	-0.310382	93.1414	level1	BMDB	NA	HMDB0008083	Lipids and lipid-like molecules	Glycerophosphocholines	Glycerophospholipids	Glycerophospholipids[GP]	NA	NA	NA	Non-significant	6.76505e+06	8.12413e+06	8.22296e+06	1.06286e+07	5.53715e+06	2.80268e+06
B300498	1.25706	0.0972325	0.247995	POS	808.585	C46 H82 N O8 P	PC(16:0/22:5(4Z,7Z,10Z,13Z,16Z))	-0.000440899	-0.545953	95.4337	level1	BMDB	NA	HMDB0007989	Lipids and lipid-like molecules	Glycerophosphocholines	Glycerophospholipids	Glycerophospholipids[GP]	NA	NA	NA	Non-significant	3.18607e+07	3.29499e+07	3.16777e+07	2.98165e+07	2.2971e+07	2.39695e+07
B300499	1.12429	0.782315	0.862981	POS	808.582	C46 H82 N O8 P	PC(18:1(11Z)/20:4(8Z,11Z,14Z,17Z))	-0.00274496	-3.39901	92.6766	level1	BMDB	NA	HMDB0008082	Lipids and lipid-like molecules	Glycerophosphocholines	Glycerophospholipids	Glycerophospholipids[GP]	NA	NA	NA	Non-significant	3.13135e+06	3.07106e+06	1.46044e+06	3.08519e+06	1.76345e+06	1.96711e+06
B300500	1.85612	0.0190247	0.0955821	POS	810.6	C46 H84 N O8 P	PC(18:0/20:4(5Z,8Z,11Z,14Z))	-0.000393535	-0.48609	93.6352	level1	BMDB	NA	HMDB0008048	Lipids and lipid-like molecules	Glycerophosphocholines	Glycerophospholipids	Glycerophospholipids[GP]	NA	NA	NA	Non-significant	4.68604e+06	3.53798e+06	3.08863e+06	1.66747e+06	2.24491e+06	2.18241e+06
B300501	1.1856	0.513027	0.667109	POS	812.616	C46 H86 N O8 P	PC(18:0/20:3(5Z,8Z,11Z))	-0.000223423	-0.275284	92.6224	level1	BMDB	NA	HMDB0008046	Lipids and lipid-like molecules	Glycerophosphocholines	Glycerophospholipids	Glycerophospholipids[GP]	NA	NA	NA	Non-significant	4.183e+06	3.31232e+06	2.66752e+06	1.96393e+06	1.36542e+06	5.24251e+06
B300504	0.75084	0.0441735	0.155686	POS	832.585	C48 H82 N O8 P	PC(18:1(9Z)/22:6(4Z,7Z,10Z,13Z,16Z,19Z))	-0.00039821	-0.478861	93.4892	level1	BMDB	NA	HMDB0008123	Lipids and lipid-like molecules	Glycerophosphocholines	Glycerophospholipids	Glycerophospholipids[GP]	NA	NA	NA	Non-significant	6.30857e+06	5.38403e+06	5.04415e+06	7.32834e+06	7.34509e+06	7.61725e+06
B300505	1.1285	0.460326	0.624739	POS	834.601	C48 H84 N O8 P	PC(18:0/22:6(4Z,7Z,10Z,13Z,16Z,19Z))	-2.53902e-05	-0.0304587	94.4798	level1	BMDB	NA	HMDB0008057	Lipids and lipid-like molecules	Glycerophosphocholines	Glycerophospholipids	Glycerophospholipids[GP]	NA	NA	NA	Non-significant	6.83975e+06	4.74617e+06	4.87089e+06	5.12518e+06	4.74522e+06	4.71247e+06
B300507	1.25861	0.246629	0.434601	POS	836.615	C48 H86 N O8 P	PC(18:0/22:5(7Z,10Z,13Z,16Z,19Z))	-0.0016109	-1.92781	92.5021	level1	BMDB	NA	HMDB0008056	Lipids and lipid-like molecules	Glycerophosphocholines	Glycerophospholipids	Glycerophospholipids[GP]	NA	NA	NA	Non-significant	2.92719e+06	1.92696e+06	2.07712e+06	1.60565e+06	1.68768e+06	2.21375e+06
B300512	2.53328	0.000269138	0.0113196	NEG	129.019	C5 H6 O4	Mesaconic acid	2.61291e-05	0.200952	84.198	level1	BMDB	C01732	HMDB0000749	Lipids and lipid-like molecules	Fatty acids and conjugates	Fatty Acyls	Fatty acyls[FA]	Carbohydrate metabolism	Glyoxylate and dicarboxylate metabolism	map00630 Glyoxylate and dicarboxylate metabolism; map00660 C5-Branched dibasic acid metabolism; map01100 Metabolic pathways; map01120 Microbial metabolism in diverse environments; map01200 Carbon metabolism	Up	1.23336e+07	1.43806e+07	1.35985e+07	5.19942e+06	4.84447e+06	5.86936e+06
B300542	0.354144	0.320395	0.506445	POS	194.082	C10 H11 N O3	Phenylacetylglycine	0.000343276	1.77795	88.5739	level1	BMDB	C05598	HMDB0000821	Organic acids and derivatives	Amino acids, peptides, and analogues	Carboxylic acids and derivatives	Amino acids, peptides, and analogues	Amino acid metabolism	Phenylalanine metabolism	map00360 Phenylalanine metabolism	Non-significant	1.70074e+07	1.44062e+07	1.58572e+07	9.62282e+07	1.89555e+07	1.82952e+07
B300559	1.1705	0.172714	0.349509	POS	223.108	C11 H14 N2 O3	Phenylalanylglycine	6.63517e-05	0.298747	89.6356	level1	BMDB	NA	HMDB0028995	Organic acids and derivatives	Amino acids, peptides, and analogues	Carboxylic acids and derivatives	Amino acids, peptides, and analogues	NA	NA	NA	Non-significant	1.41388e+08	1.51208e+08	1.81321e+08	1.30982e+08	1.35841e+08	1.38059e+08
B300564	0.71677	0.00446797	0.0458555	POS	229.119	C10 H16 N2 O4	cyclo(leu-asp)	0.000216652	0.949765	76.2678	level1	BMDB	NA	NA	NA	NA	NA	NA	NA	NA	NA	Down	3.59806e+06	3.37726e+06	3.92108e+06	4.71746e+06	5.27556e+06	5.20907e+06
B300576	0.971829	0.568632	0.709344	POS	255.065	C15 H10 O4	Daidzein	6.16536e-06	0.0242676	97.0592	level1	BMDB	C10208	HMDB0003312	Phenylpropanoids and polyketides	Isoflav-2-enes	Isoflavonoids	Flavonoids	Biosynthesis of other secondary metabolites	Isoflavonoid biosynthesis	map00943 Isoflavonoid biosynthesis; map00946 Degradation of flavonoids; map01061 Biosynthesis of phenylpropanoids; map01100 Metabolic pathways; map01110 Biosynthesis of secondary metabolites	Non-significant	4.88496e+08	4.6653e+08	4.58248e+08	5.20926e+08	4.75759e+08	4.57556e+08
B300586	1.24017	0.351765	0.533429	NEG	269.045	C15 H10 O5	Genistein	-0.000168916	-0.625494	96.506	level1	BMDB	C06563	HMDB0003217	Phenylpropanoids and polyketides	Isoflav-2-enes	Isoflavonoids	Flavonoids	Biosynthesis of other secondary metabolites	Isoflavonoid biosynthesis	map00943 Isoflavonoid biosynthesis; map00946 Degradation of flavonoids; map01061 Biosynthesis of phenylpropanoids; map01100 Metabolic pathways; map01110 Biosynthesis of secondary metabolites	Non-significant	3.12224e+07	3.26903e+07	2.96368e+07	3.66089e+07	2.12678e+07	1.75562e+07
B300589	1.02041	0.593951	0.727783	POS	281.113	C13 H16 N2 O5	3-hydroxyphenylacetoylglutamine	0.000163362	0.583216	77.0573	level1	BMDB	NA	NA	NA	NA	NA	NA	NA	NA	NA	Non-significant	6.78452e+06	6.64451e+06	235254	3.77812e+06	4.77973e+06	4.83314e+06
B300591	0.862843	0.613904	0.743548	POS	298.114	C11 H15 N5 O5	1-Methylguanosine	-0.000370107	-1.2457	88.3863	level1	BMDB	C04545	HMDB0001563	Nucleosides, nucleotides, and analogues	NA	Purine nucleosides	Purines and derivatives	NA	NA	NA	Non-significant	2.59143e+07	2.62063e+07	2.67621e+07	2.78114e+07	2.1885e+07	4.17254e+07
B300608	1.07719	0.626451	0.753409	NEG	363.018	C16 H12 O8 S	glycitein sulfate	0.000278559	0.76522	90.7572	level1	BMDB	NA	NA	NA	NA	NA	NA	NA	NA	NA	Non-significant	1.58191e+06	1.44983e+06	1.3889e+06	1.87079e+06	1.26581e+06	967265
B300650	6.84805	0.000514145	0.0150046	POS	175.024	C6 H6 O6	Dehydroascorbic acid	0.000414092	2.37961	69.4925	level1	BMDB	C05422	HMDB0001264	Organoheterocyclic compounds	Gamma butyrolactones	Lactones	Gamma butyrolactones	Carbohydrate metabolism	Ascorbate and aldarate metabolism	map00053 Ascorbate and aldarate metabolism; map00480 Glutathione metabolism; map01100 Metabolic pathways	Up	6.3465e+07	6.6702e+07	6.53694e+07	1.02433e+07	9.86496e+06	8.44528e+06
B300656	0.459707	0.584349	0.720775	POS	197.129	C10 H16 N2 O2	Cyclo(L-prolyl-L-valyl)	0.000567757	2.89493	90.1619	level1	BMDB	NA	HMDB0240493	Organic acids and derivatives	Amino acids, peptides, and analogues	Carboxylic acids and derivatives	Amino acids, peptides, and analogues	NA	NA	NA	Non-significant	1.02403e+06	1.26118e+06	1.13028e+06	4.90984e+06	1.99419e+06	525674
B300664	0.241516	0.144091	0.314417	POS	231.171	C11 H22 N2 O3	Valylleucine	0.000320923	1.39433	86.8047	level1	BMDB	NA	HMDB0029131	Organic acids and derivatives	Amino acids, peptides, and analogues	Carboxylic acids and derivatives	Amino acids, peptides, and analogues	NA	NA	NA	Non-significant	1.3697e+07	1.13991e+07	1.14206e+06	2.81775e+07	3.87259e+07	4.17357e+07
B300668	0.68757	0.111331	0.270143	POS	254.161	C11 H19 N5 O2	cyclo(pro-arg)	-0.000131506	-0.519472	93.0903	level1	BMDB	NA	NA	NA	NA	NA	NA	NA	NA	NA	Non-significant	1.09299e+07	1.07218e+07	1.37989e+07	1.44601e+07	2.23862e+07	1.4713e+07
B300705	0.4735	0.00584053	0.0515015	NEG	299.259	C18 H36 O3	12-hydroxystearic acid	0.000144137	0.48003	82.4601	level1	BMDB	C05660	HMDB0061706	Lipids and lipid-like molecules	Fatty acids and conjugates	Fatty Acyls	Fatty acyls[FA]	Amino acid metabolism	Tryptophan metabolism	map00380 Tryptophan metabolism	Non-significant	1.12857e+06	832596	814075	2.21065e+06	1.65361e+06	1.99686e+06
B300709	1.50511	0.0147856	0.0828566	NEG	176.039	C6 H11 N O3 S	N-Formylmethionine	4.83034e-07	0.0027283	92.0735	level1	BMDB	C03145	HMDB0001015	Organic acids and derivatives	Amino acids, peptides, and analogues	Carboxylic acids and derivatives	Amino acids, peptides, and analogues	Amino acid metabolism	Cysteine and methionine metabolism	map00270 Cysteine and methionine metabolism	Non-significant	7.83551e+06	6.47661e+06	7.11496e+06	4.34076e+06	5.49591e+06	4.39957e+06
B300710	3.82219	0.0118114	0.0763829	POS	150.078	C6 H7 N5	6-Methyladenine	0.000299972	2.01229	75.3057	level1	BMDB	C08434	HMDB0002099	Organoheterocyclic compounds	Purines and purine derivatives	Imidazopyrimidines	Purines and derivatives	NA	NA	NA	Non-significant	4.56709e+06	6.04461e+06	6.34069e+06	1.70064e+06	922673	1.81195e+06
B300752	0.415093	0.265043	0.455067	POS	237.123	C12 H16 N2 O3	Alanylphenylalanine	6.54565e-05	0.277222	80.4347	level1	BMDB	C06918	HMDB0028694	Organic acids and derivatives	Amino acids, peptides, and analogues	Carboxylic acids and derivatives	Amino acids, peptides, and analogues	NA	NA	NA	Non-significant	3.52685e+06	3.52451e+06	2.06702e+06	8.76527e+06	1.08367e+07	2.36505e+06
B300814	2.13566	0.0567197	0.179049	NEG	293.055	C10 H14 N2 O6	3-Methyluridine	35.9766	139398	66.5817	level1	BMDB	NA	HMDB0004813	Nucleosides, nucleotides, and analogues	NA	Pyrimidine nucleosides	Nucleic acids and analogues	NA	NA	NA	Non-significant	1.35154e+07	1.26373e+07	1.30829e+07	8.77963e+06	4.72019e+06	4.87183e+06
B300847	0.991824	0.992131	0.994217	POS	305.098	C11 H16 N2 O8	N-Acetylaspartylglutamic acid	-1.71423e-06	-0.00563724	84.1826	level1	BMDB	C12270	HMDB0001067	Organic acids and derivatives	Amino acids, peptides, and analogues	Carboxylic acids and derivatives	Amino acids, peptides, and analogues	Amino acid metabolism	Alanine, aspartate and glutamate metabolism	map00250 Alanine, aspartate and glutamate metabolism; map01100 Metabolic pathways; map04080 Neuroactive ligand-receptor interaction	Non-significant	9.96124e+06	8.98825e+06	8.86191e+06	8.37168e+06	8.32613e+06	1.13428e+07
0.742_374.03659	1.07269	0.269965	0.458854	POS	374.037	C17 H12 Cl N3 O3 S	2-chloro-6-{4-[1-(methylsulfonyl)-1H-pyrazol-5-yl]phenoxy}benzonitrile	0.000524386	1.40575	71.5181	level2	mzCloud	NA	NA	NA	NA	NA	NA	NA	NA	NA	Non-significant	2.25043e+07	2.2054e+07	2.26481e+07	2.00496e+07	1.96739e+07	2.29286e+07
0.758_162.07642	0.69514	0.0220283	0.104209	POS	162.076	C7 H7 N5	7-methylpyrimido[4,5-d]pyrimidin-4-amine	-0.000984233	-6.11058	63.7108	level2	mzCloud	NA	NA	NA	NA	NA	NA	NA	NA	NA	Non-significant	1.06886e+07	1.1586e+07	1.20706e+07	1.41959e+07	1.78466e+07	1.7365e+07
1.16_344.09109	1.21432	0.518898	0.670099	POS	344.091	C16 H14 Cl N5 O2	4-chloro-5-morpholino-2-quinoxalin-2-ylpyridazin-3(2H)-one	0.000210944	0.614846	60.465	level2	mzCloud	NA	NA	NA	NA	NA	NA	NA	NA	NA	Non-significant	4.91481e+06	2.83973e+06	5.31974e+06	2.73825e+06	5.31352e+06	2.71501e+06
1.423_349.11769	1.46466	0.120007	0.282205	POS	349.118	C15 H22 N2 O4 S	ethyl 4-{[(4-methylphenyl)sulfonyl]amino}tetrahydro-1(2H)-pyridinecarboxylate	21.9804	67397.6	60.4461	level2	mzCloud	NA	NA	NA	NA	NA	NA	NA	NA	NA	Non-significant	5.86904e+06	5.08767e+06	4.78304e+06	2.91029e+06	4.84022e+06	2.99582e+06
1.57_198.08766	1.3095	0.290515	0.4766	POS	198.088	C8 H11 N3 O3	N1-[4-hydroxy-6-(methoxymethyl)pyrimidin-2-yl]acetamide	0.000343433	1.74261	74.7945	level2	mzCloud	NA	NA	NA	NA	NA	NA	NA	NA	NA	Non-significant	3.71473e+07	3.52466e+07	2.50775e+07	2.00831e+07	3.55939e+07	1.87569e+07
10.06_267.23289	0.971238	0.844201	0.904568	NEG	267.233	C17 H32 O2	trans-10-Heptadecenoic acid	-6.38655e-05	-0.238091	91.3213	level2	mzCloud	NA	NA	NA	NA	NA	NA	NA	NA	NA	Non-significant	1.67074e+06	1.57976e+06	1.95775e+06	2.12826e+06	1.55176e+06	1.68247e+06
10.113_219.17459	1.12446	0.831953	0.895853	POS	219.175	C15 H24 O2	NP-012616	-18.0103	-76257.5	79.0654	level2	mzCloud	NA	NA	NA	NA	NA	NA	NA	NA	NA	Non-significant	2.5977e+06	4.67525e+06	2.08922e+06	2.61968e+06	2.76037e+06	2.94586e+06
10.335_535.27148	1.19179	0.493501	0.651021	POS	535.271	C33 H34 N4 O3	SB236057A	0.00111693	2.09059	77.1232	level2	mzCloud	NA	NA	NA	NA	NA	NA	NA	NA	NA	Non-significant	650194	1.42276e+06	805287	1.75224e+06	43908.5	618918
2.433_164.09332	1.48709	0.0116994	0.0761194	POS	164.093	C7 H9 N5	N,N-dimethyl-9H-purin-6-amine	0.000246856	1.51366	71.3292	level2	mzCloud	NA	NA	NA	NA	NA	NA	NA	NA	NA	Non-significant	1.16651e+07	1.36744e+07	1.42214e+07	1.0053e+07	8.07663e+06	8.47331e+06
2.667_283.10303	0.736221	0.203739	0.387305	POS	283.103	C11 H14 N4 O5	NP-020049	-0.000661514	-2.34499	85.586	level2	mzCloud	NA	NA	NA	NA	NA	NA	NA	NA	NA	Non-significant	2.08698e+07	1.21201e+07	1.19103e+07	1.99795e+07	2.10883e+07	1.99196e+07
2.845_188.09287	1.29868	0.0478622	0.162765	NEG	188.093	C8 H15 N O4	2-Aminooctanedioic acid	4.06694e-05	0.215068	67.433	level2	mzCloud	NA	NA	NA	NA	NA	NA	NA	NA	NA	Non-significant	1.22958e+07	1.0813e+07	1.20713e+07	9.52719e+06	7.76772e+06	9.79417e+06
2.859_196.09694	1.11903	0.10801	0.26504	POS	196.097	C10 H13 N O3	L-Tyrosine methyl ester	0.000120448	0.617397	84.9594	level2	mzCloud	NA	NA	NA	NA	NA	NA	NA	NA	NA	Non-significant	7.62033e+06	6.68508e+06	6.72448e+06	6.09924e+06	6.04247e+06	6.65133e+06
2.884_375.22345	1.25674	0.0260542	0.11523	POS	375.223	C16 H30 N4 O6	DLK	-0.00035915	-0.959737	70.9245	level2	mzCloud	NA	NA	NA	NA	NA	NA	NA	NA	NA	Non-significant	5.72542e+06	5.42808e+06	5.73715e+06	4.08099e+06	4.75217e+06	4.60691e+06
2.975_279.13373	1.08697	0.228949	0.416006	POS	279.134	C14 H18 N2 O4	N-{4-[(2R,3R)-3-(Hydroxymethyl)-4-methyl-5-oxo-2-morpholinyl]phenyl}acetamide	-0.000208066	-0.748098	65.6049	level2	mzCloud	NA	NA	NA	NA	NA	NA	NA	NA	NA	Non-significant	1.17575e+07	1.30204e+07	1.36883e+07	1.21223e+07	1.09504e+07	1.23159e+07
2.987_302.19599	0.668428	0.0986767	0.250339	POS	302.196	C15 H24 O5	NP-016437	17.0263	59917.7	60.9994	level2	mzCloud	NA	NA	NA	NA	NA	NA	NA	NA	NA	Non-significant	4.09345e+07	2.67583e+07	2.46676e+07	4.2861e+07	5.49885e+07	4.03261e+07
3.084_304.15313	0.698717	0.661131	0.778976	POS	304.153	C17 H18 O4	2,2-dimethyl-5-pentacyclo[5.4.0.0~2,6~.0~3,10~.0~5,9~]undec-8-yliden-1,3-dioxane-4,6-dione	17.0253	59504.1	73.6974	level2	mzCloud	NA	NA	NA	NA	NA	NA	NA	NA	NA	Non-significant	96244.5	24873.5	1.00907e+06	1.25576e+06	47246.4	314520
3.128_304.18951	3.2302	0.195941	0.379667	POS	304.19	C18 H25 N O3	7,7-dimethyl-3-spiro(4,4,-dimethyl-2,6-dioxocyclohexyl)-1,2,3,4,5,6,7,8-octahydro-5-quinolinone	-0.00121012	-3.99139	68.0286	level2	mzCloud	NA	NA	NA	NA	NA	NA	NA	NA	NA	Non-significant	1.21645e+06	729797	4.29072e+06	1.08288e+06	340018	507931
3.5_236.12819	0.200478	0.0414748	0.149644	POS	236.128	C13 H17 N O3	3-methyl-5-oxo-5-(4-toluidino)pentanoic acid	7.00059e-05	0.297744	66.7593	level2	mzCloud	NA	NA	NA	NA	NA	NA	NA	NA	NA	Non-significant	1.76173e+06	1.8652e+06	1.31881e+06	1.16101e+07	9.39623e+06	3.66344e+06
3.642_316.18704	0.965111	0.67014	0.785921	POS	316.187	C19 H25 N O3	(6E)-7-(2H-1,3-benzodioxol-5-yl)-1-(piperidin-1-yl)hept-6-en-1-one	-0.00368504	-11.6917	65.6878	level2	mzCloud	NA	NA	NA	NA	NA	NA	NA	NA	NA	Non-significant	4.88974e+06	4.42148e+06	845828	3.34536e+06	3.20197e+06	3.9769e+06
3.718_265.15477	0.738289	0.175296	0.353065	POS	265.155	C14 H20 N2 O3	2-(2-amino-3-methylbutanamido)-3-phenylpropanoic acid	9.81409e-05	0.371538	71.6694	level2	mzCloud	NA	NA	NA	NA	NA	NA	NA	NA	NA	Non-significant	3.45665e+06	2.03842e+06	3.16331e+06	3.49979e+06	3.87176e+06	4.35609e+06
3.759_217.09732	0.493001	0.114605	0.275262	POS	217.097	C12 H12 N2 O2	2,3,4,9-Tetrahydro-1H-beta-carboline-3-carboxylic acid	0.000166749	0.771663	94.3073	level2	mzCloud	NA	NA	NA	NA	NA	NA	NA	NA	NA	Non-significant	2.67523e+06	3.27775e+06	2.47064e+06	7.28909e+06	6.579e+06	3.21833e+06
3.806_202.10855	1.27812	0.0598506	0.18537	NEG	202.109	C9 H17 N O4	3-[(methoxycarbonyl)amino]-2,2,3-trimethylbutanoic acid	7.31028e-05	0.359907	70.3182	level2	mzCloud	NA	NA	NA	NA	NA	NA	NA	NA	NA	Non-significant	2.41944e+07	2.0327e+07	2.35832e+07	1.95966e+07	1.52956e+07	1.83927e+07
3.813_172.00681	0.162066	0.0119497	0.0768223	POS	172.007	C6 H3 Cl F N3	6-Chloro-5-fluoro-1H-1,2,3-benzotriazole	-0.000421943	-2.46751	66.0325	level2	mzCloud	NA	NA	NA	NA	NA	NA	NA	NA	NA	Non-significant	8.0695e+06	1.03988e+07	9.36622e+06	5.37187e+07	8.21107e+07	3.59187e+07
4.352_190.08994	1.68716	0.0249755	0.111959	POS	190.09	C8 H15 N O2 S	2-(tert-butyl)-1,3-thiazolane-4-carboxylic acid	0.000312101	1.65061	76.5154	level2	mzCloud	NA	NA	NA	NA	NA	NA	NA	NA	NA	Non-significant	2.46247e+07	1.98837e+07	2.92176e+07	1.39246e+07	1.33575e+07	1.64163e+07
4.457_243.13404	0.768052	0.0131094	0.0789823	POS	243.134	C11 H18 N2 O4	NP-016455	0.000102599	0.423742	89.8586	level2	mzCloud	NA	NA	NA	NA	NA	NA	NA	NA	NA	Non-significant	1.49395e+07	1.67218e+07	1.74713e+07	2.15004e+07	2.26745e+07	1.97955e+07
4.908_253.09278	0.619254	0.00517566	0.0482686	POS	253.093	C13 H14 N2 O2	4-[1-(dimethylamino)ethylidene]-2-phenyl-1,3-oxazol-5(4H)-one	21.98	95521.3	65.2999	level2	mzCloud	NA	NA	NA	NA	NA	NA	NA	NA	NA	Down	3.42282e+06	3.52881e+06	3.32736e+06	5.30126e+06	6.07154e+06	5.2262e+06
5.36_219.10184	0.570183	0.00602491	0.0518192	POS	219.102	C13 H16 O4	NP-007992	-18.0103	-76280.9	75.4685	level2	mzCloud	NA	NA	NA	NA	NA	NA	NA	NA	NA	Non-significant	1.38817e+06	1.05353e+06	1.1997e+06	2.03663e+06	2.37797e+06	1.97178e+06
5.501_309.12703	0.316799	0.223638	0.409464	POS	309.127	C15 H20 N2 O3 S	5,5-dimethyl-2-{[(2-phenylacetyl)amino]methyl}-1,3-thiazolane-4-carboxylic acid	0.000291436	0.945854	83.6042	level2	mzCloud	NA	NA	NA	NA	NA	NA	NA	NA	NA	Non-significant	2.07292e+07	2.1313e+07	2.32009e+07	1.42198e+08	3.53944e+07	2.83523e+07
5.608_243.08759	1.11257	0.569196	0.709841	POS	243.088	C12 H10 N4 O2	3-amino-2-phenyl-2H-pyrazolo[4,3-c]pyridine-4,6-diol	-7.57216e-05	-0.312795	78.5626	level2	mzCloud	NA	NA	NA	NA	NA	NA	NA	NA	NA	Non-significant	1.74014e+08	1.63918e+08	1.69408e+08	2.55825e+08	1.02901e+08	9.72815e+07
5.769_227.12560	0.655643	0.0285551	0.12117	POS	227.126	C12 H20 O5	4-oxododecanedioic acid	-18.0127	-73783.1	72.4662	level2	mzCloud	NA	NA	NA	NA	NA	NA	NA	NA	NA	Non-significant	2.35416e+06	2.66595e+06	1.98398e+06	3.44295e+06	3.75502e+06	3.48481e+06
6.026_253.04462	0.800151	0.970536	0.980833	NEG	253.045	C14 H10 N2 O S	3-phenyl-2-thioxo-1,2,3,4-tetrahydroquinazolin-4-one	0.000509729	2.0064	79.469	level2	mzCloud	NA	NA	NA	NA	NA	NA	NA	NA	NA	Non-significant	5527.01	2.06068e+06	5397.64	6313.84	2.57742e+06	5278.43
6.197_183.09941	0.422326	0.0175933	0.0920428	POS	183.099	C8 H16 O3	NP-018661	21.9822	137294	66.9612	level2	mzCloud	NA	NA	NA	NA	NA	NA	NA	NA	NA	Non-significant	1.04494e+06	1.08594e+06	940340	1.81651e+06	2.65823e+06	2.79738e+06
6.375_299.09133	0.532478	0.00216814	0.0326639	POS	299.091	C17 H14 O5	5-hydroxy-6,7-dimethoxy-2-phenyl-4H-chromen-4-one	-6.87997e-05	-0.230806	77.975	level2	mzCloud	NA	NA	NA	NA	NA	NA	NA	NA	NA	Down	1.68782e+06	1.48667e+06	1.55684e+06	2.67243e+06	3.30089e+06	2.91218e+06
6.768_227.02851	0.826645	0.0918162	0.240471	NEG	227.029	C12 H8 N2 O S	2-(2-Thienyl)-1,4-dihydroquinazolin-4-one	5.00854e-05	0.219638	67.7157	level2	mzCloud	NA	NA	NA	NA	NA	NA	NA	NA	NA	Non-significant	1.67965e+06	1.50339e+06	1.63549e+06	1.79142e+06	1.82445e+06	2.21314e+06
6.991_431.09484	0.775575	0.259284	0.449063	POS	431.095	C19 H20 O10	4-methoxy-7-({[(2R,3R,4S,5S,6R)-3,4,5-trihydroxy-6-(hydroxymethyl)oxan-2-yl]oxy}methyl)-5H-furo[3,2-g]chromen-5-one	21.9819	53863.3	64.5797	level2	mzCloud	NA	NA	NA	NA	NA	NA	NA	NA	NA	Non-significant	6.49874e+06	5.09583e+06	4.40962e+06	8.99123e+06	5.65867e+06	5.98536e+06
7.024_325.20224	0.799287	0.112207	0.271651	NEG	325.202	C18 H30 O5	2,3-Dinor prostaglandin E1	0.000194481	0.596186	78.0597	level2	mzCloud	NA	NA	NA	NA	NA	NA	NA	NA	NA	Non-significant	1.02061e+06	1.18196e+06	1.40159e+06	1.62134e+06	1.40055e+06	1.48735e+06
7.03_260.25856	1.17466	0.174188	0.35149	POS	260.259	C15 H30 O2	Pentadecanoic Acid	17.0267	70293	82.2569	level2	mzCloud	NA	NA	NA	NA	NA	NA	NA	NA	NA	Non-significant	8.368e+06	6.87205e+06	6.5112e+06	6.35214e+06	6.14412e+06	6.02072e+06
7.247_241.14126	1.61044	0.00737629	0.0591482	POS	241.141	C9 H16 N6 O2	Decarbamoyloxysaxitoxin	0.000512273	2.13328	82.6656	level2	mzCloud	NA	NA	NA	NA	NA	NA	NA	NA	NA	Non-significant	4.1223e+06	3.31287e+06	3.417e+06	2.09086e+06	2.2372e+06	2.41056e+06
7.383_274.14454	1.31732	0.479973	0.640662	POS	274.145	C16 H19 N O3	4-(tert-butyl)phenyl 3,5-dimethylisoxazole-4-carboxylate	0.000767403	2.80959	65.0912	level2	mzCloud	NA	NA	NA	NA	NA	NA	NA	NA	NA	Non-significant	4.61367e+06	7.18983e+06	9.41042e+06	6.11662e+06	8.20602e+06	1.78123e+06
7.43_406.35241	1.16668	0.0385658	0.143079	POS	406.352	C22 H47 N O5	Hydrolyzed fumonisin B1	-0.000287881	-0.710212	64.8361	level2	mzCloud	NA	NA	NA	NA	NA	NA	NA	NA	NA	Non-significant	4.52183e+06	4.06792e+06	4.02351e+06	3.43886e+06	3.84869e+06	3.52373e+06
7.504_223.06392	1.04436	0.693844	0.80454	POS	223.064	C11 H11 Cl N2 O	4-(4-chlorophenoxy)-3,5-dimethyl-1H-pyrazole	0.000651413	2.93355	66.3119	level2	mzCloud	NA	NA	NA	NA	NA	NA	NA	NA	NA	Non-significant	6.53309e+07	5.03791e+07	6.09964e+07	6.16409e+07	5.11927e+07	5.63669e+07
7.758_213.14968	0.440363	0.0234245	0.107879	NEG	213.15	C12 H22 O3	NP-021797	6.55087e-05	0.305891	84.1263	level2	mzCloud	NA	NA	NA	NA	NA	NA	NA	NA	NA	Non-significant	2.35996e+06	2.44366e+06	2.5512e+06	4.92029e+06	4.67146e+06	7.10995e+06
7.832_460.26940	0.987825	0.797889	0.872977	POS	460.269	C26 H34 O6	NP-015331	17.0266	38501.2	69.0207	level2	mzCloud	NA	NA	NA	NA	NA	NA	NA	NA	NA	Non-significant	6.0809e+07	5.46964e+07	5.35654e+07	5.43924e+07	5.9646e+07	5.71162e+07
7.833_453.16754	0.971028	0.879642	0.926622	POS	453.168	C24 H24 N2 O7	3-{[4-(1,3-Benzodioxol-5-ylmethyl)piperazino]carbonyl}-6,7-dimethoxy-2H-chromen-2-one	0.00191395	4.23293	83.8942	level2	mzCloud	NA	NA	NA	NA	NA	NA	NA	NA	NA	Non-significant	6.75858e+06	5.68899e+06	5.59351e+06	4.89274e+06	6.98085e+06	6.70576e+06
7.859_253.14076	0.653076	0.0295184	0.123755	POS	253.141	C12 H22 O4	NP-006656	21.9817	95509.5	87.3801	level2	mzCloud	NA	NA	NA	NA	NA	NA	NA	NA	NA	Non-significant	4.05439e+06	2.88866e+06	3.3774e+06	5.55246e+06	4.75285e+06	5.49753e+06
8.008_298.27411	0.640486	0.0373084	0.14107	POS	298.274	C18 H35 N O2	2-Aminooctadec-4-yne-1,3-diol	5.51373e-05	0.185481	87.2174	level2	mzCloud	NA	NA	NA	NA	NA	NA	NA	NA	NA	Non-significant	3.6459e+06	3.30981e+06	3.25037e+06	5.52982e+06	6.07329e+06	4.33181e+06
8.091_318.08652	1.09381	0.638319	0.761933	POS	318.087	C10 H12 N4 O5 S	N-morpholino-N'-[(5-nitro-3-thienyl)carbonyl]urea	17.0264	56744.7	63.0485	level2	mzCloud	NA	NA	NA	NA	NA	NA	NA	NA	NA	Non-significant	675910	538047	635904	241290	641816	808106
8.093_318.08893	1.40821	0.333367	0.517418	POS	318.089	C15 H12 N2 O3 S	2-[1-oxophthalazin-2(1H)-yl]ethyl thiophene-2-carboxylate	17.0248	56738.5	69.6472	level2	mzCloud	NA	NA	NA	NA	NA	NA	NA	NA	NA	Non-significant	961977	754737	758472	1.10743e+06	314810	335452
8.292_273.09106	0.880112	0.650581	0.769929	POS	273.091	C8 H17 N O4 S2	N3,N3-diethyl-1,1-dioxotetrahydro-1H-1lambda~6~-thiophene-3-sulfonamide	17.0239	66744.7	72.5906	level2	mzCloud	NA	NA	NA	NA	NA	NA	NA	NA	NA	Non-significant	2.71779e+07	2.49085e+07	2.58663e+07	3.99839e+07	2.15992e+07	2.69883e+07
8.295_274.27420	1.5276	0.304605	0.490155	POS	274.274	C16 H32 O2	Palmitic Acid	17.0267	66448.2	71.0869	level2	mzCloud	NA	NA	NA	NA	NA	NA	NA	NA	NA	Non-significant	1.36468e+06	3.10888e+06	1.51657e+06	1.37e+06	1.24562e+06	1.30566e+06
8.34_367.24542	0.715877	0.502239	0.658096	POS	367.245	C21 H36 O6	4,5-dihydroxy-3,4-bis(hydroxymethyl)-4a,8,8-trimethyl-1,4,4a,5,6,7,8,8a-octahydronaphthalen-1-yl hexanoate	-18.013	-46878.3	73.2827	level2	mzCloud	NA	NA	NA	NA	NA	NA	NA	NA	NA	Non-significant	2.98309e+06	3.55206e+06	2.38396e+06	2.49791e+06	3.16222e+06	6.79888e+06
8.346_249.18510	0.939555	0.786961	0.866102	POS	249.185	C16 H26 O3	Tetranor-12R-HETE	-18.0104	-67660.3	86.2402	level2	mzCloud	NA	NA	NA	NA	NA	NA	NA	NA	NA	Non-significant	1.10598e+07	1.02791e+07	1.01531e+07	1.37912e+07	1.12311e+07	8.49577e+06
8.695_317.20866	0.721226	0.275631	0.463708	POS	317.209	C20 H30 O4	(2E)-2-[2-(1,2,4a,5-tetramethyl-1,2,3,4,4a,7,8,8a-octahydronaphthalen-1-yl)ethyl]but-2-enedioic acid	-18.013	-53896.6	86.7941	level2	mzCloud	NA	NA	NA	NA	NA	NA	NA	NA	NA	Non-significant	4.15166e+06	2.30344e+06	2.68076e+06	5.76552e+06	3.85295e+06	3.04866e+06
8.697_320.25592	0.673888	0.276078	0.463914	POS	320.256	C20 H30 O2	7-ethenyl-1,4a,7-trimethyl-1,2,3,4,4a,6,7,8,8a,9,10,10a-dodecahydrophenanthrene-1-carboxylic acid	17.0241	56329.2	86.8024	level2	mzCloud	NA	NA	NA	NA	NA	NA	NA	NA	NA	Non-significant	4.10773e+06	4.65133e+06	2.59483e+06	4.13474e+06	8.39448e+06	4.3191e+06
8.768_293.21220	0.681545	0.07316	0.209116	NEG	293.212	C18 H30 O3	13(S)-HOTrE	-1.30722e-05	-0.04443	72.2339	level2	mzCloud	NA	NA	NA	NA	NA	NA	NA	NA	NA	Non-significant	1.35657e+06	1.07616e+06	1.08029e+06	2.13022e+06	1.399e+06	1.62527e+06
8.805_319.22437	1.04392	0.908214	0.942635	POS	319.224	C18 H32 O3	NP-014287	21.982	74204.4	61.0825	level2	mzCloud	NA	NA	NA	NA	NA	NA	NA	NA	NA	Non-significant	1.07014e+07	2.80274e+06	3.82244e+06	5.59464e+06	7.88983e+06	3.11311e+06
8.867_441.37279	1.30694	0.282436	0.469269	POS	441.373	C30 H50 O3	NP-021292	-18.0105	-39291.9	86.462	level2	mzCloud	NA	NA	NA	NA	NA	NA	NA	NA	NA	Non-significant	675930	579935	697666	722794	351944	419993
8.891_295.22795	1.67676	0.0197896	0.0981472	NEG	295.228	C18 H34 O4	(+/-)12(13)-DiHOME	-18.0105	-57313.4	92.2053	level2	mzCloud	NA	NA	NA	NA	NA	NA	NA	NA	NA	Non-significant	2.86179e+06	2.76488e+06	3.56783e+06	1.97896e+06	1.46343e+06	2.04109e+06
8.95_303.23175	0.683458	0.142143	0.312075	POS	303.232	C20 H32 O3	(+/-)11(12)-EET	-18.0107	-56242	72.9306	level2	mzCloud	NA	NA	NA	NA	NA	NA	NA	NA	NA	Non-significant	2.90381e+06	3.09677e+06	4.63708e+06	6.77444e+06	4.15239e+06	4.63763e+06
9.216_523.26733	0.653471	0.213805	0.399836	POS	523.267	C26 H44 O8	(2R,3S,4S,5S,6R)-2-({7-hydroxy-4-[(3Z)-5-hydroxy-3-methylpent-3-en-1-yl]-4a,8,8-trimethyl-3-methylidene-decahydronaphthalen-2-yl}oxy)-6-(hydroxymethyl)oxane-3,4,5-triol	37.9564	78373.2	74.5863	level2	mzCloud	NA	NA	NA	NA	NA	NA	NA	NA	NA	Non-significant	691705	468844	427037	542001	1.15071e+06	736754
9.246_349.23479	0.955531	0.989688	0.992983	POS	349.235	C21 H32 O4	(4aS,5R,6S,8aS)-5-[(3E)-5-methoxy-3-methyl-5-oxopent-3-en-1-yl]-5,6,8a-trimethyl-3,4,4a,5,6,7,8,8a-octahydronaphthalene-1-carboxylic acid	-0.00254803	-7.3171	86.5368	level2	mzCloud	NA	NA	NA	NA	NA	NA	NA	NA	NA	Non-significant	2.51436e+06	3.09395e+06	2.43528e+06	1.69621e+06	3.25724e+06	3.46447e+06
9.3_399.25056	0.274934	0.00226135	0.0326639	POS	399.251	C23 H36 O4	NP-009800	21.9819	58422	75.9277	level2	mzCloud	NA	NA	NA	NA	NA	NA	NA	NA	NA	Down	1.73194e+06	1.07765e+06	1.28096e+06	5.94085e+06	4.14328e+06	4.79422e+06
9.319_325.23493	0.830488	0.12211	0.285166	POS	325.235	C17 H34 O4	2,3-dihydroxypropyl 12-methyltridecanoate	21.9819	72728.7	87.9843	level2	mzCloud	NA	NA	NA	NA	NA	NA	NA	NA	NA	Non-significant	8.55037e+07	7.60555e+07	9.78798e+07	1.17012e+08	9.61592e+07	9.9222e+07
9.381_321.24382	0.346068	6.5072e-05	0.00498498	NEG	321.244	C20 H34 O3	15-OxoEDE	0.000297311	0.922608	75.0967	level2	mzCloud	NA	NA	NA	NA	NA	NA	NA	NA	NA	Down	898066	788881	805289	2.36827e+06	2.23192e+06	2.60139e+06
9.401_351.25047	0.523648	0.00991767	0.0697489	POS	351.25	C19 H36 O4	1,4-dihydroxyheptadec-16-en-2-yl acetate	-8.7275e-05	-0.26587	82.4924	level2	mzCloud	NA	NA	NA	NA	NA	NA	NA	NA	NA	Non-significant	8.09393e+07	6.10907e+07	6.98561e+07	1.40371e+08	1.35493e+08	1.28771e+08
9.474_420.31107	0.515772	0.00696405	0.0568023	POS	420.311	C25 H38 O4	Terpestacin	0.000232433	0.577794	66.11	level2	mzCloud	NA	NA	NA	NA	NA	NA	NA	NA	NA	Non-significant	6.28523e+06	5.5368e+06	5.83105e+06	1.03802e+07	1.33556e+07	1.04908e+07
9.474_425.26663	0.618479	0.0287111	0.12147	POS	425.267	C25 H38 O4	1-methyl 4-[(5R,9S,13S)-5,9,13-trimethyltetracyclo[11.2.1.0脗a,脗a芒聛掳.0芒聛麓,芒聛a]hexadec-14-en-5-yl]methyl butanedioate	21.9823	54644.8	85.4022	level2	mzCloud	NA	NA	NA	NA	NA	NA	NA	NA	NA	Non-significant	8.76173e+06	6.1531e+06	8.41563e+06	1.36771e+07	1.34892e+07	1.05561e+07
9.513_357.15107	0.484955	0.0976065	0.248653	POS	357.151	C13 H20 N6 O6	SNH	-0.000641057	-1.79999	61.9822	level2	mzCloud	NA	NA	NA	NA	NA	NA	NA	NA	NA	Non-significant	3.6924e+06	3.85998e+06	4.11564e+06	1.15271e+07	5.20506e+06	7.32786e+06
9.631_299.19569	1.18476	0.335737	0.51939	POS	299.196	C15 H23 N O4	4-carbamoyl-3-{2-[(1E)-3,5-dimethyl-2-oxocyclohexylidene]ethyl}butanoic acid	17.0257	60554.6	75.1167	level2	mzCloud	NA	NA	NA	NA	NA	NA	NA	NA	NA	Non-significant	9.50281e+06	1.07279e+07	1.18605e+07	1.11387e+07	6.73332e+06	9.21457e+06
9.649_297.24364	0.966144	0.822326	0.889033	NEG	297.244	C18 H34 O3	NP-011548	0.000117406	0.393648	81.6079	level2	mzCloud	NA	NA	NA	NA	NA	NA	NA	NA	NA	Non-significant	6.66057e+06	8.53903e+06	9.0166e+06	9.1317e+06	6.75681e+06	9.17629e+06
9.7_403.28204	0.37309	0.00422032	0.044926	POS	403.282	C25 H40 O5	(1S,4S,5R,9S,10R,13R,14R)-14-hydroxy-5,9-dimethyl-14-{[(3-methylbutanoyl)oxy]methyl}tetracyclo[11.2.1.0脗a,脗a芒聛掳.0芒聛麓,芒聛a]hexadecane-5-carboxylic acid	-18.0128	-42858.3	76.1371	level2	mzCloud	NA	NA	NA	NA	NA	NA	NA	NA	NA	Down	2.56798e+06	2.41066e+06	2.02418e+06	5.14798e+06	7.69566e+06	5.92615e+06
9.714_353.08431	1.05029	0.888055	0.930343	POS	353.084	C14 H18 O9	NP-014517	21.9819	66592.8	75.7546	level2	mzCloud	NA	NA	NA	NA	NA	NA	NA	NA	NA	Non-significant	710340	3.20911e+06	1.56539e+06	1.09868e+06	2.4813e+06	1.64224e+06
9.742_379.07558	0.332362	0.071051	0.20651	POS	379.076	C15 H20 N2 O4 S2	Bis(methylthio)gliotoxin	21.9819	61731.8	74.8935	level2	mzCloud	NA	NA	NA	NA	NA	NA	NA	NA	NA	Non-significant	90347.5	83342.1	228677	407443	603201	199985
9.749_379.08485	0.398757	0.068982	0.202833	POS	379.085	C21 H15 Cl N2 O3	2-{[4-(4-chlorophenoxy)anilino]methyl}isoindoline-1,3-dione	0.000457725	1.21066	66.6657	level2	mzCloud	NA	NA	NA	NA	NA	NA	NA	NA	NA	Non-significant	157027	62212.4	139644	177060	342299	380644
9.78_385.18231	1.09095	0.411322	0.584986	POS	385.182	C15 H24 N6 O6	TQH	-0.000701601	-1.82625	68.8363	level2	mzCloud	NA	NA	NA	NA	NA	NA	NA	NA	NA	Non-significant	7.90805e+06	9.18626e+06	8.86304e+06	9.282e+06	7.57471e+06	6.9366e+06
9.843_353.24545	1.02161	0.852407	0.910565	POS	353.245	C22 H36 O3	NP-021685	-18.0102	-51713.9	71.1355	level2	mzCloud	NA	NA	NA	NA	NA	NA	NA	NA	NA	Non-significant	9.59017e+06	1.08241e+07	1.24571e+07	1.16454e+07	1.1107e+07	9.42374e+06
9.857_351.22795	1.0988	0.63436	0.759598	POS	351.228	C22 H34 O3	NP-014113	21.981	63482.9	73.5677	level2	mzCloud	NA	NA	NA	NA	NA	NA	NA	NA	NA	Non-significant	1.81823e+07	1.84554e+07	2.27091e+07	2.47267e+07	2.0719e+07	8.56463e+06
9.944_327.22708	0.985099	0.911199	0.944441	POS	327.227	C20 H22 [2]H3 N3 O	LSD-d3	0.00121015	3.70962	74.2986	level2	mzCloud	NA	NA	NA	NA	NA	NA	NA	NA	NA	Non-significant	2.69666e+07	2.89443e+07	2.75213e+07	3.25054e+07	2.53425e+07	2.68463e+07
9.977_381.09342	1.04573	0.662984	0.780303	POS	381.093	C16 H22 O8	NP-003037	37.9547	110936	74.2957	level2	mzCloud	NA	NA	NA	NA	NA	NA	NA	NA	NA	Non-significant	3.08568e+06	520457	271107	1.30145e+06	589546	1.81671e+06
A30006	4.38253	0.402903	0.577858	POS	172.133	C9 H17 N O2	Gabapentin	0.000238995	1.3966	72.5315	level2	BMDB	NA	HMDB0005015	Organic acids and derivatives	Amino acids, peptides, and analogues	Carboxylic acids and derivatives	Amino acids, peptides, and analogues	NA	NA	NA	Non-significant	1.77047e+07	2.08133e+07	2.05565e+08	2.20714e+07	1.56995e+07	1.79236e+07
A30025	1.21748	0.433793	0.60382	POS	286.103	C11 H15 N3 O6	N4-Acetylcytidine	-0.000516663	-1.81224	64.5962	level2	BMDB	NA	HMDB0005923	Nucleosides, nucleotides, and analogues	NA	Pyrimidine nucleosides	Nucleic acids and analogues	NA	NA	NA	Non-significant	1.48229e+06	2.49762e+06	2.44867e+06	1.37387e+06	1.90974e+06	1.99664e+06
A30052	3.42938	0.0655964	0.195831	NEG	184.986	C3 H7 O7 P	3-Phosphoglyceric acid	8.29181e-05	0.445813	96.334	level2	BMDB	C00597	HMDB0000807	Organic oxygen compounds	Carbohydrates and carbohydrate conjugates	Organooxygen compounds	Carbohydrates	NA	NA	NA	Non-significant	1.21044e+08	7.60978e+07	7.90821e+07	4.73136e+07	2.18645e+07	1.13684e+07
B100005	0.87358	0.503277	0.659255	POS	349.054	C10 H13 N4 O8 P	Inosinic acid	9.13508e-05	0.262467	90.5299	level2	BMDB	C00130	HMDB0000175	Nucleosides, nucleotides, and analogues	Purine ribonucleotides	Purine nucleotides	Purines and derivatives	Nucleotide metabolism	Purine metabolism	map00230 Purine metabolism; map01060 Biosynthesis of plant secondary metabolites; map01065 Biosynthesis of alkaloids derived from histidine and purine; map01070 Biosynthesis of plant hormones; map01100 Metabolic pathways; map01110 Biosynthesis of secondary metabolites; map01232 Nucleotide metabolism; map01240 Biosynthesis of cofactors; map01523 Antifolate resistance; map04742 Taste transduction	Non-significant	3.16451e+07	1.70858e+07	1.64996e+07	2.87005e+07	2.16286e+07	2.43412e+07
B100087	0.392526	0.00220144	0.0326639	POS	152.057	C5 H5 N5 O	Guanine	0.000232501	1.53924	97.7376	level2	BMDB	C00242	HMDB0000132	Organoheterocyclic compounds	Purines and purine derivatives	Imidazopyrimidines	Purines and derivatives	Nucleotide metabolism	Purine metabolism	map00230 Purine metabolism; map01100 Metabolic pathways; map01232 Nucleotide metabolism	Down	1.96173e+08	2.7663e+08	2.41102e+08	5.42902e+08	7.06859e+08	5.68985e+08
B100088	0.773187	0.0134055	0.0794089	POS	84.0446	C4 H9 N O3	L-Homoserine	-18.0103	-151273	82.9174	level2	BMDB	C00263	HMDB0000719	Organic acids and derivatives	Amino acids, peptides, and analogues	Carboxylic acids and derivatives	Amino acids, peptides, and analogues	Amino acid metabolism	Glycine, serine and threonine metabolism	map00260 Glycine, serine and threonine metabolism; map00270 Cysteine and methionine metabolism; map00300 Lysine biosynthesis; map00920 Sulfur metabolism; map01100 Metabolic pathways; map01110 Biosynthesis of secondary metabolites; map01120 Microbial metabolism in diverse environments; map01230 Biosynthesis of amino acids	Non-significant	6.57501e+07	5.71514e+07	6.39739e+07	8.63217e+07	7.43726e+07	8.10006e+07
B100116	0.884057	0.199227	0.381727	POS	176.071	C10 H9 N O2	Indoleacetic acid	0.000271488	1.5508	61.8217	level2	BMDB	C00954	HMDB0000197	Organoheterocyclic compounds	Indolyl carboxylic acids and derivatives	Indoles and derivatives	Indole and derivatives	Amino acid metabolism	Tryptophan metabolism	map00380 Tryptophan metabolism; map01070 Biosynthesis of plant hormones; map01100 Metabolic pathways; map04075 Plant hormone signal transduction	Non-significant	7.31751e+06	6.001e+06	6.71893e+06	6.76232e+06	8.1681e+06	7.7349e+06
B100145	1.07308	0.661741	0.779267	POS	252.109	C10 H13 N5 O3	Deoxyadenosine	8.75975e-05	0.348852	96.8334	level2	BMDB	C00559	HMDB0000101	Nucleosides, nucleotides, and analogues	Purine 2'-deoxyribonucleosides	Purine nucleosides	Purines and derivatives	Nucleotide metabolism	Purine metabolism	map00230 Purine metabolism; map01100 Metabolic pathways; map01232 Nucleotide metabolism; map02010 ABC transporters	Non-significant	1.58623e+07	1.25661e+07	1.19211e+07	1.61835e+07	4.21675e+06	1.72015e+07
B100149	0.571024	0.876117	0.924155	POS	204.087	C8 H15 N O6	N-Acetylgalactosamine	-18.0107	-81463.1	77.4004	level2	BMDB	C01074	HMDB0000212	Organic oxygen compounds	Carbohydrates and carbohydrate conjugates	Organooxygen compounds	Carbohydrates	NA	NA	map05146 Amoebiasis	Non-significant	4.53236e+06	1.93887e+07	2.29283e+07	6.72216e+06	6.97818e+06	6.83443e+07
B100201	0.444407	0.00106245	0.0217042	POS	255.232	C16 H30 O2	Palmitoleic acid	8.74158e-05	0.343853	96.6669	level2	BMDB	C08362	HMDB0003229	Lipids and lipid-like molecules	Fatty acids and conjugates	Fatty Acyls	Fatty acyls[FA]	Lipid metabolism	Fatty acid biosynthesis	map00061 Fatty acid biosynthesis; map01100 Metabolic pathways	Down	8.79193e+06	7.19488e+06	7.83715e+06	2.04726e+07	1.64659e+07	1.66699e+07
B100217	1.62501	0.0239839	0.10911	POS	259.092	C5 H9 N O4	O-Acetylserine	-18.0105	-122476	72.3619	level2	BMDB	C00979	HMDB0003011	Organic acids and derivatives	Amino acids, peptides, and analogues	Carboxylic acids and derivatives	Amino acids, peptides, and analogues	Amino acid metabolism	Cysteine and methionine metabolism	map00270 Cysteine and methionine metabolism; map00908 Zeatin biosynthesis; map00920 Sulfur metabolism; map00998 Biosynthesis of various antibiotics; map01100 Metabolic pathways; map01110 Biosynthesis of secondary metabolites; map01120 Microbial metabolism in diverse environments; map01200 Carbon metabolism; map01230 Biosynthesis of amino acids; map04122 Sulfur relay system	Non-significant	3.1537e+06	3.07828e+06	2.55674e+06	1.47486e+06	1.80231e+06	2.13125e+06
B100273	0.500439	0.112506	0.27207	POS	301.216	C20 H28 O2	all-trans-Retinoic acid	-8.11817e-05	-0.270417	87.8065	level2	BMDB	C00777	HMDB0001852	Lipids and lipid-like molecules	Retinoids	Prenol lipids	Prenol lipids[PR]	Metabolism of cofactors and vitamins	Retinol metabolism	map00830 Retinol metabolism; map01100 Metabolic pathways; map04659 Th17 cell differentiation; map04672 Intestinal immune network for IgA production; map05200 Pathways in cancer; map05222 Small cell lung cancer; map05223 Non-small cell lung cancer; map05226 Gastric cancer	Non-significant	3.15601e+06	1.49021e+06	2.77728e+06	7.5337e+06	3.72184e+06	3.57843e+06
B100280	0.649952	0.0434455	0.154034	POS	127.05	C5 H6 N2 O2	Thymine	3.38512e-05	0.268569	71.9359	level2	BMDB	C00178	HMDB0000262	Organoheterocyclic compounds	Pyrimidines and pyrimidine derivatives	Diazines	Pyrimidines and pyrimidine derivatives	Nucleotide metabolism	Pyrimidine metabolism	map00240 Pyrimidine metabolism; map01100 Metabolic pathways; map01232 Nucleotide metabolism	Non-significant	1.14859e+07	1.1866e+07	1.13684e+07	1.58263e+07	2.12576e+07	1.63358e+07
B100299	3.85034	0.180081	0.358491	POS	560.079	C15 H23 N5 O14 P2	Adenosine diphosphate ribose	0.000133269	0.238375	92.1767	level2	BMDB	C00301	HMDB0001178	Nucleosides, nucleotides, and analogues	Purine nucleotide sugars	Purine nucleotides	Purines and derivatives	Nucleotide metabolism	Purine metabolism	map00230 Purine metabolism; map01100 Metabolic pathways	Non-significant	2.01672e+07	2.90139e+06	1.66145e+07	6.47512e+06	1.85003e+06	1.98123e+06
B100301	0.970465	0.38092	0.561177	NEG	187.134	C10 H20 O3	10-Hydroxydecanoic acid	4.84095e-05	0.257304	92.1292	level2	BMDB	C02774	HMDB0244272	Organic acids and derivatives	Medium-chain hydroxy acids and derivatives	Hydroxy acids and derivatives	Organic acids	NA	NA	NA	Non-significant	1.92159e+06	1.96329e+06	1.93776e+06	2.0851e+06	1.90475e+06	2.01001e+06
B100332	1.25573	0.077669	0.216645	POS	285.279	C18 H36 O2	Stearic acid	4.21121e-05	0.14814	83.8732	level2	BMDB	C01530	HMDB0000827	Lipids and lipid-like molecules	Fatty acids and conjugates	Fatty Acyls	Fatty acyls[FA]	Lipid metabolism	Fatty acid biosynthesis	map00061 Fatty acid biosynthesis; map01040 Biosynthesis of unsaturated fatty acids; map01060 Biosynthesis of plant secondary metabolites; map01100 Metabolic pathways; map04745 Phototransduction - fly	Non-significant	2.06339e+06	1.64232e+06	2.04942e+06	1.36884e+06	1.60869e+06	1.60559e+06
B100356	0.859589	0.455243	0.620487	NEG	171.006	C3 H9 O6 P	Glycerol 3-phosphate	4.88229e-05	0.283832	96.1983	level2	BMDB	C00093	HMDB0000126	Lipids and lipid-like molecules	Glycerophosphates	Glycerophospholipids	Glycerophospholipids[GP]	Lipid metabolism	Glycerolipid metabolism	map00561 Glycerolipid metabolism; map00564 Glycerophospholipid metabolism; map01100 Metabolic pathways; map01110 Biosynthesis of secondary metabolites; map02010 ABC transporters; map05231 Choline metabolism in cancer	Non-significant	4.08452e+07	2.242e+07	2.81121e+07	2.855e+07	3.80132e+07	3.97402e+07
B200053	1.32118	0.00769432	0.0601871	POS	209.092	C10 H9 N O3	xi-2,3-Dihydro-2-oxo-1H-indole-3-acetic acid	0.000109054	0.570787	67.1068	level2	BMDB	NA	HMDB0035514	Organoheterocyclic compounds	Indolyl carboxylic acids and derivatives	Indoles and derivatives	Indole and derivatives	NA	NA	NA	Non-significant	2.04218e+07	2.03253e+07	2.10792e+07	1.64897e+07	1.47232e+07	1.55834e+07
B200071	0.770333	0.288146	0.474647	POS	146.027	C5 H7 N O4	2-Keto-glutaramic acid	-0.017471	-120.459	71.4731	level2	BMDB	C00940	HMDB0001552	Organic acids and derivatives	Short-chain keto acids and derivatives	Keto acids and derivatives	Organic acids	Amino acid metabolism	Alanine, aspartate and glutamate metabolism	map00250 Alanine, aspartate and glutamate metabolism; map01100 Metabolic pathways	Non-significant	2.9972e+07	3.2209e+07	2.62543e+07	5.16418e+07	3.27011e+07	3.04586e+07
B200093	1.37727	0.385292	0.563912	POS	98.9844	C6 H12 O2	Caproic acid	-18.1066	-155979	91.2504	level2	BMDB	C01585	HMDB0000535	Lipids and lipid-like molecules	Fatty acids and conjugates	Fatty Acyls	Fatty acyls[FA]	NA	NA	NA	Non-significant	1.25188e+08	1.27393e+08	1.1459e+08	1.31185e+08	3.22709e+07	1.03137e+08
B200105	0.603318	0.0253566	0.113121	POS	132.077	C6 H13 N O2	Alanine betaine	-0.0249246	-190.127	60.46	level2	BMDB	NA	HMDB0240479	NA	NA	NA	NA	NA	NA	NA	Non-significant	2.71456e+07	2.28571e+07	3.02985e+07	3.51532e+07	4.87326e+07	4.92135e+07
B300002	0.691379	0.295501	0.481605	POS	115.076	C6 H10 O2	2-Methyl-4-pentenoic acid	0.000406813	3.56641	85.866	level2	BMDB	C01924	HMDB0031158	Lipids and lipid-like molecules	Fatty acids and conjugates	Fatty Acyls	Fatty acyls[FA]	NA	NA	NA	Non-significant	1.54232e+07	1.48012e+07	5.85353e+06	2.14409e+07	1.64062e+07	1.43353e+07
B300063	2.18646	0.00290693	0.03695	POS	288.29	C17 H34 O2	Methyl palmitate	17.0268	63002.6	93.997	level2	BMDB	C16995	NA	FA Fatty acyls	FA0710 Short fatty esters	FA07 Fatty esters	Fatty acyls[FA]	NA	NA	NA	Up	1.86158e+08	1.98508e+08	2.35309e+08	8.96533e+07	8.23778e+07	1.11521e+08
B300185	1.29021	0.128138	0.293336	POS	401.341	C27 H44 O2	7-Ketocholesterol	-4.51677e-05	-0.112825	78.0158	level2	BMDB	NA	HMDB0000501	Lipids and lipid-like molecules	Cholestane steroids	Steroids and steroid derivatives	Steroids and derivatives	NA	NA	NA	Non-significant	2.49823e+07	2.08658e+07	1.88474e+07	2.02618e+07	1.42787e+07	1.56028e+07
B300238	0.742605	0.0919282	0.240551	NEG	295.228	C18 H34 O4	(+/-)9,10-dihydroxy-12Z-octadecenoic acid	-18.0104	-57313.2	73.4089	level2	BMDB	NA	HMDB0004704	Lipids and lipid-like molecules	Fatty acids and conjugates	Fatty Acyls	Fatty acyls[FA]	NA	NA	NA	Non-significant	1.10735e+06	1.35287e+06	1.12466e+06	1.83125e+06	1.29436e+06	1.70184e+06
B300245	3.43025	0.000426994	0.0139832	NEG	85.0296	C4 H6 O2	Crotonic acid	4.5895e-05	0.533435	87.1253	level2	BMDB	C01771	HMDB0010720	Lipids and lipid-like molecules	Fatty acids and conjugates	Fatty Acyls	Fatty acyls[FA]	NA	NA	NA	Up	3.17585e+06	3.56474e+06	3.40369e+06	1.06437e+06	864715	1.0282e+06
B300261	0.599045	0.0881537	0.233444	POS	281.113	C13 H16 N2 O5	alpha-Aspartylphenylalanine	-0.00018613	-0.664499	97.0731	level2	BMDB	NA	HMDB0000706	Organic acids and derivatives	Amino acids, peptides, and analogues	Carboxylic acids and derivatives	Amino acids, peptides, and analogues	NA	NA	NA	Non-significant	1.17341e+07	1.15763e+07	2.05669e+07	2.18918e+07	2.34914e+07	2.78622e+07
B300289	1.58861	0.0049036	0.0475938	POS	261.144	C11 H20 N2 O5	gamma-Glutamylisoleucine	-3.33219e-05	-0.128094	94.676	level2	BMDB	NA	HMDB0011170	Organic acids and derivatives	Amino acids, peptides, and analogues	Carboxylic acids and derivatives	Amino acids, peptides, and analogues	NA	NA	NA	Up	5.31415e+07	5.69007e+07	5.28972e+07	3.55429e+07	3.62529e+07	3.07713e+07
B300293	0.98029	0.844264	0.904568	NEG	267.073	C10 H12 N4 O5	Allopurinol riboside	-0.000203902	-0.760598	96.9345	level2	BMDB	NA	HMDB0000481	Nucleosides, nucleotides, and analogues	NA	Pyrazolo[3,4-d]pyrimidine glycosides	Nucleic acids and analogues	NA	NA	NA	Non-significant	7.94023e+07	6.99315e+07	1.09756e+08	8.27743e+07	8.00082e+07	1.01517e+08
B300296	0.744427	0.0518007	0.171135	POS	277.216	C18 H28 O2	Stearidonic acid	1.3663e-05	0.0494662	87.4077	level2	BMDB	C16300	HMDB0006547	Lipids and lipid-like molecules	Lineolic acids and derivatives	Fatty Acyls	Fatty acyls[FA]	Lipid metabolism	alpha-Linolenic acid metabolism	map00592 alpha-Linolenic acid metabolism; map01110 Biosynthesis of secondary metabolites	Non-significant	1.02343e+07	8.19538e+06	8.51507e+06	1.40666e+07	1.12527e+07	1.08761e+07
B300357	0.25415	0.000880269	0.0197715	POS	585.271	C33 H36 N4 O6	(4E,15Z)-Bilirubin	0.000290828	0.497769	90.2468	level2	BMDB	NA	HMDB0000488	Organoheterocyclic compounds	Bilirubins	Tetrapyrroles and derivatives	Bilirubins	NA	NA	NA	Down	3.5049e+06	2.49196e+06	3.18375e+06	1.32148e+07	9.49652e+06	1.34116e+07
B300599	0.88953	0.0965932	0.246658	NEG	333.008	C15 H10 O7 S	Daidzein sulfate	0.000188295	0.563732	88.2771	level2	BMDB	NA	HMDB0242171	Phenylpropanoids and polyketides	Isoflav-2-enes	Isoflavonoids	Flavonoids	NA	NA	NA	Non-significant	2.93113e+07	2.81475e+07	2.82577e+07	3.39742e+07	2.96001e+07	3.27872e+07
B300612	0.824008	0.00154767	0.0269899	POS	377.145	C17 H20 N4 O6	Riboflavin	-0.000312339	-0.830385	77.709	level2	BMDB	C00255	HMDB0000244	Organoheterocyclic compounds	Alloxazines and isoalloxazines	Pteridines and derivatives	Pteridines and derivatives	Metabolism of cofactors and vitamins	Riboflavin metabolism	map00740 Riboflavin metabolism; map01100 Metabolic pathways; map01110 Biosynthesis of secondary metabolites; map01240 Biosynthesis of cofactors; map02010 ABC transporters; map04977 Vitamin digestion and absorption	Down	3.32743e+07	3.36475e+07	3.48882e+07	4.27306e+07	4.03915e+07	4.04326e+07
B300653	0.847129	0.00590946	0.0515015	POS	180.088	C7 H9 N5 O	N2,N2-dimethylguanine	0.000349846	1.95357	92.0498	level2	BMDB	NA	HMDB0341362	NA	NA	NA	NA	NA	NA	NA	Non-significant	1.58405e+07	1.68532e+07	1.56258e+07	1.96474e+07	1.86385e+07	1.87532e+07
B300712	0.580033	0.00138732	0.0254173	POS	263.237	C18 H32 O2	Linolelaidic acid	-18.0105	-64268	97.0691	level2	BMDB	C08278	HMDB0006270	Lipids and lipid-like molecules	Lineolic acids and derivatives	Fatty Acyls	Fatty acyls[FA]	NA	NA	NA	Down	1.79674e+07	1.70598e+07	1.56151e+07	2.83497e+07	3.20054e+07	2.69543e+07
B300749	0.386764	0.00550395	0.0497857	POS	295.128	C14 H18 N2 O5	Aspartame	-0.000358105	-1.21754	77.3189	level2	BMDB	C11045	HMDB0001894	Organic acids and derivatives	Amino acids, peptides, and analogues	Carboxylic acids and derivatives	Amino acids, peptides, and analogues	NA	NA	map04742 Taste transduction	Down	2.90468e+07	2.67608e+07	2.8247e+07	6.16216e+07	8.33557e+07	7.23509e+07
B300770	4.46199	0.000124209	0.00729939	NEG	111.009	C5 H4 O3	2-Furoic acid	2.53303e-05	0.226131	92.5593	level2	BMDB	C01546	HMDB0000617	Organoheterocyclic compounds	Furoic acid and derivatives	Furans	Furoic acid and derivatives	Xenobiotics biodegradation and metabolism	Furfural degradation	map00365 Furfural degradation; map01100 Metabolic pathways; map01120 Microbial metabolism in diverse environments	Up	5.33188e+07	5.98163e+07	5.95189e+07	1.41885e+07	1.30168e+07	1.14891e+07
Reference-1102	1.65322	0.0368404	0.14061	POS	202.217	C12 H27 N O	N,N-Dimethyldecylamine N-oxide	0.000327853	1.62941	85.444	level2	mzCloud	NA	NA	NA	NA	NA	NA	NA	NA	NA	Non-significant	5.09253e+06	3.34547e+06	4.03099e+06	2.65628e+06	2.20657e+06	2.67941e+06
Reference-1210	1.13714	0.314972	0.500826	POS	324.059	C9 H14 N3 O8 P	Cytidine 5'-monophosphate (hydrate)	-0.000106354	-0.329216	88.7136	level2	mzCloud	C00055	HMDB0000095	Nucleosides, nucleotides, and analogues	Pyrimidine ribonucleotides	Pyrimidine nucleotides	Nucleic acids and analogues	Nucleotide metabolism	Pyrimidine metabolism	map00240 Pyrimidine metabolism; map01100 Metabolic pathways; map01232 Nucleotide metabolism	Non-significant	8.13764e+06	7.16543e+06	6.05394e+06	6.96039e+06	5.52871e+06	6.29219e+06
Reference-1311	0.829662	0.161501	0.335514	NEG	133.014	C4 H6 O5	L-(-)-Malic acid	-1.09336e-05	-0.0815807	98.8928	level2	mzCloud	C00149	HMDB0000156	Organic acids and derivatives	Beta hydroxy acids and derivatives	Hydroxy acids and derivatives	Organic acids	Carbohydrate metabolism	Citrate cycle (TCA cycle)	map00020 Citrate cycle (TCA cycle); map00620 Pyruvate metabolism; map00630 Glyoxylate and dicarboxylate metabolism; map00680 Methane metabolism; map00710 Carbon fixation in photosynthetic organisms; map00720 Carbon fixation pathways in prokaryotes; map01060 Biosynthesis of plant secondary metabolites; map01061 Biosynthesis of phenylpropanoids; map01062 Biosynthesis of terpenoids and steroids; map…	Non-significant	1.10441e+08	1.13573e+08	1.03481e+08	1.46262e+08	1.10383e+08	1.38089e+08
Reference-1314	1.16637	0.238089	0.423993	NEG	117.019	C4 H8 O5	L-Threonic acid	-4.21847e-05	-0.310097	68.0446	level2	mzCloud	C01620	HMDB0000943	Organic oxygen compounds	Carbohydrates and carbohydrate conjugates	Organooxygen compounds	Carbohydrates	Carbohydrate metabolism	Ascorbate and aldarate metabolism	map00053 Ascorbate and aldarate metabolism; map01100 Metabolic pathways	Non-significant	7.08952e+07	7.64296e+07	7.54142e+07	5.76059e+07	5.65174e+07	7.6844e+07
Reference-1332	1.03619	0.812675	0.882945	POS	155.047	C4 H11 O4 P	Diethyl phosphate	0.000287843	1.86863	78.7256	level2	mzCloud	C06608	HMDB0012209	Organic acids and derivatives	Phosphate esters	Organic phosphoric acids and derivatives	Organic acids	Xenobiotics biodegradation and metabolism	Aminobenzoate degradation	map00627 Aminobenzoate degradation	Non-significant	4.93617e+06	5.80683e+06	4.1009e+06	5.78183e+06	4.49435e+06	4.04922e+06
Reference-1411	0.907599	0.711881	0.815262	NEG	579.028	C15 H22 N2 O18 P2	Uridine 5'-diphosphoglucuronic acid	0.000536854	0.925556	85.822	level2	mzCloud	C00167	HMDB0000935	Organoheterocyclic compounds	Gamma butyrolactones	Lactones	Gamma butyrolactones	Carbohydrate metabolism	Pentose and glucuronate interconversions	map00040 Pentose and glucuronate interconversions; map00053 Ascorbate and aldarate metabolism; map00520 Amino sugar and nucleotide sugar metabolism; map00541 O-Antigen nucleotide sugar biosynthesis; map01100 Metabolic pathways; map01240 Biosynthesis of cofactors; map01250 Biosynthesis of nucleotide sugars	Non-significant	1.14308e+07	1.19929e+07	1.24754e+07	1.05269e+07	1.13005e+07	1.77266e+07
Reference-1443	0.892969	0.49273	0.650403	NEG	259.022	C6 H13 O9 P	alpha-D-Mannose 1-phosphate	-0.000303333	-1.16653	96.2734	level2	mzCloud	C00636	HMDB0006330	Organic oxygen compounds	Carbohydrates and carbohydrate conjugates	Organooxygen compounds	Carbohydrates	Carbohydrate metabolism	Fructose and mannose metabolism	map00051 Fructose and mannose metabolism; map00520 Amino sugar and nucleotide sugar metabolism; map00541 O-Antigen nucleotide sugar biosynthesis; map01059 Biosynthesis of enediyne antibiotics; map01100 Metabolic pathways; map01110 Biosynthesis of secondary metabolites; map01240 Biosynthesis of cofactors; map01250 Biosynthesis of nucleotide sugars	Non-significant	3.27989e+07	5.17207e+07	4.75627e+07	4.99293e+07	4.21179e+07	5.58664e+07
Reference-1467	1.03031	0.880057	0.926622	POS	283.019	C6 H13 O9 P	D-Glucose 6-phosphate	3.8095e-05	0.146502	89.5937	level2	mzCloud	C00092	HMDB0001401	Organic oxygen compounds	Carbohydrates and carbohydrate conjugates	Organooxygen compounds	Carbohydrates	Carbohydrate metabolism	Starch and sucrose metabolism	map00500 Starch and sucrose metabolism; map00521 Streptomycin biosynthesis; map00524 Neomycin, kanamycin and gentamicin biosynthesis; map00562 Inositol phosphate metabolism; map00998 Biosynthesis of various antibiotics; map01062 Biosynthesis of terpenoids and steroids; map01100 Metabolic pathways; map01110 Biosynthesis of secondary metabolites; map02020 Two-component system; map02060 Phosphotrans…	Non-significant	1.52717e+07	2.27903e+07	1.81686e+07	1.97292e+07	1.52984e+07	1.95486e+07
Reference-1480	0.933315	0.601194	0.733539	NEG	172.098	C8 H15 N O3	N-Acetyl-D-alloisoleucine	8.25335e-05	0.476782	93.605	level2	mzCloud	NA	NA	NA	NA	NA	NA	NA	NA	NA	Non-significant	2.6228e+06	2.39457e+06	2.61434e+06	2.59126e+06	2.3414e+06	3.24434e+06
Reference-1503	2.1165	0.070154	0.205294	NEG	289.033	C7 H15 O10 P	D-Sedoheptulose 7-phosphate	-0.000129945	-0.448025	95.2312	level2	mzCloud	C05382	HMDB0001068	Organic oxygen compounds	Carbohydrates and carbohydrate conjugates	Organooxygen compounds	Carbohydrates	Carbohydrate metabolism	Pentose phosphate pathway	map00030 Pentose phosphate pathway; map00540 Lipopolysaccharide biosynthesis; map00710 Carbon fixation in photosynthetic organisms; map01100 Metabolic pathways; map01110 Biosynthesis of secondary metabolites; map01120 Microbial metabolism in diverse environments; map01200 Carbon metabolism; map01230 Biosynthesis of amino acids; map01250 Biosynthesis of nucleotide sugars	Non-significant	6.4706e+06	1.36731e+07	1.18957e+07	5.97541e+06	3.99742e+06	5.1651e+06
Reference-1529	1.34647	0.0740068	0.210397	NEG	229.012	C5 H11 O8 P	D-Ribulose 5-phosphate	-0.000163932	-0.712688	64.8978	level2	mzCloud	C00199	HMDB0000618	Organic oxygen compounds	Carbohydrates and carbohydrate conjugates	Organooxygen compounds	Carbohydrates	Carbohydrate metabolism	Pentose phosphate pathway	map00030 Pentose phosphate pathway; map00040 Pentose and glucuronate interconversions; map00540 Lipopolysaccharide biosynthesis; map00680 Methane metabolism; map00710 Carbon fixation in photosynthetic organisms; map00740 Riboflavin metabolism; map01100 Metabolic pathways; map01110 Biosynthesis of secondary metabolites; map01120 Microbial metabolism in diverse environments; map01200 Carbon metabol…	Non-significant	8.83705e+06	8.93187e+06	1.17557e+07	8.38058e+06	7.1086e+06	6.43828e+06
Reference-1566	1.08311	0.355532	0.536486	NEG	212.979	C4 H F7 O2	Perfluorobutanoic acid	5.45816e-05	0.25507	89.5243	level2	mzCloud	NA	NA	NA	NA	NA	NA	NA	NA	NA	Non-significant	3.56212e+06	3.60326e+06	3.41376e+06	3.66944e+06	2.86945e+06	3.22846e+06
Reference-170	0.260406	0.0073063	0.0588068	POS	153.054	C8 H8 O3	4-Hydroxy-3-methylbenzoic acid	-0.000650333	-4.27717	66.5232	level2	mzCloud	C21167	HMDB0004815	Benzenoids	Benzoic acids and derivatives	Benzene and substituted derivatives	Benzene and derivatives	Xenobiotics biodegradation and metabolism	Toluene degradation	map00623 Toluene degradation; map01120 Microbial metabolism in diverse environments	Non-significant	2.34766e+06	2.71435e+06	2.27944e+06	7.82057e+06	1.24415e+07	7.93024e+06
Reference-1711	0.752426	0.105086	0.260656	NEG	338.989	C6 H14 O12 P2	alpha-D-Glucose-1,6-bisphosphate	0.000146123	0.429778	93.6481	level2	mzCloud	C01231	HMDB0003514	Organic oxygen compounds	Carbohydrates and carbohydrate conjugates	Organooxygen compounds	Carbohydrates	Carbohydrate metabolism	Starch and sucrose metabolism	map00500 Starch and sucrose metabolism; map01100 Metabolic pathways	Non-significant	4.67159e+07	3.72977e+07	5.0644e+07	5.06673e+07	5.71466e+07	7.11507e+07
Reference-1716	0.801654	0.0472223	0.162704	POS	542.07	C15 H21 N5 O13 P2	Cyclic ADP-ribose	0.0010777	1.99183	92.7154	level2	mzCloud	C13050	NA	NA	NA	NA	NA	NA	NA	map04020 Calcium signaling pathway; map04921 Oxytocin signaling pathway; map04970 Salivary secretion; map04972 Pancreatic secretion	Non-significant	2.43367e+07	2.00717e+07	2.03876e+07	2.54523e+07	2.64565e+07	2.8919e+07
Reference-1789	0.971514	0.848136	0.907584	NEG	102.056	C4 H9 N O2	N-Ethylglycine	7.25844e-06	0.070427	75.5971	level2	mzCloud	C11735	HMDB0041945	Organic acids and derivatives	Amino acids, peptides, and analogues	Carboxylic acids and derivatives	Amino acids, peptides, and analogues	NA	NA	NA	Non-significant	2.99082e+06	2.89462e+06	3.04338e+06	3.2269e+06	2.52624e+06	3.43749e+06
Reference-1850	1.9717	0.0842775	0.227533	POS	123.092	C7 H10 N2	2,4-Diaminotoluene	0.000198355	1.62474	67.5248	level2	mzCloud	C14401	HMDB0041799	Benzenoids	Toluenes	Benzene and substituted derivatives	Benzene and derivatives	Xenobiotics biodegradation and metabolism	Nitrotoluene degradation	map00633 Nitrotoluene degradation; map01120 Microbial metabolism in diverse environments	Non-significant	730601	635854	350027	204096	327906	338559
Reference-2066	1.28705	0.193195	0.37673	POS	186.113	C9 H15 N O3	Ecgonine	0.00035282	1.90605	62.4249	level2	mzCloud	NA	NA	NA	NA	NA	NA	NA	NA	NA	Non-significant	5.6763e+06	8.06741e+06	6.40773e+06	6.41994e+06	5.1008e+06	4.13632e+06
Reference-221	1.31094	0.0308536	0.1263	NEG	131.046	C4 H8 N2 O3	3-Ureidopropionic acid	-2.70555e-05	-0.204883	60.5889	level2	mzCloud	C02642	HMDB0000026	Organic acids and derivatives	Ureas	Organic carbonic acids and derivatives	Organic acids	Nucleotide metabolism	Pyrimidine metabolism	map00240 Pyrimidine metabolism; map00410 beta-Alanine metabolism; map00770 Pantothenate and CoA biosynthesis; map01100 Metabolic pathways	Non-significant	2.69529e+06	2.3211e+06	2.4455e+06	1.96262e+06	1.66568e+06	2.0637e+06
Reference-2551	0.916887	0.431454	0.602017	NEG	253.217	C16 H32 O3	16-Hydroxyhexadecanoic acid	-18.0106	-66158.3	89.3443	level2	mzCloud	C18218	HMDB0006294	Lipids and lipid-like molecules	Fatty acids and conjugates	Fatty Acyls	Fatty acyls[FA]	Lipid metabolism	Cutin, suberine and wax biosynthesis	map00073 Cutin, suberine and wax biosynthesis; map01100 Metabolic pathways	Non-significant	1.23725e+07	1.19485e+07	1.3778e+07	1.56738e+07	1.18878e+07	1.39909e+07
Reference-2582	0.626392	0.010408	0.0716908	NEG	89.0245	C3 H6 O3	L-(+)-Lactic acid	2.78596e-05	0.309442	94.7719	level2	mzCloud	C00186	HMDB0000190	Organic acids and derivatives	Alpha hydroxy acids and derivatives	Hydroxy acids and derivatives	Organic acids	Carbohydrate metabolism	Glycolysis / Gluconeogenesis	map00010 Glycolysis / Gluconeogenesis; map00051 Fructose and mannose metabolism; map00620 Pyruvate metabolism; map00640 Propanoate metabolism; map00643 Styrene degradation; map01100 Metabolic pathways; map01110 Biosynthesis of secondary metabolites; map01120 Microbial metabolism in diverse environments; map04024 cAMP signaling pathway; map04066 HIF-1 signaling pathway; map04922 Glucagon signaling…	Non-significant	1.0841e+09	9.17455e+08	1.03294e+09	1.78592e+09	1.38465e+09	1.67382e+09
Reference-262	1.05845	0.620839	0.747935	NEG	458.179	C20 H25 N7 O6	5-Methyltetrahydrofolic acid	-4.81473e-05	-0.104853	81.5912	level2	mzCloud	D09353	NA	NA	NA	NA	NA	NA	NA	NA	Non-significant	2.98342e+06	2.89738e+06	3.0628e+06	2.74799e+06	2.25035e+06	3.45138e+06
Reference-2676	0.61399	0.00248259	0.0339182	POS	393.298	C22 H42 O4	Bis(2-ethylhexyl)adipate	21.9819	59361.2	79.0866	level2	mzCloud	C14240	HMDB0040270	Lipids and lipid-like molecules	Fatty acid esters	Fatty Acyls	Fatty acyls[FA]	NA	NA	map05207 Chemical carcinogenesis - receptor activation	Down	2.56971e+06	2.46011e+06	2.17647e+06	4.30688e+06	3.81719e+06	3.61274e+06
Reference-2743	0.623798	0.167742	0.342857	POS	335.106	C16 H18 N2 O4 S	Penicillin G	-9.45943e-05	-0.283133	92.8283	level2	mzCloud	C05551	HMDB0015186	Organic acids and derivatives	Amino acids, peptides, and analogues	Carboxylic acids and derivatives	Amino acids, peptides, and analogues	NA	NA	map04976 Bile secretion	Non-significant	1.2802e+07	1.07868e+07	1.21812e+07	2.76335e+07	1.47322e+07	1.49767e+07
Reference-2810	0.282275	0.0751538	0.212359	POS	100.076	C5 H9 N O	N-Methyl-2-pyrrolidone	0.000216255	2.18289	82.6254	level2	mzCloud	C11118	NA	Organoheterocyclic compounds	Pyrrolidones	Pyrrolidines	Pyrrolidones	NA	NA	NA	Non-significant	1.22512e+07	9.32513e+06	7.98536e+06	4.765e+07	4.21956e+07	1.4881e+07
Reference-2844	0.348484	0.824484	0.890269	POS	159.092	C10 H10 N2	1,5-Naphthalenediamine	0.000366086	2.31576	79.5245	level2	mzCloud	C19463	NA	Benzenoids	NA	Naphthalenes	Benzene and derivatives	NA	NA	NA	Non-significant	832025	1.23009e+06	593141	4.94314e+06	2.56036e+06	115953
Reference-2920	0.909526	0.931806	0.955641	NEG	606.075	C17 H27 N3 O17 P2	UDP-N-acetylglucosamine	0.000496864	0.818447	90.7325	level2	mzCloud	C00043	HMDB0000290	Nucleosides, nucleotides, and analogues	Pyrimidine nucleotide sugars	Pyrimidine nucleotides	Nucleic acids and analogues	Carbohydrate metabolism	Amino sugar and nucleotide sugar metabolism	map00520 Amino sugar and nucleotide sugar metabolism; map00524 Neomycin, kanamycin and gentamicin biosynthesis; map00540 Lipopolysaccharide biosynthesis; map00541 O-Antigen nucleotide sugar biosynthesis; map00550 Peptidoglycan biosynthesis; map00552 Teichoic acid biosynthesis; map00552(G10610) Teichoic acid biosynthesis; map00563(G10610) Glycosylphosphatidylinositol (GPI)-anchor biosynthesis; map…	Non-significant	5.598e+06	5.13062e+06	973955	1.01669e+06	5.09742e+06	6.75256e+06
Reference-298	0.168001	0.0136867	0.080325	NEG	426.022	C10 H15 N5 O10 P2	Adenosine diphosphate (ADP)	0.000315061	0.737796	75.4512	level2	mzCloud	C00008	HMDB0001341	Nucleosides, nucleotides, and analogues	Purine ribonucleotides	Purine nucleotides	Purines and derivatives	Energy metabolism	Oxidative phosphorylation	map00190 Oxidative phosphorylation; map00195 Photosynthesis; map00230 Purine metabolism; map00908 Zeatin biosynthesis; map01100 Metabolic pathways; map01110 Biosynthesis of secondary metabolites; map01232 Nucleotide metabolism; map01240 Biosynthesis of cofactors; map04068 FoxO signaling pathway; map04080 Neuroactive ligand-receptor interaction; map04142 Lysosome; map04152 AMPK signaling pathway; …	Non-significant	458566	1.27716e+06	479651	3.10131e+06	3.57408e+06	6.51133e+06
Reference-3094	0.811174	0.275851	0.463716	NEG	329.191	C24 H26 O	2,4-Bis(2-phenyl-2-propanyl)phenol	-0.000441952	-1.33844	77.3982	level2	mzCloud	NA	NA	NA	NA	NA	NA	NA	NA	NA	Non-significant	6.06574e+07	4.00616e+07	3.76483e+07	5.02384e+07	5.40508e+07	6.62874e+07
Reference-3164	1.35608	0.770663	0.855627	POS	476.307	C20 H42 O11	PEG n10	17.0273	37155.4	70.9944	level2	mzCloud	NA	NA	NA	NA	NA	NA	NA	NA	NA	Non-significant	3.1243e+06	939203	900034	1.1273e+06	1.50988e+06	1.02301e+06
Reference-3166	1.98054	0.611806	0.741635	POS	564.359	C24 H50 O13	PEG n12	17.0263	31165.1	70.9107	level2	mzCloud	NA	NA	NA	NA	NA	NA	NA	NA	NA	Non-significant	2.55087e+06	433698	446415	425770	829547	477026
Reference-330	1.258	0.964841	0.977833	NEG	505.989	C10 H16 N5 O13 P3	Adenosine triphosphate (ATP)	0.000392934	0.775024	75.5566	level2	mzCloud	C00002	HMDB0000538	Nucleosides, nucleotides, and analogues	Purine ribonucleotides	Purine nucleotides	Purines and derivatives	Energy metabolism	Oxidative phosphorylation	map00190 Oxidative phosphorylation; map00195 Photosynthesis; map00230 Purine metabolism; map00908 Zeatin biosynthesis; map00998 Biosynthesis of various antibiotics; map01100 Metabolic pathways; map01110 Biosynthesis of secondary metabolites; map01232 Nucleotide metabolism; map01240 Biosynthesis of cofactors; map03070 Bacterial secretion system; map04020 Calcium signaling pathway; map04066 HIF-1 s…	Non-significant	519477	1.80363e+06	424880	629746	658860	895804
Reference-371	0.866399	0.49447	0.651498	NEG	147.03	C5 H8 O5	delta-Ribono-1,4-lactone	5.17463e-05	0.34955	61.6764	level2	mzCloud	NA	HMDB0001900	Organic oxygen compounds	Carbohydrates and carbohydrate conjugates	Organooxygen compounds	Carbohydrates	NA	NA	NA	Non-significant	5.24277e+06	5.52529e+06	5.68694e+06	5.39662e+06	5.30091e+06	8.29488e+06
Reference-408	1.61544	0.183248	0.363332	POS	175.119	C6 H14 N4 O2	DL-Arginine	0.000420237	2.41361	94.6162	level2	mzCloud	C02385	NA	Organic acids and derivatives	Amino acids, peptides, and analogues	Carboxylic acids and derivatives	Amino acids, peptides, and analogues	NA	NA	NA	Non-significant	1.143e+08	1.12969e+08	1.34289e+08	8.76033e+07	4.0185e+07	9.6026e+07
Reference-425	0.847426	0.517814	0.669688	POS	474.173	C20 H23 N7 O7	Folinic acid	0.000105622	0.223225	64.9468	level2	mzCloud	C03479	HMDB0001562	Organoheterocyclic compounds	Pterins and derivatives	Pteridines and derivatives	Pteridines and derivatives	Metabolism of cofactors and vitamins	One carbon pool by folate	map00670 One carbon pool by folate; map01100 Metabolic pathways	Non-significant	1.4796e+06	2.10634e+06	72846.9	1.01393e+06	1.65244e+06	1.65115e+06
Reference-426	0.534094	0.00905996	0.0664397	POS	269.081	C16 H12 O4	Formononetin	9.26636e-05	0.345665	85.8774	level2	mzCloud	C00858	HMDB0005808	Phenylpropanoids and polyketides	O-methylated isoflavonoids	Isoflavonoids	Flavonoids	Biosynthesis of other secondary metabolites	Isoflavonoid biosynthesis	map00943 Isoflavonoid biosynthesis; map01061 Biosynthesis of phenylpropanoids; map01100 Metabolic pathways; map01110 Biosynthesis of secondary metabolites	Non-significant	2.24879e+06	2.0431e+06	2.19287e+06	3.49359e+06	4.05546e+06	4.59255e+06
Reference-428	1.02259	0.789853	0.867948	POS	285.076	C16 H12 O5	Glycitein	0.000159399	0.56113	95.2116	level2	mzCloud	C14536	HMDB0005781	Phenylpropanoids and polyketides	Isoflav-2-enes	Isoflavonoids	Flavonoids	Biosynthesis of other secondary metabolites	Isoflavonoid biosynthesis	map00943 Isoflavonoid biosynthesis; map01110 Biosynthesis of secondary metabolites	Non-significant	1.37807e+07	1.37038e+07	1.4244e+07	1.8032e+07	1.18035e+07	1.09712e+07
Reference-430	1.22027	0.0852093	0.228325	POS	189.124	C8 H16 N2 O3	Glycyl-L-leucine	0.000213605	1.1355	99.1135	level2	mzCloud	C02155	HMDB0000759	Organic acids and derivatives	Amino acids, peptides, and analogues	Carboxylic acids and derivatives	Amino acids, peptides, and analogues	NA	NA	NA	Non-significant	1.24381e+08	1.1488e+08	1.42682e+08	1.05295e+08	1.01611e+08	1.06093e+08
Reference-432	1.68665	0.0156042	0.0859334	POS	173.093	C7 H12 N2 O3	Glycylproline	0.000463251	2.69199	74.4895	level2	mzCloud	NA	HMDB0000721	Organic acids and derivatives	Amino acids, peptides, and analogues	Carboxylic acids and derivatives	Amino acids, peptides, and analogues	NA	NA	NA	Non-significant	6.9489e+06	7.62076e+06	7.53988e+06	4.54753e+06	3.69169e+06	4.86931e+06
Reference-4416	0.308707	0.0341973	0.134851	POS	362.305	C23 H39 N O2	Methanandamide	-0.000190716	-0.527864	64.3798	level2	mzCloud	NA	NA	NA	NA	NA	NA	NA	NA	NA	Non-significant	1.19405e+06	1.13694e+06	1.11549e+06	2.31315e+06	4.66549e+06	4.18561e+06
Reference-471	0.996546	0.943147	0.963587	POS	613.159	C20 H32 N6 O12 S2	L-Glutathione oxidized	-0.000314919	-0.514447	82.6408	level2	mzCloud	C00127	HMDB0003337	Organic acids and derivatives	Amino acids, peptides, and analogues	Carboxylic acids and derivatives	Amino acids, peptides, and analogues	Metabolism of other amino acids	Glutathione metabolism	map00480 Glutathione metabolism; map01100 Metabolic pathways; map01240 Biosynthesis of cofactors; map04216 Ferroptosis; map04918 Thyroid hormone synthesis; map05208 Chemical carcinogenesis - reactive oxygen species; map05415 Diabetic cardiomyopathy	Non-significant	5.55652e+07	6.71214e+07	6.58064e+07	4.82055e+07	6.33359e+07	7.76048e+07
Reference-5214	2.2658	0.574966	0.71413	POS	381.09	C20 H16 N2 O4 S	N-(2,3-Dihydro-1,4-benzodioxin-6-yl)-2-(2,3-dihydro-1-benzofuran-4-yl)-1,3-thiazole-4-carboxamide	-0.000561689	-1.47781	69.6519	level2	mzCloud	NA	NA	NA	NA	NA	NA	NA	NA	NA	Non-significant	185854	2.09382e+06	1.23582e+06	603222	702498	245822
Reference-543	5.18151	0.0283478	0.121047	POS	140.995	C2 H5 O5 P	Phosphonoacetic acid	0.000153039	1.09324	67.1273	level2	mzCloud	C05682	HMDB0004110	Organic acids and derivatives	Organic phosphonic acids	Organic phosphonic acids and derivatives	Organic acids	Metabolism of other amino acids	Phosphonate and phosphinate metabolism	map00440 Phosphonate and phosphinate metabolism; map01100 Metabolic pathways; map01120 Microbial metabolism in diverse environments	Non-significant	1.75378e+08	9.48304e+07	9.42886e+07	4.35227e+07	1.42874e+07	1.25355e+07
Reference-545	1.35458	0.0131387	0.0789823	POS	318.3	C18 H39 N O3	2-Amino-1,3,4-octadecanetriol	-0.000285005	-0.898238	69.3511	level2	mzCloud	C12144	HMDB0004610	Organic nitrogen compounds	Amines	Organonitrogen compounds	Amines	Lipid metabolism	Sphingolipid metabolism	map00600 Sphingolipid metabolism; map01100 Metabolic pathways	Non-significant	3.81791e+08	3.33254e+08	3.36934e+08	2.81493e+08	2.61491e+08	2.33628e+08
Reference-550	0.566287	0.0506472	0.168862	NEG	172.991	C6 H6 O4 S	4-Phenolsulfonic acid	-1.19144e-05	-0.0684741	93.0315	level2	mzCloud	C12849	NA	NA	NA	NA	NA	NA	NA	NA	Non-significant	3.34656e+06	3.28715e+06	3.34499e+06	4.71873e+06	5.55136e+06	7.35117e+06
Reference-559	0.807273	0.620294	0.747699	POS	229.155	C11 H20 N2 O3	Prolylleucine	0.00013926	0.610395	75.3106	level2	mzCloud	NA	NA	NA	NA	NA	NA	NA	NA	NA	Non-significant	2.24322e+07	2.01183e+07	2.22898e+07	3.01993e+07	1.49945e+07	3.51263e+07
Reference-565	0.284674	0.0364334	0.139428	POS	462.343	C24 H47 N O7	Psychosine	0.000587911	1.27437	80.2813	level2	mzCloud	NA	NA	NA	NA	NA	NA	NA	NA	NA	Non-significant	943827	574350	480630	1.67298e+06	3.86901e+06	1.47941e+06
Reference-597	0.654208	0.156834	0.329489	POS	380.112	C13 H21 N3 O8 S	S-Lactoylglutathione	-2.61318e-05	-0.0689303	67.2384	level2	mzCloud	C03451	HMDB0001066	Organic acids and derivatives	Amino acids, peptides, and analogues	Carboxylic acids and derivatives	Amino acids, peptides, and analogues	Carbohydrate metabolism	Pyruvate metabolism	map00620 Pyruvate metabolism; map01100 Metabolic pathways	Non-significant	3.54329e+07	2.03917e+07	2.78435e+07	3.00229e+07	4.22103e+07	5.5659e+07
Reference-599	1.25256	0.266026	0.456153	POS	90.0552	C3 H7 N O2	beta-Alanine	0.000237143	2.66311	98.602	level2	mzCloud	C00099	HMDB0000056	Organic acids and derivatives	Amino acids, peptides, and analogues	Carboxylic acids and derivatives	Amino acids, peptides, and analogues	Nucleotide metabolism	Pyrimidine metabolism	map00240 Pyrimidine metabolism; map00410 beta-Alanine metabolism; map00640 Propanoate metabolism; map00770 Pantothenate and CoA biosynthesis; map01100 Metabolic pathways; map01110 Biosynthesis of secondary metabolites; map01240 Biosynthesis of cofactors; map04080 Neuroactive ligand-receptor interaction; map04974 Protein digestion and absorption	Non-significant	5.85018e+07	6.94626e+07	7.31685e+07	5.14409e+07	3.95766e+07	6.95601e+07
Reference-6153	1.15172	0.234911	0.421636	POS	239.237	C16 H30 O	Muscone	9.57155e-05	0.401778	76.4726	level2	mzCloud	NA	HMDB0034181	Organic oxygen compounds	Carbonyl compounds	Organooxygen compounds	Carbonyl compounds	NA	NA	NA	Non-significant	4.22042e+07	3.98196e+07	5.18942e+07	3.82011e+07	3.91505e+07	3.89247e+07
Reference-6213	1.01847	0.877922	0.92515	POS	365.105	C12 H22 O11	D-(+)-Maltose	21.982	64253	88.6132	level2	mzCloud	C01971	NA	NA	NA	NA	NA	NA	NA	NA	Non-significant	1.40495e+07	1.77771e+07	1.75434e+07	1.65994e+07	1.72439e+07	1.46316e+07
Reference-6283	0.496193	0.0980842	0.249574	POS	320.258	C20 H33 N O2	17alpha-Methyl-androstan-3-hydroxyimine-17beta-ol	7.80667e-05	0.244531	65.485	level2	mzCloud	NA	NA	NA	NA	NA	NA	NA	NA	NA	Non-significant	1.57511e+07	1.50232e+07	1.60505e+07	4.39816e+07	2.03563e+07	3.00303e+07
Reference-635	0.598976	0.0791885	0.219493	POS	216.196	C12 H25 N O2	12-Aminododecanoic acid	0.000314523	1.46161	84.0569	level2	mzCloud	NA	NA	NA	NA	NA	NA	NA	NA	NA	Non-significant	4.34729e+07	2.54772e+07	2.5726e+07	4.90675e+07	4.98142e+07	5.91815e+07
Reference-6541	0.484137	0.277521	0.464629	POS	76.0395	C2 H5 N O2	Acetohydroxamic acid	0.000152179	2.02818	92.8241	level2	mzCloud	C06808	HMDB0014691	Organic acids and derivatives	Carboxylic acid derivatives	Carboxylic acids and derivatives	Organic acids	NA	NA	NA	Non-significant	2.85806e+06	2.3108e+06	2.55832e+06	9.45272e+06	2.49178e+06	4.01624e+06
Reference-6559	1.52767	0.227741	0.414338	POS	137.06	C8 H8 O2	4-Methoxybenzaldehyde	0.000428818	3.15186	70.1972	level2	mzCloud	C10761	HMDB0029686	Benzenoids	Benzoyl derivatives	Benzene and substituted derivatives	Benzene and derivatives	NA	NA	NA	Non-significant	3.541e+06	4.71368e+06	3.88485e+06	1.64727e+06	4.38279e+06	1.91636e+06
Reference-6594	1.1442	0.559509	0.700611	NEG	277.217	C18 H30 O2	alpha-Eleostearic acid	5.12044e-05	0.18404	85.4465	level2	mzCloud	C08315	NA	FA Fatty acyls	FA0103 Unsaturated fatty acids	FA01 Fatty Acids and Conjugates	Fatty acyls[FA]	NA	NA	NA	Non-significant	2.12071e+06	2.36692e+06	2.90334e+06	3.24013e+06	1.14231e+06	2.07708e+06
Reference-6601	0.176864	0.113597	0.273936	POS	350.305	C22 H36 O2	Arachidonic acid ethyl ester	17.0265	51242.8	66.8988	level2	mzCloud	NA	NA	NA	NA	NA	NA	NA	NA	NA	Non-significant	7.03332e+06	291569	1.15359e+06	1.36032e+07	1.9173e+07	1.51618e+07
Reference-6618	0.55398	0.000279026	0.0114872	POS	377.266	C21 H38 O4	1-Linoleoyl glycerol	-6.97222e-05	-0.196801	86.4258	level2	mzCloud	NA	NA	NA	NA	NA	NA	NA	NA	NA	Down	4.2141e+07	4.12708e+07	3.95507e+07	7.55647e+07	7.68267e+07	6.95707e+07
Reference-6741	1.72008	0.0199649	0.0989021	POS	327.232	C22 H32 O3	14(S)-HDHA	-18.0107	-52320.9	74.7774	level2	mzCloud	NA	NA	NA	NA	NA	NA	NA	NA	NA	Non-significant	3.37328e+06	3.07563e+06	3.77313e+06	2.40237e+06	1.65727e+06	1.88312e+06
Reference-6752	0.168367	0.183716	0.364037	POS	231.171	C11 H22 N2 O3	tert-Butyl N-[1-(aminocarbonyl)-3-methylbutyl]carbamate	0.000277661	1.20637	74.6363	level2	mzCloud	NA	NA	NA	NA	NA	NA	NA	NA	NA	Non-significant	1.20056e+06	1.81089e+06	22887	5.33192e+06	4.96305e+06	7.72718e+06
Reference-6771	0.852749	0.322242	0.507869	NEG	243.196	C14 H28 O3	(R)-3-Hydroxy myristic acid	-0.000159993	-0.655163	88.4804	level2	mzCloud	C22001	HMDB0010731	Lipids and lipid-like molecules	Fatty acids and conjugates	Fatty Acyls	Fatty acyls[FA]	NA	NA	NA	Non-significant	2.46827e+06	2.86256e+06	2.63887e+06	3.61509e+06	2.46996e+06	3.26083e+06
Reference-6845	0.962429	0.67194	0.787292	NEG	281.249	C18 H34 O2	Elaidic acid	1.00322e-05	0.0355429	90.3443	level2	mzCloud	C01712	HMDB0000573	Lipids and lipid-like molecules	Fatty acids and conjugates	Fatty Acyls	Fatty acyls[FA]	NA	NA	NA	Non-significant	3.15423e+07	2.93464e+07	3.49618e+07	3.73444e+07	3.03222e+07	3.19257e+07
Reference-7200	0.333159	0.0109425	0.0731857	POS	310.14	C17 H21 N O3	Ritodrine	21.9805	76546.4	62.1922	level2	mzCloud	C07239	HMDB0015005	Benzenoids	Phenethylamines	Benzene and substituted derivatives	Amines and derivatives	NA	NA	NA	Non-significant	1.42644e+06	995713	1.43404e+06	2.64976e+06	4.90411e+06	4.02075e+06
Reference-7248	1.47005	0.0193786	0.0968931	POS	279.17	C15 H22 N2 O3	Tolycaine	-3.86856e-05	-0.139075	81.0269	level2	mzCloud	NA	NA	NA	NA	NA	NA	NA	NA	NA	Non-significant	9.42377e+06	8.68066e+06	1.08694e+07	5.65762e+06	6.70342e+06	7.34836e+06
Reference-7267	1.34734	0.0544345	0.174793	POS	318.242	C20 H31 N O2	Drofenine	-0.000526282	-1.65896	68.0603	level2	mzCloud	NA	NA	NA	NA	NA	NA	NA	NA	NA	Non-significant	4.34004e+08	4.54484e+08	4.53289e+08	3.54904e+08	2.8277e+08	3.58196e+08
Reference-7281	0.606452	0.358841	0.540029	POS	100.112	C6 H13 N	Cyclohexylamine	0.000168906	1.70432	80.7705	level2	mzCloud	C00571	HMDB0031404	Organic nitrogen compounds	Cyclohexylamines	Organonitrogen compounds	Amines and derivatives	Xenobiotics biodegradation and metabolism	Caprolactam degradation	map00930 Caprolactam degradation; map01120 Microbial metabolism in diverse environments	Non-significant	3.29521e+06	5.15012e+06	372807	5.51456e+06	4.29861e+06	4.72736e+06
Reference-7417	1.05842	0.605248	0.736391	POS	195.102	C11 H14 O3	4-Ethoxy ethylbenzoate	0.000404678	2.08495	85.3631	level2	mzCloud	NA	HMDB0059898	Benzenoids	Benzoic acids and derivatives	Benzene and substituted derivatives	Benzene and derivatives	NA	NA	NA	Non-significant	1.46287e+07	1.46386e+07	1.44231e+07	1.654e+07	1.36343e+07	1.11045e+07
Reference-7437	0.984008	0.840391	0.90132	POS	415.211	C24 H30 O6	Bis(4-ethylbenzylidene)sorbitol	-7.2814e-05	-0.175793	93.4629	level2	mzCloud	NA	NA	NA	NA	NA	NA	NA	NA	NA	Non-significant	2.13535e+08	1.79629e+08	1.81701e+08	1.7565e+08	1.98383e+08	2.10175e+08
Reference-7439	1.18487	0.328907	0.514715	POS	387.18	C22 H26 O6	Bis(methylbenzylidene)sorbitol	-7.36226e-05	-0.190647	92.67	level2	mzCloud	NA	NA	NA	NA	NA	NA	NA	NA	NA	Non-significant	1.67724e+08	1.22411e+08	1.12577e+08	1.12652e+08	1.18272e+08	1.08954e+08
Reference-751	1.23303	0.185301	0.365872	NEG	251.104	C12 H16 N2 O4	Tyrosylalanine	-0.000214625	-0.851312	61.5543	level2	mzCloud	NA	NA	NA	NA	NA	NA	NA	NA	NA	Non-significant	3.478e+06	3.13302e+06	4.23581e+06	2.73172e+06	2.54743e+06	3.51771e+06
Reference-773	1.96317	0.148719	0.320767	POS	215.139	C10 H18 N2 O3	Valylproline	-4.48535e-05	-0.209467	76.715	level2	mzCloud	NA	NA	NA	NA	NA	NA	NA	NA	NA	Non-significant	3.19079e+07	3.65981e+07	4.13882e+07	3.16589e+07	1.49527e+07	9.3662e+06
Reference-774	0.923114	0.55846	0.699838	POS	139.112	C9 H14 O	Isophorone	0.000263144	1.90539	86.9002	level2	mzCloud	C14743	HMDB0031195	Organic oxygen compounds	Carbonyl compounds	Organooxygen compounds	Carbonyl compounds	NA	NA	NA	Non-significant	3.95247e+07	3.54373e+07	3.89629e+07	4.81623e+07	3.40694e+07	4.1182e+07
Reference-792	2.8651	0.0551614	0.175744	POS	170.093	C7 H11 N3 O2	alpha-Methyl-DL-histidine	0.000283826	1.6786	78.2774	level2	mzCloud	NA	NA	NA	NA	NA	NA	NA	NA	NA	Non-significant	2.97986e+07	2.38808e+07	2.55985e+07	5.39651e+06	7.54297e+06	1.47307e+07
Reference-7922	0.578093	0.33433	0.518538	POS	180.102	C10 H13 N O2	N-Acetyltyramine	0.000407236	2.27386	77.3464	level2	mzCloud	NA	NA	NA	NA	NA	NA	NA	NA	NA	Non-significant	1.22475e+07	1.082e+07	1.23847e+06	1.46305e+07	1.44858e+07	1.29289e+07
Reference-795	0.256702	0.165289	0.34064	POS	301.216	C20 H28 O2	Methandienone	-8.11817e-05	-0.270417	65.7327	level2	mzCloud	D00389	HMDB0041925	Lipids and lipid-like molecules	Androstane steroids	Steroids and steroid derivatives	Steroids and derivatives	NA	NA	NA	Non-significant	1.034e+06	832176	744504	5.84759e+06	961547	3.36097e+06
Reference-7962	1.08341	0.437542	0.607264	POS	299.186	C16 H28 O6	(6E)-4,5,8-Trihydroxy-10-(2-hydroxypentyl)-3,3-dimethyl-3,4,5,8,9,10-hexahydro-2H-oxecin-2-one	0.000350506	1.10854	71.7265	level2	mzCloud	NA	NA	NA	NA	NA	NA	NA	NA	NA	Non-significant	6.92295e+06	5.39569e+06	5.98657e+06	6.23414e+06	5.31737e+06	5.34438e+06
Reference-826	0.799938	0.132275	0.298829	POS	90.0551	C3 H7 N O2	DL-Alanine	0.000195145	2.19146	88.0663	level2	mzCloud	C01401	HMDB0062251	Organic acids and derivatives	Amino acids, peptides, and analogues	Carboxylic acids and derivatives	Amino acids, peptides, and analogues	Metabolism of other amino acids	Cyanoamino acid metabolism	map00460 Cyanoamino acid metabolism; map01100 Metabolic pathways	Non-significant	7.48698e+07	6.34457e+07	6.40304e+07	6.93588e+07	9.03616e+07	9.32316e+07
Reference-827	1.94691	0.0878548	0.233188	POS	265.112	C12 H16 N4 O S	Thiamine	0.000157918	0.597937	96.3216	level2	mzCloud	C00378	HMDB0000235	Organoheterocyclic compounds	Pyrimidines and pyrimidine derivatives	Diazines	Pyrimidines and pyrimidine derivatives	Metabolism of cofactors and vitamins	Thiamine metabolism	map00730 Thiamine metabolism; map01100 Metabolic pathways; map01240 Biosynthesis of cofactors; map02010 ABC transporters; map04122 Sulfur relay system; map04977 Vitamin digestion and absorption	Non-significant	3.19223e+08	3.4501e+08	3.32457e+08	2.26671e+08	1.04673e+08	1.80591e+08
Reference-8321	1.13084	0.541337	0.687896	NEG	241.073	C12 H10 N4 O2	Disperse orange 3	-5.30221e-05	-0.219027	64.3911	level2	mzCloud	NA	NA	NA	NA	NA	NA	NA	NA	NA	Non-significant	4.48402e+06	4.41363e+06	4.59912e+06	7.20935e+06	2.2052e+06	2.52068e+06
Reference-835	1.49849	0.0496286	0.166594	POS	203.151	C8 H18 N4 O2	N3,N4-Dimethyl-L-arginine	0.000380603	1.88284	77.0996	level2	mzCloud	NA	HMDB0003334	Organic acids and derivatives	Amino acids, peptides, and analogues	Carboxylic acids and derivatives	Amino acids, peptides, and analogues	NA	NA	NA	Non-significant	3.0302e+07	3.54043e+07	3.22852e+07	2.48326e+07	1.72994e+07	2.32614e+07
Reference-840	2.76931	0.37025	0.551003	POS	353.086	C16 H16 O9	4-Methylumbelliferyl glucuronide	-0.000465834	-1.32309	76.6254	level2	mzCloud	C11584	HMDB0240464	Phenylpropanoids and polyketides	Coumarin glycosides	Coumarins and derivatives	Coumarins and derivatives	NA	NA	NA	Non-significant	73990.1	1.23488e+06	1.98515e+06	44615.4	39474.1	1.10539e+06
Reference-860	1.47339	0.282228	0.469104	POS	282.119	C11 H15 N5 O4	2'-O-Methyladenosine	-0.000377641	-1.34338	86.9997	level2	mzCloud	NA	NA	NA	NA	NA	NA	NA	NA	NA	Non-significant	5.84834e+06	5.19576e+06	4.5969e+06	5.18142e+06	1.68701e+06	3.74722e+06
Reference-885	0.173863	0.000293418	0.0115483	POS	146.118	C7 H15 N O2	Acetylcholine	0.000253064	1.74394	75.504	level2	mzCloud	C01996	HMDB0000895	Organic nitrogen compounds	Quaternary ammonium salts	Organonitrogen compounds	Quaternary ammonium salts	Lipid metabolism	Glycerophospholipid metabolism	map00564 Glycerophospholipid metabolism; map04024 cAMP signaling pathway; map04080 Neuroactive ligand-receptor interaction; map04721 Synaptic vesicle cycle; map04725 Cholinergic synapse; map04742 Taste transduction; map04810 Regulation of actin cytoskeleton; map04911 Insulin secretion; map04970 Salivary secretion; map04971 Gastric acid secretion; map04972 Pancreatic secretion; map04976 Bile secre…	Down	1.38386e+07	1.21996e+07	1.26964e+07	8.57185e+07	6.98949e+07	6.71746e+07
Reference-8951	0.577988	0.0589007	0.183636	POS	477.176	C25 H24 N4 O6	1,4:3,6-Dianhydro-2-{[4-(1,3-benzodioxol-5-yl)-2-pyrimidinyl]amino}-5-O-(benzylcarbamoyl)-2-deoxy-D-glucitol	-0.000774524	-1.62657	60.7379	level2	mzCloud	NA	NA	NA	NA	NA	NA	NA	NA	NA	Non-significant	811555	547170	780051	903502	1.23747e+06	1.55941e+06
Reference-9103	3.34048	0.0302749	0.125245	POS	415.164	C17 H26 N4 O6 S	N-{[(2R,3S,4R,5S)-3,4-Dihydroxy-5-{2-oxo-2-[4-(2-pyridinyl)-1-piperazinyl]ethyl}tetrahydro-2-furanyl]methyl}methanesulfonamide	-0.000185587	-0.448106	61.0609	level2	mzCloud	NA	NA	NA	NA	NA	NA	NA	NA	NA	Non-significant	9.59886e+06	1.11403e+07	1.18684e+07	2.17002e+06	4.95424e+06	2.63708e+06
Reference-9135	1.5027	0.0523899	0.171259	POS	461.254	C27 H32 N4 O3	Methyl (2S,4S,6S,12bR)-2-[(2-acetamidoethyl)amino]-4-phenyl-1,2,3,4,6,7,12,12b-octahydroindolo[2,3-a]quinolizine-6-carboxylate	-0.000519786	-1.12936	71.8407	level2	mzCloud	NA	NA	NA	NA	NA	NA	NA	NA	NA	Non-significant	1.88592e+06	2.09474e+06	1.83988e+06	1.12025e+06	1.59483e+06	1.15829e+06
Reference-9149	0.625995	0.00895601	0.066205	POS	329.149	C18 H22 N2 O5	N-({(2R,3S,4R,5S)-3,4-Dihydroxy-5-[2-oxo-2-(2-propyn-1-ylamino)ethyl]tetrahydro-2-furanyl}methyl)-4-methylbenzamide	-18.0107	-52031	66.4324	level2	mzCloud	NA	NA	NA	NA	NA	NA	NA	NA	NA	Non-significant	1.55714e+06	1.48819e+06	1.70322e+06	2.18735e+06	2.68178e+06	2.71648e+06
Reference-930	1.02444	0.887352	0.930042	POS	183.078	C6 H15 O4 P	Triethyl phosphate	0.000378496	2.07884	92.8481	level2	mzCloud	NA	NA	NA	NA	NA	NA	NA	NA	NA	Non-significant	2.38145e+07	2.83776e+07	1.94375e+07	2.78594e+07	2.21642e+07	1.98969e+07
Reference-935	0.980388	0.997442	0.998373	POS	163.112	C11 H14 O	Valerophenone	0.000285067	1.75854	62.1919	level2	mzCloud	NA	HMDB0031208	Organic oxygen compounds	Carbonyl compounds	Organooxygen compounds	Carbonyl compounds	NA	NA	NA	Non-significant	1.49297e+07	1.3894e+07	1.36412e+07	1.53044e+07	1.73149e+07	1.0695e+07
Reference-939	0.877363	0.553976	0.697142	POS	359.316	C21 H42 O4	1-Stearoylglycerol	-4.3251e-05	-0.120709	79.932	level2	mzCloud	D01947	NA	NA	NA	NA	NA	NA	NA	NA	Non-significant	2.92118e+08	2.71296e+07	2.80286e+08	2.03755e+08	2.31994e+08	2.47588e+08
0.564_188.10396	0.282589	0.0380052	0.142271	POS	188.104	C14 H26 N6 O6	NNK	-187.095	-499997	31.4867	level3	mzCloud	NA	NA	NA	NA	NA	NA	NA	NA	NA	Non-significant	365424	314066	690470	1.26212e+06	2.64758e+06	938187
0.564_240.05141	0.583986	0.0289779	0.122478	NEG	240.051	C11 H7 N5 O2	2-amino-3-[(2-nitrobenzylidene)amino]but-2-enedinitrile	-0.00128748	-5.34091	8.35317	level3	mzCloud	NA	NA	NA	NA	NA	NA	NA	NA	NA	Non-significant	524907	418379	392675	622857	718177	946625
0.599_275.01709	2.44911	0.0360825	0.138704	NEG	275.017	C12 H9 Cl N4 S	4-amino-2-(4-chlorophenyl)-6-(methylthio)pyrimidine-5-carbonitrile	0.000721804	2.61501	48.7234	level3	mzCloud	NA	NA	NA	NA	NA	NA	NA	NA	NA	Non-significant	1.93738e+07	3.32561e+07	3.36521e+07	1.27086e+07	1.11595e+07	1.13618e+07
0.61_259.06412	1.31481	0.0598886	0.18537	POS	259.064	C14 H11 Cl N2 O	2-Amino-5-chloro-3-phenyl-3H-indol-3-ol	0.000850477	3.29571	13.7113	level3	mzCloud	NA	NA	NA	NA	NA	NA	NA	NA	NA	Non-significant	3.21437e+06	3.58055e+06	3.413e+06	2.9405e+06	2.22317e+06	2.60011e+06
0.61_327.05159	1.47105	0.0683544	0.20154	POS	327.052	C14 H19 Br N2 S	N1-(4-Bromo-3-methylphenyl)azepane-1-carbothioamide	-0.000919339	-2.81967	9.34776	level3	mzCloud	NA	NA	NA	NA	NA	NA	NA	NA	NA	Non-significant	1.01113e+07	1.08373e+07	9.72538e+06	8.38812e+06	5.58085e+06	6.88282e+06
0.615_356.99948	0.83841	0.233436	0.420773	NEG	356.999	C16 H10 N2 O4 S2	Quinol-8-yl 5-isoxazol-5-ylthiophene-2-sulfonate	-0.0014369	-4.0136	10.2759	level3	mzCloud	NA	NA	NA	NA	NA	NA	NA	NA	NA	Non-significant	5.31286e+06	6.83539e+06	6.78047e+06	7.52761e+06	6.33049e+06	8.71881e+06
0.627_227.04785	1.5554	0.417698	0.589423	POS	227.048	C9 H10 N2 O3 S	2-{[2-oxo-2-(3-pyridylamino)ethyl]thio}acetic acid	-0.000639694	-2.82999	4.07446	level3	mzCloud	NA	NA	NA	NA	NA	NA	NA	NA	NA	Non-significant	979488	1.67188e+06	522055	548571	736370	755323
0.633_228.03744	1.27165	0.0559909	0.177532	POS	228.037	C7 H9 N5 S2	N'-{5-[(cyanomethyl)thio]-1,3,4-thiadiazol-2-yl}-N,N-dimethyliminoformamide	0.000224856	0.990424	48.611	level3	mzCloud	NA	NA	NA	NA	NA	NA	NA	NA	NA	Non-significant	1.24935e+07	1.30136e+07	1.32378e+07	9.0121e+06	1.01681e+07	1.12882e+07
0.645_296.06592	0.149446	0.000188905	0.00920913	POS	296.066	C10 H12 F3 N3 O2 S	N1-[4-(trifluoromethoxy)phenyl]-1-(2-hydroxyethyl)hydrazine-1-carbothioamide	-0.00159052	-5.3905	50.1903	level3	mzCloud	NA	NA	NA	NA	NA	NA	NA	NA	NA	Down	5.25147e+06	4.06153e+06	4.07466e+06	2.43001e+07	3.47217e+07	3.05603e+07
0.647_235.05675	1.8912	0.0962583	0.245949	POS	235.057	C8 H14 N2 O2 S2	Ethyl N-(1,4-thiazinan-4-ylcarbothioyl)carbamate	-0.000198213	-0.846886	19.4183	level3	mzCloud	NA	NA	NA	NA	NA	NA	NA	NA	NA	Non-significant	3.82053e+06	4.1331e+06	4.13791e+06	1.28428e+06	2.36029e+06	2.74901e+06
0.67_329.92355	1.31109	0.331529	0.515768	POS	329.924	C9 H9 Cl2 N O2 S3	N-[bis(methylthio)methylene]-3,4-dichlorobenzenesulfonamide	-0.000967783	-2.94233	35.3783	level3	mzCloud	NA	NA	NA	NA	NA	NA	NA	NA	NA	Non-significant	6.82914e+06	4.32367e+06	3.88793e+06	3.69316e+06	5.01528e+06	2.76349e+06
0.673_219.02683	1.13425	0.588331	0.723562	POS	219.027	C7 H10 N2 O2 S2	ethyl 4-amino-2-(methylsulfanyl)-1,3-thiazole-5-carboxylate	0.00118883	5.45288	38.6637	level3	mzCloud	NA	NA	NA	NA	NA	NA	NA	NA	NA	Non-significant	1.26746e+07	1.12835e+07	1.89804e+07	1.22388e+07	1.1272e+07	1.43454e+07
0.685_306.91921	1.46427	0.090301	0.237663	NEG	306.919	C9 H6 Cl2 N2 O2 S2	N3-(3-pyridyl)-2,5-dichlorothiophene-3-sulfonamide	0.00170997	5.5532	41.0296	level3	mzCloud	NA	NA	NA	NA	NA	NA	NA	NA	NA	Non-significant	1.13395e+07	1.32151e+07	1.19494e+07	1.03126e+07	8.22247e+06	6.39478e+06
0.696_205.08211	1.08792	0.566699	0.707344	POS	205.082	C13 H10 N2 S	3-Phenyl-2,3-dihydro-1,3-benzothiazol-2-imine	-21.9817	-97239.9	4.84322	level3	mzCloud	NA	NA	NA	NA	NA	NA	NA	NA	NA	Non-significant	1.04615e+06	1.25773e+06	1.07397e+06	553253	462053	2.08956e+06
0.7_188.17609	0.421536	0.0479191	0.162765	POS	188.176	C9 H18 N2 O	N-cyclooctylurea	0.00034418	2.0229	33.9754	level3	mzCloud	NA	NA	NA	NA	NA	NA	NA	NA	NA	Non-significant	4.98988e+08	4.29343e+08	3.33916e+08	1.18495e+09	6.0407e+08	1.20538e+09
0.708_386.01746	1.20817	0.0703539	0.205458	NEG	386.017	C20 H15 Cl2 N O S	N1-[2-(benzylthio)-4-chlorophenyl]-2-chlorobenzamide	-0.000404299	-1.04463	5.73983	level3	mzCloud	NA	NA	NA	NA	NA	NA	NA	NA	NA	Non-significant	1.13003e+07	1.09187e+07	1.11587e+07	9.04005e+06	8.40838e+06	1.01781e+07
0.712_255.09776	2.0328	0.00606535	0.0519368	POS	255.098	C11 H20 O4	NP-002854	37.9543	175604	29.0273	level3	mzCloud	NA	NA	NA	NA	NA	NA	NA	NA	NA	Non-significant	1.69889e+07	1.99874e+07	2.16017e+07	1.06889e+07	1.03414e+07	7.78608e+06
0.713_397.16520	0.751218	0.052214	0.171259	POS	397.165	C24 H20 N4 O2	2-(2,5-dimethyl-1H-pyrrol-1-yl)-3-{[5-(2-naphthyl)-1,3,4-oxadiazol-2-yl]methoxy}pyridine	-0.000703892	-1.77679	25.4324	level3	mzCloud	NA	NA	NA	NA	NA	NA	NA	NA	NA	Non-significant	151721	177276	183080	192543	250315	238805
0.749_489.95507	1.2554	0.134659	0.302453	POS	489.955	C16 H11 Cl4 N7 O S	N1-(3,4-dichlorophenyl)-2-{2-[5-(2,3-dichlorophenyl)-2H-1,2,3,4-tetraazol-2-yl]acetyl}hydrazine-1-carbothioamide	-0.00219127	-4.48159	11.0231	level3	mzCloud	NA	NA	NA	NA	NA	NA	NA	NA	NA	Non-significant	2.79965e+06	2.98906e+06	2.95196e+06	2.48908e+06	1.88781e+06	2.58557e+06
0.759_219.09766	0.538622	0.321362	0.507319	POS	219.098	C14 H12 N2 S	2-(Benzylsulfanyl)-1H-benzo[d]imidazole	-21.9817	-91562.9	49.8516	level3	mzCloud	NA	NA	NA	NA	NA	NA	NA	NA	NA	Non-significant	1.51994e+06	1.05155e+06	487826	1.02417e+06	3.42664e+06	1.2291e+06
0.768_230.09425	0.265311	0.156713	0.329489	POS	230.094	C11 H16 Cl N O2	4-Chloro-2,5-DMA	2.053e-05	0.0896168	35.5393	level3	mzCloud	NA	NA	NA	NA	NA	NA	NA	NA	NA	Non-significant	309219	298279	298567	1.26529e+06	344272	1.80554e+06
0.78_450.03238	0.864851	0.693893	0.80454	POS	450.032	C19 H16 Cl N3 O4 S2	N'-{[(4-chloroanilino)carbonyl]oxy}-3-[(2-thienylsulfonyl)methyl]benzenecarboximidamide	-0.00196572	-4.37773	5.01363	level3	mzCloud	NA	NA	NA	NA	NA	NA	NA	NA	NA	Non-significant	2.02753e+06	2.4373e+06	2.06557e+06	1.57343e+06	3.32398e+06	2.65349e+06
0.857_256.08178	2.82017	0.0075783	0.0598851	POS	256.082	C11 H13 N O6	methyl 2-(4,5-dimethoxy-2-nitrophenyl)acetate	0.00022074	0.865394	21.1668	level3	mzCloud	NA	NA	NA	NA	NA	NA	NA	NA	NA	Non-significant	5.37394e+06	6.54641e+06	6.18864e+06	1.9899e+06	2.71302e+06	1.71832e+06
0.898_338.06531	0.824825	0.0404327	0.147121	POS	338.065	C13 H17 N O6 S	5-[5-(ethylsulfonyl)-2-hydroxyanilino]-5-oxopentanoic acid	21.9804	69761.8	26.5818	level3	mzCloud	NA	NA	NA	NA	NA	NA	NA	NA	NA	Non-significant	1.62736e+07	1.52819e+07	1.48712e+07	1.73645e+07	2.05339e+07	1.83883e+07
0.922_254.12489	1.24486	0.236155	0.422833	POS	254.125	C10 H15 N5 O3	1-(1-methyl-4-nitro-1H-imidazol-5-yl)-4-piperidinecarboxamide	0.000125346	0.495211	25.2983	level3	mzCloud	NA	NA	NA	NA	NA	NA	NA	NA	NA	Non-significant	1.47036e+07	1.0519e+07	1.57403e+07	1.02554e+07	1.26082e+07	1.00422e+07
1.155_318.11978	1.75322	0.0711914	0.206778	POS	318.12	C17 H14 F3 N3	5-(2,3-dihydro-1H-inden-5-yl)-2-methyl-7-(trifluoromethyl)pyrazolo[1,5-a]pyrimidine	-0.00148169	-4.67241	23.8127	level3	mzCloud	NA	NA	NA	NA	NA	NA	NA	NA	NA	Non-significant	5.63615e+07	9.19212e+07	9.21745e+07	4.96458e+07	4.21395e+07	4.53668e+07
1.162_190.10757	0.744872	0.477005	0.638885	POS	190.108	C8 H12 O4	NP-020082	17.0267	98950.3	33.1071	level3	mzCloud	NA	NA	NA	NA	NA	NA	NA	NA	NA	Non-significant	4.96782e+06	3.71599e+06	3.52205e+06	3.13147e+06	5.38819e+06	7.86686e+06
1.186_234.09741	0.903928	0.762291	0.850735	POS	234.097	C10 H11 N5 O2	2-[(2-Methylimidazo[1,2-a]pyridin-3-yl)carbonyl]hydrazine-1-carboxamide	-0.00114293	-4.90336	27.4405	level3	mzCloud	NA	NA	NA	NA	NA	NA	NA	NA	NA	Non-significant	5.59986e+06	6.3635e+06	3.5515e+06	1.79203e+06	3.15116e+06	1.22206e+07
1.292_162.07642	1.02483	0.77934	0.861684	POS	162.076	C6 H11 N O4	Methyl 2-[(2-methoxy-2-oxoethyl)amino]acetate	0.000289396	1.79672	59.622	level3	mzCloud	NA	NA	NA	NA	NA	NA	NA	NA	NA	Non-significant	1.06426e+07	9.27384e+06	9.58941e+06	8.43793e+06	8.87558e+06	1.14773e+07
1.319_401.12482	0.35587	0.137545	0.306369	POS	401.125	C20 H18 F2 N4 O S	(2,4-difluorophenyl)[4-(3-phenyl-1,2,4-thiadiazol-5-yl)-1,4-diazepan-1-yl]methanone	-200.058	-499999	52.0279	level3	mzCloud	NA	NA	NA	NA	NA	NA	NA	NA	NA	Non-significant	5.44501e+06	5.70843e+06	5.37814e+06	8.67655e+06	2.78694e+07	9.90801e+06
1.515_437.13394	1.33532	0.10056	0.253339	POS	437.134	C21 H23 Cl N4 O3	3-{5-[(2S)-1-(4-Chlorobenzyl)-2-pyrrolidinyl]-1,2,4-oxadiazol-3-yl}-2-(2-methoxyethoxy)pyridine	21.9808	53075	32.5216	level3	mzCloud	NA	NA	NA	NA	NA	NA	NA	NA	NA	Non-significant	2.58385e+07	2.26851e+07	1.90345e+07	1.42085e+07	1.61238e+07	2.0261e+07
1.619_318.09476	8.87259	0.0225943	0.105975	POS	318.095	C14 H14 F3 N O4	Ethyl 2-[2,5-dioxo-4-(trifluoromethyl)-1,2,5,6,7,8-hexahydroquinolin-1-yl]acetate	-1.19699e-05	-0.0377496	20.0015	level3	mzCloud	NA	NA	NA	NA	NA	NA	NA	NA	NA	Non-significant	2.17443e+07	5.52622e+06	1.36146e+07	2.05307e+06	1.40916e+06	1.14581e+06
1.673_268.22437	0.312765	0.0617637	0.189126	POS	268.224	C12 H17 [2]H7 N2 O4	Carisoprodol-d7	-0.000455766	-1.7056	7.01104	level3	mzCloud	NA	NA	NA	NA	NA	NA	NA	NA	NA	Non-significant	880781	2.06019e+06	1.35807e+06	3.4079e+06	2.54722e+06	7.79014e+06
1.82_192.08698	1.42577	0.15098	0.323528	POS	192.087	C8 H9 N5 O	3-hydrazino-7-methoxy-1,2,4-benzotriazine	-0.00101014	-5.28644	41.9417	level3	mzCloud	NA	NA	NA	NA	NA	NA	NA	NA	NA	Non-significant	1.57195e+07	1.65878e+07	1.75893e+07	1.26612e+07	8.11778e+06	1.42173e+07
2.072_284.09992	0.212127	0.072433	0.20813	POS	284.1	C13 H12 F3 N3 O	4-[(Dimethylamino)methylidene]-1-phenyl-3-(trifluoromethyl)-4,5-dihydro-1H-pyrazol-5-one	-0.000600891	-2.12259	15.7473	level3	mzCloud	NA	NA	NA	NA	NA	NA	NA	NA	NA	Non-significant	9.85897e+06	1.87425e+06	1.00178e+07	2.51564e+07	2.44143e+07	5.29671e+07
2.139_204.12325	1.20586	0.489765	0.648485	POS	204.123	C9 H14 O4	NP-003459	17.0268	91497.9	57.0973	level3	mzCloud	NA	NA	NA	NA	NA	NA	NA	NA	NA	Non-significant	1.53786e+07	2.33121e+07	2.03866e+07	1.10146e+07	7.43067e+06	3.05468e+07
2.146_203.04914	0.492847	0.0547095	0.175283	POS	203.049	C7 H10 N2 O3 S	2-[3-methyl-2-(methylimino)-4-oxo-1,3-thiazolan-5-yl]acetic acid	0.000649369	3.21404	43.4873	level3	mzCloud	NA	NA	NA	NA	NA	NA	NA	NA	NA	Non-significant	3.34887e+06	3.09345e+06	2.1361e+06	8.23599e+06	4.87952e+06	4.29033e+06
2.146_249.05413	0.543893	0.075192	0.212359	POS	249.054	C8 H12 N2 O5 S	dimethyl 2-[[(aminocarbonyl)amino](methylthio)methylidene]malonate	0.000163337	0.658492	38.3694	level3	mzCloud	NA	NA	NA	NA	NA	NA	NA	NA	NA	Non-significant	3.43129e+07	3.4242e+07	2.5681e+07	8.13605e+07	4.43196e+07	4.75817e+07
2.155_280.12939	0.526844	0.0138259	0.0808079	POS	280.129	C14 H13 N7	Nicotinaldehyde N-(6,7-dihydro-5H-cyclopenta[d][1,2,4]triazolo[1,5-a]pyrimidin-8-yl)hydrazone	-0.00113267	-4.05795	42.2176	level3	mzCloud	NA	NA	NA	NA	NA	NA	NA	NA	NA	Non-significant	3.06335e+06	3.52225e+06	3.72428e+06	5.3026e+06	7.72896e+06	6.53758e+06
2.182_375.11492	1.83789	0.0058076	0.0514765	POS	375.115	C18 H18 N2 O7	ethyl 2-{[2-(4-methoxyphenoxy)-5-nitrobenzoyl]amino}acetate	-0.00375898	-10.0478	18.5638	level3	mzCloud	NA	NA	NA	NA	NA	NA	NA	NA	NA	Non-significant	9.5775e+06	8.55762e+06	8.14437e+06	4.17073e+06	4.61959e+06	5.50841e+06
2.247_194.04857	0.724508	0.216877	0.402772	POS	194.049	C7 H7 N5 S	2-[(1H-1,2,3,4-Tetraazol-5-ylmethyl)thio]pyridine	-0.000938387	-4.86104	29.857	level3	mzCloud	NA	NA	NA	NA	NA	NA	NA	NA	NA	Non-significant	3.51317e+07	2.57619e+07	4.05053e+07	3.86122e+07	6.29157e+07	3.84278e+07
2.258_271.09239	1.31991	0.179894	0.358451	POS	271.092	C14 H16 O4	NP-000629	21.9803	88592.6	45.6501	level3	mzCloud	NA	NA	NA	NA	NA	NA	NA	NA	NA	Non-significant	1.21537e+07	1.14741e+07	1.26449e+07	7.05371e+06	1.18032e+07	8.62427e+06
2.283_297.10800	0.711408	0.146897	0.318439	POS	297.108	C16 H18 O4	NP-015090	21.9802	80184.5	44.2186	level3	mzCloud	NA	NA	NA	NA	NA	NA	NA	NA	NA	Non-significant	4.42613e+06	3.72456e+06	6.5025e+06	5.84359e+06	6.87758e+06	7.87629e+06
2.355_430.22922	0.713495	0.258287	0.448423	POS	430.229	C22 H31 N5 O2 S	2-(1-Adamantyl)-6-{[(5-hydroxy-4-pentyl-4H-1,2,4-triazol-3-yl)thio]methyl}pyrimidin-4-ol	0.00209507	4.88111	37.5166	level3	mzCloud	NA	NA	NA	NA	NA	NA	NA	NA	NA	Non-significant	1.26979e+06	1.26906e+06	1.36838e+06	1.24567e+06	2.43213e+06	1.79838e+06
2.359_307.12214	0.366033	0.00484157	0.0474112	POS	307.122	C14 H18 N4 O2 S	1,3-dimethyl-N-(2-oxo-3-azepanyl)-1H-thieno[2,3-c]pyrazole-5-carboxamide	-0.000184763	-0.603574	33.8053	level3	mzCloud	NA	NA	NA	NA	NA	NA	NA	NA	NA	Down	8.80075e+06	8.56981e+06	1.01877e+07	2.15783e+07	3.09626e+07	2.27481e+07
2.377_263.09698	0.911395	0.237826	0.423993	NEG	263.097	C12 H16 N4 O S	N1-Tetrahydrofuran-2-ylmethyl-2-(3-pyridylmethylidene)hydrazine-1-carbothioamide	-0.000220287	-0.834089	9.20715	level3	mzCloud	NA	NA	NA	NA	NA	NA	NA	NA	NA	Non-significant	1.33851e+07	1.20365e+07	1.24093e+07	1.49889e+07	1.24567e+07	1.40633e+07
2.388_373.20755	0.638335	0.3529	0.534634	POS	373.208	C16 H28 N4 O6	EPK	-0.000611021	-1.64164	56.2566	level3	mzCloud	NA	NA	NA	NA	NA	NA	NA	NA	NA	Non-significant	1.3054e+06	1.54344e+06	1.49999e+06	1.38948e+06	3.70754e+06	1.71576e+06
2.403_499.11656	0.605151	0.40055	0.575665	POS	499.117	C22 H21 F3 N2 O6 S	N'1-{2-[(2-Oxo-4-propyl-2H-chromen-7-yl)oxy]propanoyl}-3-(trifluoromethyl)benzene-1-sulfonohydrazide	0.00204341	4.10234	25.0036	level3	mzCloud	NA	NA	NA	NA	NA	NA	NA	NA	NA	Non-significant	4.2276e+06	3.37196e+06	5.62885e+06	4.81127e+06	1.29337e+07	4.11475e+06
2.47_217.15470	0.520684	0.0320405	0.128702	POS	217.155	C11 H10 N2 O4	1-acetyl-3-(2-furylmethylene)tetrahydropyrazine-2,5-dione	-17.9166	-76545.9	24.9673	level3	mzCloud	NA	NA	NA	NA	NA	NA	NA	NA	NA	Non-significant	2.40962e+07	2.29228e+07	2.90563e+07	3.55336e+07	5.47436e+07	5.58293e+07
2.488_367.14950	1.46237	0.000666984	0.0171979	POS	367.149	C17 H22 N2 O7	2-{2-[5-(Ethoxycarbonyl)-2-morpholinoanilino]-2-oxoethoxy}acetic acid	-0.000474374	-1.2956	33.9974	level3	mzCloud	NA	NA	NA	NA	NA	NA	NA	NA	NA	Up	1.82797e+07	1.68155e+07	1.68254e+07	1.13425e+07	1.16771e+07	1.24849e+07
2.497_201.06944	0.268973	0.0798076	0.220318	POS	201.069	C8 H12 N2 O2 S	N-[2-(4-pyridyl)ethyl]methanesulfonamide	0.000211941	1.05938	48.7963	level3	mzCloud	NA	NA	NA	NA	NA	NA	NA	NA	NA	Non-significant	1.65496e+06	599307	1.22963e+06	3.96591e+06	7.25589e+06	1.73082e+06
2.506_263.06941	0.481411	0.0165383	0.0889087	POS	263.069	C17 H10 O3	2-(1-benzofuran-2-yl)-4H-chromen-4-one	-0.000860959	-3.28531	48.2707	level3	mzCloud	NA	NA	NA	NA	NA	NA	NA	NA	NA	Non-significant	1.63963e+07	1.20691e+07	1.9104e+07	2.52554e+07	3.69744e+07	3.65826e+07
2.551_351.04066	1.29905	0.154487	0.326915	POS	351.041	C13 H16 N2 O5 S	diethyl 2-{[2-(2-thienylcarbonyl)hydrazino]methylidene}malonate	37.9554	121621	8.38029	level3	mzCloud	NA	NA	NA	NA	NA	NA	NA	NA	NA	Non-significant	1.10962e+07	7.48912e+06	8.35989e+06	7.03137e+06	7.42193e+06	6.28889e+06
2.576_363.18705	1.92475	0.0147866	0.0828566	POS	363.187	C18 H26 N4 O2 S	2-{(3R,4S)-3-[(5-Butyl-1,2-oxazol-3-yl)methyl]-4-piperidinyl}-N-(1,3-thiazol-2-yl)acetamide	0.00213132	5.88475	16.2627	level3	mzCloud	NA	NA	NA	NA	NA	NA	NA	NA	NA	Non-significant	3.90549e+06	3.70411e+06	3.65234e+06	2.31554e+06	1.80792e+06	1.72766e+06
2.632_320.16312	0.768949	0.2791	0.465799	POS	320.163	C21 H21 N O2	N-benzyl-2-(6-methoxy-2-naphthyl)propanamide	-0.00138258	-4.33197	26.6721	level3	mzCloud	NA	NA	NA	NA	NA	NA	NA	NA	NA	Non-significant	2.67786e+06	3.26501e+06	5.07823e+06	5.43297e+06	5.15236e+06	3.74734e+06
2.633_459.17157	1.43393	0.158413	0.331137	POS	459.172	C25 H22 F4 N2 O2	(1R,9S)-11-(4-Fluorobenzyl)-5-[4-(trifluoromethoxy)phenyl]-7,11-diazatricyclo[7.3.1.02,7]trideca-2,4-dien-6-one	0.00255253	5.57125	14.0222	level3	mzCloud	NA	NA	NA	NA	NA	NA	NA	NA	NA	Non-significant	6.72338e+06	5.86288e+06	4.01671e+06	4.9669e+06	3.271e+06	3.34073e+06
2.641_351.18408	0.212567	0.0635493	0.192384	POS	351.184	C20 H22 N4 O2	methyl 1-(1-benzylpiperidin-4-yl)-1H-1,2,3-benzotriazole-5-carboxylate	0.00253142	7.22903	11.6967	level3	mzCloud	NA	NA	NA	NA	NA	NA	NA	NA	NA	Non-significant	5.15404e+06	4.09491e+06	1.11707e+06	1.91741e+07	1.55081e+07	1.40837e+07
2.677_431.15047	1.57829	0.0370836	0.141036	POS	431.15	C24 H22 Cl F3 N2	2-(4-Benzhydrylpiperidino)-3-chloro-5-(trifluoromethyl)pyridine	0.000831304	1.93263	21.0984	level3	mzCloud	NA	NA	NA	NA	NA	NA	NA	NA	NA	Non-significant	3.20192e+06	2.28246e+06	2.51649e+06	1.89648e+06	1.82807e+06	1.3448e+06
2.689_312.09502	0.146813	0.766394	0.853096	NEG	312.095	C12 H19 N5 O S2	2-[(5-Amino-1,3,4-thiadiazol-2-yl)thio]-N-(8-methyl-8-azabicyclo[3.2.1]oct-3-yl)acetamide	-0.000806749	-2.57662	0.285479	level3	mzCloud	NA	NA	NA	NA	NA	NA	NA	NA	NA	Non-significant	1.84128e+06	8634.58	4.63084e+06	8.27266e+06	6036.34	3.58643e+07
2.709_447.21934	2.63444	0.0216565	0.103115	POS	447.219	C19 H36 O10	NP-013285	21.9812	51814.3	36.0979	level3	mzCloud	NA	NA	NA	NA	NA	NA	NA	NA	NA	Non-significant	2.75241e+06	3.5852e+06	3.03901e+06	1.65545e+06	889688	1.01412e+06
2.714_443.17008	0.335069	0.00855612	0.0639473	POS	443.17	C23 H24 N4 O4	4-({(6S)-6-[(4-Methoxybenzyl)carbamoyl]-1,4,6,7-tetrahydro-5H-imidazo[4,5-c]pyridin-5-yl}methyl)benzoic acid	21.9831	52318.2	56.3874	level3	mzCloud	NA	NA	NA	NA	NA	NA	NA	NA	NA	Non-significant	1.11427e+06	969942	704335	2.95539e+06	2.8438e+06	2.52313e+06
2.75_423.18657	2.55159	0.0336254	0.133444	POS	423.187	C23 H26 N4 O2 S	N-({(2R,4S,5R)-5-[6-(2-Furyl)-2-methyl-4-pyrimidinyl]-1-azabicyclo[2.2.2]oct-2-yl}methyl)-2-(2-thienyl)acetamide	0.00164823	3.90411	48.9072	level3	mzCloud	NA	NA	NA	NA	NA	NA	NA	NA	NA	Non-significant	2.40723e+06	2.375e+06	2.55955e+06	1.11705e+06	1.12153e+06	638754
2.761_285.91661	2.67302	0.00952222	0.0681975	POS	285.917	C8 H6 Cl N O2 S2	3-(5-chloro-2-thienyl)-2-(methylsulfonyl)acrylonitrile	37.9565	153699	42.5608	level3	mzCloud	NA	NA	NA	NA	NA	NA	NA	NA	NA	Non-significant	3.21714e+07	2.3504e+07	1.87659e+07	1.18635e+07	8.321e+06	7.66463e+06
2.823_504.24158	2.2569	0.00788346	0.0612183	POS	504.242	C26 H32 F N5 O3	4-(Dimethylamino)-N-[(4R,7S,8aS)-4-{3-[(4-fluorobenzyl)amino]-3-oxopropyl}-1-oxooctahydropyrrolo[1,2-a]pyrazin-7-yl]benzamide	21.9854	45684	50.6772	level3	mzCloud	NA	NA	NA	NA	NA	NA	NA	NA	NA	Non-significant	4.88823e+06	5.55193e+06	4.76166e+06	2.69853e+06	1.86259e+06	2.17458e+06
2.826_328.13863	0.941748	0.642699	0.764546	POS	328.139	C16 H14 N4 O3	7-amino-1,3-dimethyl-2,4-dioxo-5-phenyl-1,3,4,5-tetrahydro-2H-pyrano[2,3-d]pyrimidine-6-carbonitrile	17.0248	54899.7	27.6896	level3	mzCloud	NA	NA	NA	NA	NA	NA	NA	NA	NA	Non-significant	4.6202e+06	4.83096e+06	5.27804e+06	4.34352e+06	5.30461e+06	5.99216e+06
2.844_417.20889	2.81077	0.00451385	0.0461058	POS	417.209	C19 H30 N4 O5	1-[(1S,2S,3S,4R,5R)-4-{[2-(Dimethylamino)ethyl](methyl)amino}-3-hydroxy-6,8-dioxabicyclo[3.2.1]oct-2-yl]-3-(3-methoxyphenyl)urea	21.98	55755.4	23.6913	level3	mzCloud	NA	NA	NA	NA	NA	NA	NA	NA	NA	Up	5.96735e+06	5.38368e+06	4.56178e+06	2.30649e+06	1.47671e+06	1.87816e+06
2.847_303.16594	1.75511	0.00409848	0.0444002	POS	303.166	C15 H24 N2 O3	NP-020712	21.98	78449.8	26.1726	level3	mzCloud	NA	NA	NA	NA	NA	NA	NA	NA	NA	Up	2.58307e+07	2.03163e+07	2.18795e+07	1.28223e+07	1.17331e+07	1.42039e+07
2.867_390.18626	0.937428	0.124375	0.288259	POS	390.186	C28 H23 N O	1,3-dibenzyl-3-phenylindolin-2-one	0.0010163	2.6114	14.8139	level3	mzCloud	NA	NA	NA	NA	NA	NA	NA	NA	NA	Non-significant	1.24177e+06	1.33289e+06	1.35366e+06	1.3448e+06	1.42308e+06	1.42265e+06
2.899_298.12828	0.657942	0.401026	0.576156	POS	298.128	C14 H19 N O6	3,4,5-trihydroxy-6-methyloxan-2-yl 2-(methylamino)benzoate	-0.000229743	-0.773229	47.7346	level3	mzCloud	NA	NA	NA	NA	NA	NA	NA	NA	NA	Non-significant	4.41218e+06	7.30829e+06	5.17678e+06	4.59755e+06	7.43747e+06	1.3647e+07
2.955_612.29797	2.37366	0.0234428	0.107879	POS	612.298	C30 H42 O12	(2R,3S,4S,5R,6R)-6-{[1,7-bis(4-hydroxyphenyl)heptan-3-yl]oxy}-5-{[(2S,3R,4R)-3,4-dihydroxy-4-(hydroxymethyl)oxolan-2-yl]oxy}-2-(hydroxymethyl)oxane-3,4-diol	17.0231	28645.5	57.6488	level3	mzCloud	NA	NA	NA	NA	NA	NA	NA	NA	NA	Non-significant	1.18169e+06	1.10282e+06	1.35357e+06	491498	667639	373543
2.966_220.06424	0.409129	0.343033	0.524774	POS	220.064	C11 H10 Cl N3	4-chloro-N~1~-(4-pyridinyl)-1,2-benzenediamine	0.000637872	2.91191	57.9038	level3	mzCloud	NA	NA	NA	NA	NA	NA	NA	NA	NA	Non-significant	1.24164e+06	1.7152e+06	2.59081e+06	9.45398e+06	2.39317e+06	1.71249e+06
2.969_459.18614	0.850774	0.24935	0.437645	POS	459.186	C20 H25 F3 N4 O5	1-[(1S,2S,3S,4R,5R)-4-(4-Acetyl-1-piperazinyl)-3-hydroxy-6,8-dioxabicyclo[3.2.1]oct-2-yl]-3-[3-(trifluoromethyl)phenyl]urea	0.00115923	2.53009	23.6177	level3	mzCloud	NA	NA	NA	NA	NA	NA	NA	NA	NA	Non-significant	3.01081e+07	2.95814e+07	3.06758e+07	2.91527e+07	3.70349e+07	4.00278e+07
2.97_313.14045	0.89626	0.455313	0.620487	POS	313.14	C19 H22 O5	5'-(furan-3-yl)-4a-hydroxy-2,5-dimethyl-3,4,4a,7,8,8a-hexahydro-2H-spiro[naphthalene-1,3'-oxolane]-2',7-dione	-18.0136	-54562.3	27.4567	level3	mzCloud	NA	NA	NA	NA	NA	NA	NA	NA	NA	Non-significant	1.37737e+06	1.37055e+06	1.5059e+06	1.26346e+06	1.7671e+06	1.71563e+06
2.987_143.11809	1.26486	0.0422853	0.151577	POS	143.118	C7 H14 N2 O	Nitrosoheptamethyleneimine	0.000195773	1.37761	23.6906	level3	mzCloud	NA	NA	NA	NA	NA	NA	NA	NA	NA	Non-significant	1.67692e+07	1.51761e+07	1.84569e+07	1.33618e+07	1.27954e+07	1.3691e+07
2.992_400.21864	2.02929	0.00396395	0.0441686	POS	400.219	C16 H30 O10	NP-018609	17.0275	44553.1	35.2598	level3	mzCloud	NA	NA	NA	NA	NA	NA	NA	NA	NA	Up	4.54517e+06	3.92058e+06	4.91916e+06	2.47845e+06	2.27906e+06	1.83835e+06
3.025_258.06481	0.868726	0.231011	0.418846	POS	258.065	C11 H13 N3 O S	5-(isopropylthio)-4-phenyl-4H-1,2,4-triazol-3-ol	21.9796	93499.2	32.5831	level3	mzCloud	NA	NA	NA	NA	NA	NA	NA	NA	NA	Non-significant	2.57375e+06	2.54054e+06	2.09134e+06	2.81578e+06	2.40026e+06	3.07845e+06
3.025_305.05535	0.796136	0.0944167	0.244447	POS	305.055	C11 H14 Cl2 N4 O2	4-amino-3,5-dichloro-N'-{[(propylamino)carbonyl]oxy}benzenecarboximidamide	-0.00130892	-4.30497	26.5172	level3	mzCloud	NA	NA	NA	NA	NA	NA	NA	NA	NA	Non-significant	8.61868e+06	8.79351e+06	7.62306e+06	1.03914e+07	9.04038e+06	1.20141e+07
3.04_477.21211	1.14048	0.0950775	0.245041	POS	477.212	C26 H30 N4 O6	(2R)-1,4-bis(4-Methoxybenzoyl)-N-[(3S)-2-oxo-3-piperidinyl]-2-piperazinecarboxamide	-18.0117	-36445	53.3516	level3	mzCloud	NA	NA	NA	NA	NA	NA	NA	NA	NA	Non-significant	955613	1.09824e+06	1.03878e+06	829826	967525	914349
3.043_398.20296	3.70283	0.000941882	0.0205114	POS	398.203	C20 H26 F3 N3 O2	(3R,4S)-4-[2-(Cyclopropylamino)-2-oxoethyl]-3-ethyl-N-[3-(trifluoromethyl)phenyl]-1-piperidinecarboxamide	-0.00202824	-5.10638	40.0875	level3	mzCloud	NA	NA	NA	NA	NA	NA	NA	NA	NA	Up	5.1789e+06	5.93411e+06	6.65874e+06	1.52492e+06	1.58638e+06	1.6882e+06
3.076_305.05835	0.541035	0.895899	0.934681	POS	305.058	C14 H12 N2 O4 S	methyl 3-({[(2-furylcarbonyl)amino]carbothioyl}amino)benzoate	-0.000704481	-2.31698	34.6111	level3	mzCloud	NA	NA	NA	NA	NA	NA	NA	NA	NA	Non-significant	25831.6	27364.8	626283	1.2017e+06	27311	26874.5
3.076_312.13312	0.545554	0.892482	0.933386	POS	312.133	C15 H19 N3 O3	N-(8-methyl-8-azabicyclo[3.2.1]oct-3-yl)-4-nitrobenzamide	21.9832	76028.9	32.1992	level3	mzCloud	NA	NA	NA	NA	NA	NA	NA	NA	NA	Non-significant	22423.6	21641	692334	1.30278e+06	23707.8	23329
3.081_247.13113	0.876963	0.516763	0.668953	POS	247.131	C15 H18 O3	NP-022451	-0.00173775	-7.0604	49.6581	level3	mzCloud	NA	NA	NA	NA	NA	NA	NA	NA	NA	Non-significant	5.04805e+06	4.29668e+06	1.43717e+07	2.25103e+07	4.51034e+06	23153.6
3.083_347.19547	1.31989	0.464117	0.628096	POS	347.195	C19 H26 N2 O4	ethyl 5-{[5-(ethoxycarbonyl)-3,4-dimethyl-1H-pyrrol-2-yl]methyl}-3,4-dimethyl-1H-pyrrole-2-carboxylate	-0.00106371	-3.07263	10.0178	level3	mzCloud	NA	NA	NA	NA	NA	NA	NA	NA	NA	Non-significant	547532	269869	1.37633e+07	1.10035e+07	19416.7	24005.2
3.087_313.12156	0.396069	0.590458	0.725184	POS	313.122	C22 H16 O2	16H-dinaphtho[2,1-d:1,2-g][1,3]dioxocine	-0.000743349	-2.38165	33.3785	level3	mzCloud	NA	NA	NA	NA	NA	NA	NA	NA	NA	Non-significant	1.41711e+06	1.35421e+06	482516	314897	3.84954e+06	4.05089e+06
3.089_313.12446	0.657709	0.988169	0.992333	POS	313.124	C15 H16 N6 S	N,N-dimethyl-N'-[2-(methylthio)-7-phenylpyrazolo[1,5-a][1,3,5]triazin-4-yl]iminoformamide	0.00147003	4.7099	24.3213	level3	mzCloud	NA	NA	NA	NA	NA	NA	NA	NA	NA	Non-significant	55235	34232.2	1.17258e+06	1.85208e+06	29870.9	36902.3
3.093_360.21607	1.2637	0.77358	0.857756	POS	360.216	C21 H26 O4	NP-018946	17.0257	49756	17.5925	level3	mzCloud	NA	NA	NA	NA	NA	NA	NA	NA	NA	Non-significant	120182	38919.9	1.4548e+06	1.2047e+06	33961.4	38455
3.101_228.13435	0.953773	0.895157	0.934235	POS	228.134	C13 H19 N O	NP-022512	21.9804	107145	45.404	level3	mzCloud	NA	NA	NA	NA	NA	NA	NA	NA	NA	Non-significant	4.03999e+06	4.05687e+06	1.47505e+06	876787	4.38193e+06	4.77712e+06
3.111_384.11836	3.7245	0.234531	0.421331	POS	384.118	C19 H17 N3 O6	2-[1-(4-nitrobenzoyl)pyrrolidine-2-amido]benzoic acid	-0.000652282	-1.70259	46.2381	level3	mzCloud	NA	NA	NA	NA	NA	NA	NA	NA	NA	Non-significant	3.60669e+06	2.12415e+06	1.79592e+07	4.29625e+06	716633	1.34771e+06
3.117_474.17770	2.82133	0.242793	0.430406	POS	474.178	C24 H27 N O9	[(2R,3S,4S,5R,6R)-3,4,5-trihydroxy-6-[2-(4-hydroxyphenyl)ethoxy]oxan-2-yl]methyl 2-(2-oxo-2,3-dihydro-1H-indol-3-yl)acetate	0.00184602	3.90139	30.8832	level3	mzCloud	NA	NA	NA	NA	NA	NA	NA	NA	NA	Non-significant	548246	446947	2.32884e+06	689655	275759	212765
3.151_308.09381	2.26465	0.0608259	0.187056	POS	308.094	C13 H16 F3 N O2 S	N1-[2-(methylthio)-6-(trifluoromethoxy)phenyl]-2,2-dimethylpropanamide	0.0011497	3.74392	11.6458	level3	mzCloud	NA	NA	NA	NA	NA	NA	NA	NA	NA	Non-significant	6.46458e+06	5.67567e+06	8.89786e+06	2.09658e+06	4.85604e+06	2.33717e+06
3.17_246.14720	2.79947	0.326837	0.512288	POS	246.147	C15 H19 N O2	4-[4-phenyl-3,6-dihydro-1(2H)-pyridinyl]butanoic acid hydrochloride	-0.0016612	-6.77651	47.8711	level3	mzCloud	NA	NA	NA	NA	NA	NA	NA	NA	NA	Non-significant	3.20627e+07	2.95491e+07	3.79347e+07	27527.8	1.74288e+07	1.81027e+07
3.174_216.08884	0.789101	0.593858	0.727783	POS	216.089	C10 H9 N5 O	N6-(2-furylmethyl)-9H-purin-6-amine	0.000847688	3.94125	40.6908	level3	mzCloud	NA	NA	NA	NA	NA	NA	NA	NA	NA	Non-significant	4.3381e+06	3.29882e+06	4.4065e+06	42406.6	6.65166e+06	8.56814e+06
3.202_258.17044	0.166646	0.268215	0.458058	POS	258.17	C13 H20 O4	NP-003117	17.027	70905.6	57.3142	level3	mzCloud	NA	NA	NA	NA	NA	NA	NA	NA	NA	Non-significant	387049	380265	358628	5.47798e+06	895212	383288
3.226_392.15174	1.40697	0.441432	0.610295	POS	392.152	C16 H22 O10	(4aR,5R,6S)-5-ethenyl-4a-hydroxy-6-{[(2S,3R,4S,5S,6R)-3,4,5-trihydroxy-6-(hydroxymethyl)oxan-2-yl]oxy}-1H,3H,4H,4aH,5H,6H-pyrano[3,4-c]pyran-1-one	17.0232	45501.7	14.7334	level3	mzCloud	NA	NA	NA	NA	NA	NA	NA	NA	NA	Non-significant	5.69382e+06	7.81076e+06	8.03291e+06	408244	6.70439e+06	8.19505e+06
3.242_407.17484	2.26913	0.237429	0.423993	POS	407.175	C25 H24 N2 O2	N2-(2-Benzoylphenyl)-1-benzylpyrrolidine-2-carboxamide	21.9838	57222	34.9594	level3	mzCloud	NA	NA	NA	NA	NA	NA	NA	NA	NA	Non-significant	3.53235e+06	3.80965e+06	3.63935e+06	273340	2.24184e+06	2.32429e+06
3.243_221.09238	0.208447	0.541326	0.687896	POS	221.092	C11 H12 N2 O3	2,5-Dimethyl-N-(3-methyl-5-isoxazolyl)-3-furamide	0.000359116	1.63172	30.2676	level3	mzCloud	NA	NA	NA	NA	NA	NA	NA	NA	NA	Non-significant	535636	527185	556958	6.93036e+06	443144	397192
3.243_346.15759	2.19601	0.232526	0.419838	POS	346.158	C18 H23 N3 O2 S	1-(2-{[4-(2-methoxyphenyl)piperazino]methyl}-4-methyl-1,3-thiazol-5-yl)ethan-1-one	-0.000780654	-2.26177	40.5357	level3	mzCloud	NA	NA	NA	NA	NA	NA	NA	NA	NA	Non-significant	3.02119e+06	2.71909e+06	3.26599e+06	273353	1.85146e+06	1.97638e+06
3.245_174.09177	0.222326	0.583607	0.720481	POS	174.092	C11 H11 N O	Pyroquilon	0.000425797	2.46006	15.0978	level3	mzCloud	NA	NA	NA	NA	NA	NA	NA	NA	NA	Non-significant	637043	626992	662402	7.7427e+06	449831	472388
3.247_188.14340	2.7501	0.214633	0.400778	POS	188.143	C13 H17 N	Selegiline hydrochloride	2.50113e-05	0.133653	35.302	level3	mzCloud	NA	NA	NA	NA	NA	NA	NA	NA	NA	Non-significant	1.48059e+07	2.95801e+07	7.77199e+06	2.49352e+06	628715	1.58436e+07
3.258_294.14705	0.51578	0.758213	0.84817	POS	294.147	C14 H17 N3 O3	3-hydroxy-2-[5-nitro-2-(1-pyrrolidinyl)benzyl]propanenitrile	18.0127	65470.5	52.9023	level3	mzCloud	NA	NA	NA	NA	NA	NA	NA	NA	NA	Non-significant	941000	751182	937412	254839	2.10697e+06	2.73648e+06
3.26_337.15332	1.96917	0.236653	0.423349	POS	337.153	C20 H20 N2 O3	2-(3,4,5-trimethoxyphenyl)-2,3-dihydro-1H-benzo[de]quinazoline	-0.00135184	-4.02157	25.7731	level3	mzCloud	NA	NA	NA	NA	NA	NA	NA	NA	NA	Non-significant	1.53559e+06	2.0621e+06	1.91964e+06	250671	1.28729e+06	1.26389e+06
3.275_375.19034	1.49615	0.371115	0.552041	POS	375.19	C21 H27 F N2 O S	1-[(1-benzylpiperidin-4-yl)amino]-3-[(4-fluorophenyl)thio]propan-2-ol	0.00025057	0.669646	7.46377	level3	mzCloud	NA	NA	NA	NA	NA	NA	NA	NA	NA	Non-significant	1.6121e+06	1.59673e+06	1.6051e+06	263013	1.50558e+06	1.44894e+06
3.28_316.21442	0.547808	0.910573	0.944021	POS	316.214	C17 H25 N5 O	2-[(3S)-1-(Cyclohexylmethyl)-3-pyrrolidinyl]-5-(1-methyl-1H-imidazol-5-yl)-1,3,4-oxadiazole	0.00122846	3.89734	54.7039	level3	mzCloud	NA	NA	NA	NA	NA	NA	NA	NA	NA	Non-significant	2.38883e+06	814113	523811	141447	3.6469e+06	3.01469e+06
3.293_300.19436	0.997528	0.601857	0.733722	POS	300.194	C19 H22 O2	(5S)-5-hydroxy-1,7-diphenylheptan-3-one	17.0251	60338	15.7238	level3	mzCloud	NA	NA	NA	NA	NA	NA	NA	NA	NA	Non-significant	1.18448e+06	1.13558e+06	1.39501e+06	99913.2	1.46733e+06	2.15703e+06
3.309_499.20828	3.65739	0.175298	0.353065	POS	499.208	C25 H28 N6 O4	4-{[(2S)-2-{3-[2-(4-Carbamoyl-1-piperidinyl)-4-pyridinyl]-1,2,4-oxadiazol-5-yl}-1-pyrrolidinyl]methyl}benzoic acid	21.9838	46163.4	20.4864	level3	mzCloud	NA	NA	NA	NA	NA	NA	NA	NA	NA	Non-significant	3.60867e+06	3.14868e+06	3.8577e+06	97997.8	1.07197e+06	1.73239e+06
3.322_337.14233	0.878829	0.553616	0.697063	POS	337.142	C21 H20 O4	5-Methoxy-8,8-dimethyl-2-phenyl-2,3,8,8a-tetrahydro-4H,7aH-cyclopropa[4,5]furo[2,3-H]chromen-4-one	-0.00110165	-3.27738	30.2284	level3	mzCloud	NA	NA	NA	NA	NA	NA	NA	NA	NA	Non-significant	438890	668898	567314	42669.6	265929	1.59746e+06
3.336_247.13114	2.45346	0.283132	0.470242	POS	247.131	C15 H20 O4	5,10,15-trimethyl-4,9,13-trioxatetracyclo[10.3.0.0脗l,芒聛碌.0芒聛赂,脗a芒聛掳]pentadec-1(15)-en-14-one	-18.0123	-68193.2	55.0909	level3	mzCloud	NA	NA	NA	NA	NA	NA	NA	NA	NA	Non-significant	1.03668e+07	8.78456e+06	1.511e+07	24814.5	1.5694e+06	1.23703e+07
3.355_293.11652	0.873859	0.871091	0.922375	POS	293.117	C19 H16 O3	Coumatetralyl	-0.000699668	-2.39522	37.27	level3	mzCloud	NA	NA	NA	NA	NA	NA	NA	NA	NA	Non-significant	1.0809e+06	794349	357117	992952	1.41829e+06	143362
3.36_383.14906	1.04902	0.745163	0.838783	POS	383.149	C22 H24 O7	NP-000801	-18.0104	-45008.9	28.1549	level3	mzCloud	NA	NA	NA	NA	NA	NA	NA	NA	NA	Non-significant	16908.1	22568.7	16979.8	15768.3	22212	15838
3.361_293.11429	1.14899	0.322618	0.508036	NEG	293.114	C14 H18 N2 O5	6,7-bis(2-methoxyethoxy)quinazolin-4(3H)-one	-6.62284e-06	-0.0225174	25.5533	level3	mzCloud	NA	NA	NA	NA	NA	NA	NA	NA	NA	Non-significant	9.55492e+06	7.35786e+06	8.3188e+06	8.00807e+06	5.93402e+06	8.01779e+06
3.386_447.15445	0.128103	0.0208959	0.101178	POS	447.154	C23 H24 F2 N2 O3 S	N-{3-[(3,5-difluorobenzyl)oxy]pyridin-2-yl}-4-pentylbenzenesulfonamide	-0.000397144	-0.890163	23.403	level3	mzCloud	NA	NA	NA	NA	NA	NA	NA	NA	NA	Non-significant	1.27832e+06	2.11302e+06	468581	5.20704e+06	9.33702e+06	1.55874e+07
3.41_293.11227	0.682145	0.504103	0.659933	POS	293.112	C18 H16 N2 S	2-(allylthio)-4,5-diphenyl-1H-imidazole	0.00157836	5.40343	42.5588	level3	mzCloud	NA	NA	NA	NA	NA	NA	NA	NA	NA	Non-significant	432192	1.41258e+06	1.53613e+06	1.98396e+06	2.26988e+06	702450
3.42_395.15592	1.22437	0.0403086	0.146794	POS	395.156	C20 H21 F3 N2 O3	N2-[3-(trifluoromethyl)phenyl]-6,7-dimethoxy-1-methyl-1,2,3,4-tetrahydroisoquinoline-2-carboxamide	-0.00177971	-4.5153	19.3538	level3	mzCloud	NA	NA	NA	NA	NA	NA	NA	NA	NA	Non-significant	3.92424e+06	4.46452e+06	4.64762e+06	3.28993e+06	3.54329e+06	3.81421e+06
3.427_402.21194	0.519249	0.0756451	0.213078	POS	402.212	C19 H28 O8	Artesunate	17.0263	44318.6	41.0841	level3	mzCloud	NA	NA	NA	NA	NA	NA	NA	NA	NA	Non-significant	1.56417e+06	840157	753939	1.79563e+06	2.39941e+06	1.88735e+06
3.431_301.17575	0.783612	0.895188	0.934235	POS	301.176	C17 H26 O3	NP-021085	21.9803	79012.3	43.7626	level3	mzCloud	NA	NA	NA	NA	NA	NA	NA	NA	NA	Non-significant	133643	82669.2	75104.7	50319.6	86696.6	234873
3.449_355.11966	1.83719	0.349252	0.530933	NEG	355.12	C20 H21 Cl N2 O2	1-(4-chlorophenethyl)-N-(4-methylphenyl)-5-oxo-3-pyrrolidinecarboxamide	-0.00221948	-6.23222	6.86399	level3	mzCloud	NA	NA	NA	NA	NA	NA	NA	NA	NA	Non-significant	72740.4	25826.6	102936	27504.3	57891.7	24284.4
3.458_330.20218	0.622248	0.0475247	0.162765	POS	330.202	C18 H29 N O3	N-[(4-hydroxy-3-methoxyphenyl)methyl]-8-methylnonanamide	21.9802	71546.6	41.7029	level3	mzCloud	NA	NA	NA	NA	NA	NA	NA	NA	NA	Non-significant	1.73468e+06	2.20191e+06	2.72082e+06	3.03752e+06	3.35082e+06	4.31063e+06
3.486_401.25041	1.34818	0.00603953	0.0518192	POS	401.25	C21 H38 O8	NP-020760	-18.0135	-43068.1	58.8404	level3	mzCloud	NA	NA	NA	NA	NA	NA	NA	NA	NA	Non-significant	5.75309e+06	5.62638e+06	6.39018e+06	4.20656e+06	4.52661e+06	4.44731e+06
3.515_188.03794	1.46168	0.0582002	0.182247	POS	188.038	C7 H9 N O3 S	ethyl 2-(4-oxo-4,5-dihydro-1,3-thiazol-2-yl)acetate	0.000346364	1.85192	27.1376	level3	mzCloud	NA	NA	NA	NA	NA	NA	NA	NA	NA	Non-significant	6.7514e+06	4.91892e+06	6.27598e+06	4.17168e+06	3.9919e+06	4.1143e+06
3.532_174.02220	1.41794	0.0795971	0.220162	POS	174.022	C6 H7 N O3 S	4-methylpyridine-3-sulfonic acid	0.000222146	1.28397	48.945	level3	mzCloud	NA	NA	NA	NA	NA	NA	NA	NA	NA	Non-significant	8.829e+07	6.13409e+07	7.69802e+07	5.08751e+07	5.39968e+07	5.4945e+07
3.545_454.15575	1.12147	0.263802	0.454138	POS	454.156	C25 H22 F N3 O3	N-[(1R,9S)-11-Benzoyl-6-oxo-7,11-diazatricyclo[7.3.1.02,7]trideca-2,4-dien-5-yl]-4-fluorobenzamide	21.984	50987.4	10.5415	level3	mzCloud	NA	NA	NA	NA	NA	NA	NA	NA	NA	Non-significant	3.79942e+06	4.87315e+06	4.39999e+06	3.72217e+06	4.13197e+06	3.80246e+06
3.55_390.18699	0.804502	0.262711	0.452986	POS	390.187	C28 H23 N O	1-methyl-3,5-di(1-naphthylmethylidene)piperidin-4-one	0.00174994	4.4965	33.5822	level3	mzCloud	NA	NA	NA	NA	NA	NA	NA	NA	NA	Non-significant	1.43406e+06	1.66237e+06	2.43391e+06	2.07331e+06	2.37137e+06	2.42956e+06
3.579_412.17153	1.58565	0.363951	0.544679	POS	412.172	C17 H23 N7 O4	HPH	21.9832	56485.7	24.985	level3	mzCloud	NA	NA	NA	NA	NA	NA	NA	NA	NA	Non-significant	1.28702e+07	1.23021e+07	4.73978e+06	7.73139e+06	5.15807e+06	5.97479e+06
3.581_263.14305	0.323768	0.0245222	0.110621	POS	263.143	C19 H20 O2	(1E)-5-hydroxy-1,7-diphenylhept-1-en-3-one	-18.0106	-64289.8	39.7374	level3	mzCloud	NA	NA	NA	NA	NA	NA	NA	NA	NA	Non-significant	1.16435e+06	1.10134e+06	1.06148e+06	2.33061e+06	4.28308e+06	3.66273e+06
3.609_225.12376	0.788573	0.483125	0.643667	POS	225.124	C11 H16 N2 O3	6-cyclohex-3-enyl-5-nitropiperidin-2-one	0.000395569	1.76502	51.3875	level3	mzCloud	NA	NA	NA	NA	NA	NA	NA	NA	NA	Non-significant	3.68176e+06	3.56018e+06	101601	2.30012e+06	3.48273e+06	3.52959e+06
3.629_352.15036	0.742041	0.418793	0.590164	POS	352.15	C22 H19 F2 N O	2,4-Bis[(4-fluorophenyl)methylene]-8-methyl-8-azabicyclo[3.2.1]octan-3-one	-0.000388987	-1.10777	22.7858	level3	mzCloud	NA	NA	NA	NA	NA	NA	NA	NA	NA	Non-significant	2.2127e+06	3.38286e+06	652070	2.5447e+06	3.1865e+06	2.68832e+06
3.653_318.16611	1.19825	0.894862	0.934235	POS	318.166	C13 H23 N3 O6	Ethyl 2-({4-amino-2-[(tert-butoxycarbonyl)amino]-4-oxobutanoyl}amino)acetate	0.000151077	0.476344	31.8114	level3	mzCloud	NA	NA	NA	NA	NA	NA	NA	NA	NA	Non-significant	3.94765e+06	3.30087e+06	1.14389e+06	2.02059e+06	2.62174e+06	2.36153e+06
3.656_234.08012	0.274148	0.0182273	0.0939623	POS	234.08	C10 H11 N5 S	N2-[2-(Methylthio)phenyl]-1,3,5-triazine-2,4-diamine	-0.000667771	-2.86507	37.1878	level3	mzCloud	NA	NA	NA	NA	NA	NA	NA	NA	NA	Non-significant	1.29249e+07	6.87631e+06	8.19285e+06	3.39501e+07	3.54235e+07	3.27395e+07
3.675_332.18466	2.4699	0.756661	0.847306	POS	332.185	C19 H22 O4	7-{[(2E)-5-hydroxy-3,7-dimethylocta-2,6-dien-1-yl]oxy}-2H-chromen-2-one	17.0256	54195.4	28.2934	level3	mzCloud	NA	NA	NA	NA	NA	NA	NA	NA	NA	Non-significant	1.46427e+06	27051	2.16191e+06	29211.5	575129	874762
3.676_332.18228	0.803784	0.39467	0.572123	POS	332.182	C14 H25 N3 O6	2-[2-(2-acetamido-4-methylpentanamido)propanamido]-3-hydroxypropanoic acid	0.000669985	2.02306	35.2856	level3	mzCloud	NA	NA	NA	NA	NA	NA	NA	NA	NA	Non-significant	1.86264e+06	2.19237e+06	1.09644e+06	2.43393e+06	2.37212e+06	1.60296e+06
3.712_295.09397	0.682414	0.226979	0.413302	POS	295.094	C16 H16 O4	NP-013039	21.9818	80784.4	59.4348	level3	mzCloud	NA	NA	NA	NA	NA	NA	NA	NA	NA	Non-significant	2.85111e+06	2.58298e+06	1.97953e+06	4.09623e+06	4.46133e+06	2.30624e+06
3.712_526.25174	1.79562	0.0412833	0.149326	POS	526.252	C28 H35 N3 O7	Virginiamycin	-0.0030367	-5.78147	21.5061	level3	mzCloud	NA	NA	NA	NA	NA	NA	NA	NA	NA	Non-significant	1.35966e+06	876306	1.33611e+06	633868	748607	606849
3.765_300.21591	0.270127	0.354927	0.535762	POS	300.216	C16 H26 O4	NP-016386	17.0255	60335	46.8052	level3	mzCloud	NA	NA	NA	NA	NA	NA	NA	NA	NA	Non-significant	451824	25229.1	25875	723807	1.10302e+06	34998.6
3.78_275.10365	0.745854	0.00876904	0.0650851	NEG	275.104	C13 H14 N2 O2	3-Carboxymedetomidine	46.0054	199932	1.09963	level3	mzCloud	NA	NA	NA	NA	NA	NA	NA	NA	NA	Non-significant	1.2351e+06	1.36094e+06	1.44928e+06	1.93346e+06	1.75004e+06	1.74024e+06
3.783_575.24706	1.04494	0.673482	0.787821	POS	575.247	C30 H38 O11	(1S,2R,4S,9R,10R,14S,15S,17S)-9-(3-Furyl)-1-hydroxy-15-[(1R)-1-hydroxy-2-methoxy-2-oxoethyl]-10,14,16,16-tetramethyl-7,18-dioxo-3,8-dioxapentacyclo[12.3.1.02,4 04,13 05,10]octadec-17-yl propionate	-0.00162861	-2.8361	27.1745	level3	mzCloud	NA	NA	NA	NA	NA	NA	NA	NA	NA	Non-significant	871488	910559	920988	676948	954969	954873
3.8_254.10253	1.17429	0.0519041	0.171135	POS	254.103	C12 H15 N O5	methyl 2-(acetylamino)-4,5-dimethoxybenzoate	0.000222555	0.879333	25.1537	level3	mzCloud	NA	NA	NA	NA	NA	NA	NA	NA	NA	Non-significant	1.9596e+07	1.67878e+07	1.8409e+07	1.61967e+07	1.54743e+07	1.49893e+07
3.808_295.16556	0.953408	0.646078	0.766715	POS	295.166	C15 H22 N2 O4	ethyl 3-[5-(acetylamino)-2-methoxyanilino]butanoate	0.000325436	1.10633	27.2416	level3	mzCloud	NA	NA	NA	NA	NA	NA	NA	NA	NA	Non-significant	2.82382e+06	3.11764e+06	3.69681e+06	2.99604e+06	3.71958e+06	3.39365e+06
3.831_222.08009	1.19422	0.0732874	0.209116	POS	222.08	C9 H11 N5 S	4-[1,2,4]triazolo[4,3-b]pyridazin-6-ylthiomorpholine	-0.000671416	-3.03707	35.6667	level3	mzCloud	NA	NA	NA	NA	NA	NA	NA	NA	NA	Non-significant	4.7972e+06	4.00363e+06	4.62038e+06	3.78494e+06	3.60632e+06	3.84717e+06
3.845_262.20164	1.05447	0.353274	0.534961	POS	262.202	C13 H24 O4	NP-006888	17.0269	69734.5	58.0442	level3	mzCloud	NA	NA	NA	NA	NA	NA	NA	NA	NA	Non-significant	1.76025e+06	1.7126e+06	1.75819e+06	1.53314e+06	1.79574e+06	1.63194e+06
3.853_358.19749	0.890439	0.34103	0.523629	POS	358.197	C21 H24 O4	4-methoxy-6-(2-{4-[(3-methylbut-2-en-1-yl)oxy]phenyl}ethyl)-2H-1,3-benzodioxole	17.0228	50042.3	23.2349	level3	mzCloud	NA	NA	NA	NA	NA	NA	NA	NA	NA	Non-significant	1.30019e+06	1.48021e+06	1.83448e+06	1.60297e+06	1.78538e+06	1.79434e+06
3.87_272.18552	0.832162	0.123296	0.286999	POS	272.186	C14 H22 O4	(2R,5R,6R)-3-[(1E,3E)-hepta-1,3-dien-1-yl]-5,6-dihydroxy-2-(hydroxymethyl)cyclohexan-1-one	17.0264	66993.2	55.1628	level3	mzCloud	NA	NA	NA	NA	NA	NA	NA	NA	NA	Non-significant	1.95484e+06	1.75922e+06	1.61207e+06	2.02758e+06	2.44643e+06	1.92634e+06
3.926_229.02777	0.218253	0.0048692	0.0474112	POS	229.028	C8 H8 N2 O4 S	2-[(3-nitro-2-pyridyl)thio]propanoic acid	1.42706e-05	0.0625848	45.5381	level3	mzCloud	NA	NA	NA	NA	NA	NA	NA	NA	NA	Down	517337	635156	741242	2.29552e+06	4.03246e+06	2.34881e+06
3.926_416.22766	0.445313	0.129049	0.294009	POS	416.228	C21 H29 N5 O4	2,5-Anhydro-4,6-dideoxy-6-{[(1-methyl-1H-pyrazol-4-yl)carbonyl]amino}-4-(4-phenyl-1-piperazinyl)-D-galactitol	-0.00157048	-3.78227	57.296	level3	mzCloud	NA	NA	NA	NA	NA	NA	NA	NA	NA	Non-significant	2.64869e+06	907415	745121	3.10867e+06	3.64333e+06	2.90688e+06
3.964_313.09958	0.778991	0.353806	0.535029	NEG	313.1	C17 H18 N2 O2 S	2-[(3-methylbenzoyl)amino]-4,5,6,7-tetrahydro-1-benzothiophene-3-carboxamide	-0.00204295	-6.50396	4.32604	level3	mzCloud	NA	NA	NA	NA	NA	NA	NA	NA	NA	Non-significant	3.54426e+06	2.47464e+06	2.97249e+06	4.74514e+06	4.19753e+06	2.59966e+06
3.975_218.13897	0.894258	0.927983	0.954459	POS	218.139	C11 H15 N5	6-(3-Methylpiperidino)[1,2,4]triazolo[4,3-b]pyridazine	-0.00105168	-4.84348	41.3828	level3	mzCloud	NA	NA	NA	NA	NA	NA	NA	NA	NA	Non-significant	1.04179e+06	1.01321e+06	731002	507009	706523	1.9019e+06
3.977_289.12173	0.896429	0.970696	0.980833	POS	289.122	C15 H22 O3	(3S,4aR,5R,6R)-3,6-dihydroxy-4a,5-dimethyl-3-(prop-1-en-2-yl)-2,3,4,4a,5,6,7,8-octahydronaphthalen-2-one	37.9576	151735	39.8316	level3	mzCloud	NA	NA	NA	NA	NA	NA	NA	NA	NA	Non-significant	4.20906e+06	3.72233e+06	3.61871e+06	1.97572e+06	3.92697e+06	6.98188e+06
4.042_535.25598	2.18623	0.00551712	0.0497857	POS	535.256	C28 H38 O10	Methyl 5-acetoxy-6,10-dihydroxy-2,4b,7,7,10a,12a-hexamethyl-12-methylene-1,4,8-trioxohexadecahydro-2H-naphtho[1,2-H]isochromene-2-carboxylate	0.00220768	4.13232	19.2763	level3	mzCloud	NA	NA	NA	NA	NA	NA	NA	NA	NA	Up	1.15821e+06	1.13756e+06	1.51986e+06	700389	485213	559706
4.058_206.11771	0.751672	0.92323	0.95231	POS	206.118	C12 H15 N O2	2-piperidinobenzoic acid	0.000159645	0.778337	48.1589	level3	mzCloud	NA	NA	NA	NA	NA	NA	NA	NA	NA	Non-significant	268599	307291	235160	128314	255780	694901
4.133_219.11307	1.0084	0.883614	0.928412	POS	219.113	C12 H11 N O2	4-(allyloxy)-1,2-dihydroquinolin-2-one	0.000294492	1.46456	58.1193	level3	mzCloud	NA	NA	NA	NA	NA	NA	NA	NA	NA	Non-significant	4.84105e+06	4.34276e+06	4.29389e+06	4.41397e+06	4.752e+06	4.19942e+06
4.161_291.13391	0.690394	0.768475	0.854968	POS	291.134	C15 H18 N2 O4	6-(3,4,5-Trimethoxystyryl)-2,3,4,5-tetrahydropyridazin-3-one	-2.69872e-05	-0.0930185	39.9029	level3	mzCloud	NA	NA	NA	NA	NA	NA	NA	NA	NA	Non-significant	581659	643904	400137	306951	521137	1.52665e+06
4.209_449.23959	0.97712	0.919852	0.949742	POS	449.24	C18 H28 N10 O4	HRH	0.00281424	6.27857	26.9391	level3	mzCloud	NA	NA	NA	NA	NA	NA	NA	NA	NA	Non-significant	2.06446e+06	1.98718e+06	2.10277e+06	1.68464e+06	2.40294e+06	2.21094e+06
4.248_291.13394	0.745628	0.839962	0.901084	POS	291.134	C15 H24 O3	1,4-dihydroxy-1,4-dimethyl-7-(propan-2-ylidene)-decahydroazulen-6-one	37.9541	150509	39.7601	level3	mzCloud	NA	NA	NA	NA	NA	NA	NA	NA	NA	Non-significant	610037	832190	452820	357326	543207	1.64101e+06
4.271_332.05923	0.622058	0.0222875	0.105297	NEG	332.059	C16 H15 N O5 S	N-(1,3-benzodioxol-5-ylmethyl)-2,3-dihydro-1-benzofuran-6-sulfonamide	-0.000581901	-1.7471	5.97158	level3	mzCloud	NA	NA	NA	NA	NA	NA	NA	NA	NA	Non-significant	1.03449e+06	1.30787e+06	1.17199e+06	1.80379e+06	1.59912e+06	2.24664e+06
4.305_498.30388	1.56026	0.0392353	0.144356	POS	498.304	C26 H40 O8	3-{2-[(1R,4aS,5R,8aS)-5,8a-dimethyl-2-methylidene-5-({[(2R,3R,4S,5S,6R)-3,4,5-trihydroxy-6-(hydroxymethyl)oxan-2-yl]oxy}methyl)-decahydronaphthalen-1-yl]ethyl}-2,5-dihydrofuran-2-one	17.0243	35447.1	26.1451	level3	mzCloud	NA	NA	NA	NA	NA	NA	NA	NA	NA	Non-significant	1.7759e+06	1.49969e+06	1.44524e+06	1.21892e+06	990667	816077
4.335_396.17642	1.82884	0.00816111	0.0621057	POS	396.176	C22 H25 N3 O2 S	2-{(3R,4S)-3-[(5-Phenyl-1,2-oxazol-3-yl)methyl]-4-piperidinyl}-N-(2-thienylmethyl)acetamide	0.00242572	6.13847	18.2472	level3	mzCloud	NA	NA	NA	NA	NA	NA	NA	NA	NA	Non-significant	2.52843e+07	2.16941e+07	2.6734e+07	1.59322e+07	1.27202e+07	1.16533e+07
4.371_279.17023	0.678736	0.0628567	0.191245	POS	279.17	C15 H24 N2 O4	{3-[(3-{[4-(Hydroxymethyl)cyclohexyl]amino}-3-oxetanyl)methyl]-1,2-oxazol-5-yl}methanol	-18.0107	-60811.2	35.7404	level3	mzCloud	NA	NA	NA	NA	NA	NA	NA	NA	NA	Non-significant	1.14162e+06	1.05513e+06	1.42179e+06	1.40612e+06	1.84569e+06	2.07948e+06
4.479_617.36202	1.01394	0.964202	0.977417	POS	617.362	C35 H54 O10	NP-017710	-18.0169	-28401.3	56.8833	level3	mzCloud	NA	NA	NA	NA	NA	NA	NA	NA	NA	Non-significant	5.378e+07	3.6935e+07	3.29421e+07	4.28629e+07	4.09937e+07	3.81005e+07
4.494_411.10806	0.961413	0.741827	0.836562	NEG	411.108	C22 H20 O8	NP-020238	-0.000485449	-1.17794	13.0483	level3	mzCloud	NA	NA	NA	NA	NA	NA	NA	NA	NA	Non-significant	1.85798e+06	1.9599e+06	1.9306e+06	2.33794e+06	1.77578e+06	1.86549e+06
4.525_274.11175	1.50224	0.00554017	0.0498267	NEG	274.112	C19 H17 N3 O3	N'-(2-methoxyphenyl)-2-phenoxynicotinohydrazide	-60.008	-179060	7.95438	level3	mzCloud	NA	NA	NA	NA	NA	NA	NA	NA	NA	Up	1.64836e+07	1.50593e+07	1.70679e+07	1.07397e+07	9.77392e+06	1.18453e+07
4.533_341.11637	1.26078	0.313558	0.500433	POS	341.116	C18 H17 Cl N4 O	4-{5-[(3S)-1-(3-Chlorobenzyl)-3-pyrrolidinyl]-1,3,4-oxadiazol-2-yl}pyridine	-7.06866e-05	-0.207835	50.7131	level3	mzCloud	NA	NA	NA	NA	NA	NA	NA	NA	NA	Non-significant	2.60999e+06	1.62327e+06	2.11175e+06	1.21963e+06	1.84487e+06	1.96809e+06
4.647_224.07408	1.39112	0.0931644	0.242989	POS	224.074	C11 H13 N O2 S	3-(4-Toluidino)-2,3-dihydro-1H-1位6-thiophene-1,1-dione	0.000106942	0.479418	29.6797	level3	mzCloud	NA	NA	NA	NA	NA	NA	NA	NA	NA	Non-significant	9.88762e+06	8.14458e+06	1.10687e+07	5.45784e+06	7.31371e+06	8.14752e+06
4.701_393.21312	1.67335	0.0112253	0.0744307	POS	393.213	C19 H28 N4 O5	(3R,4R)-3-{[4-(2-Amino-2-oxoethoxy)benzoyl]amino}-4-hydroxy-N-isopropyl-1-azepanecarboxamide	-0.000124671	-0.317872	8.08915	level3	mzCloud	NA	NA	NA	NA	NA	NA	NA	NA	NA	Non-significant	2.20573e+07	1.66746e+07	2.03673e+07	1.28166e+07	1.09021e+07	1.15993e+07
4.73_277.11801	0.680926	0.0055933	0.0500945	POS	277.118	C17 H18 O2	3-hydroxy-1,5-diphenylpentan-1-one	21.9801	86491.2	41.5996	level3	mzCloud	NA	NA	NA	NA	NA	NA	NA	NA	NA	Non-significant	4.06537e+06	4.59416e+06	4.55299e+06	6.38532e+06	7.10207e+06	5.91636e+06
4.783_443.25014	1.26428	0.564191	0.704623	POS	443.25	C20 H36 N4 O8	3-{[5-(N-hydroxy-3-{[5-(N-hydroxyacetamido)pentyl]carbamoyl}propanamido)pentyl]carbamoyl}propanoic acid	-18.0105	-39131.6	27.1526	level3	mzCloud	NA	NA	NA	NA	NA	NA	NA	NA	NA	Non-significant	6.7887e+06	6.24345e+06	1.36596e+07	7.49454e+06	7.04176e+06	6.576e+06
4.878_262.07436	0.953484	0.915676	0.947251	POS	262.074	C13 H12 Cl N3 O	2-[2-(4-chlorophenyl)-2-methylhydrazono]-3-cyclopropyl-3-oxopropanenitrile	0.00018922	0.724796	12.5693	level3	mzCloud	NA	NA	NA	NA	NA	NA	NA	NA	NA	Non-significant	1.82998e+07	3.99313e+06	1.44239e+07	5.50734e+06	1.05104e+07	2.24903e+07
5.079_220.09711	1.48941	0.0654445	0.195513	POS	220.097	C12 H15 N O4	2-acetamido-3-(4-methoxyphenyl)propanoic acid	-18.0103	-75960.6	54.1358	level3	mzCloud	NA	NA	NA	NA	NA	NA	NA	NA	NA	Non-significant	4.0068e+06	5.44856e+06	5.03909e+06	4.0065e+06	3.13164e+06	2.59352e+06
5.17_276.12705	1.45759	0.00118937	0.0230878	POS	276.127	C13 H17 N5 S	4-(5-cyanopyridin-2-yl)-N-methyl-1,4-diazepane-1-carbothioamide	-0.000693307	-2.52001	39.4266	level3	mzCloud	NA	NA	NA	NA	NA	NA	NA	NA	NA	Up	1.48364e+08	1.41831e+08	1.49757e+08	9.55597e+07	1.05817e+08	1.00458e+08
5.203_260.08987	1.17839	0.0959684	0.245732	POS	260.09	C14 H13 N O4	4,7,8-trimethoxyfuro[2,3-b]quinoline	-0.00186015	-7.17971	56.2753	level3	mzCloud	NA	NA	NA	NA	NA	NA	NA	NA	NA	Non-significant	5.61561e+06	4.61262e+06	5.36105e+06	4.43879e+06	4.59939e+06	4.19116e+06
5.205_192.10237	1.13201	0.160313	0.333695	POS	192.102	C11 H13 N O2	N1-(2-oxopropyl)-2-phenylacetamide	0.000462702	2.42132	15.3951	level3	mzCloud	NA	NA	NA	NA	NA	NA	NA	NA	NA	Non-significant	7.45959e+06	6.10634e+06	6.83078e+06	6.28772e+06	5.88002e+06	5.85037e+06
5.331_436.17502	0.788947	0.280959	0.468083	POS	436.175	C25 H25 N O6	4-[(benzylimino)methyl]-2-methoxyphenyl 3,4,5-trimethoxybenzoate	-0.000445669	-1.02413	28.189	level3	mzCloud	NA	NA	NA	NA	NA	NA	NA	NA	NA	Non-significant	980931	930316	944244	898052	1.22953e+06	1.49179e+06
5.336_244.03944	0.814639	0.152021	0.324285	POS	244.039	C11 H8 Cl N5 O	3-(4-Chlorobenzyl)-3,6-dihydro-7H-[1,2,3]triazolo[4,5-d]pyrimidin-7-one	0.000953299	3.6519	2.81777	level3	mzCloud	NA	NA	NA	NA	NA	NA	NA	NA	NA	Non-significant	2.19571e+06	2.22906e+06	1.79977e+06	2.95279e+06	2.16964e+06	2.51844e+06
5.336_247.04750	0.907261	0.268869	0.45825	POS	247.048	C10 H7 Cl N6	8-chloro-7-methyl-5-(2-pyridyl)[1,2,3,4]tetraazolo[1,5-c]pyrimidine	-0.00184416	-7.4953	48.1033	level3	mzCloud	NA	NA	NA	NA	NA	NA	NA	NA	NA	Non-significant	7.56211e+06	7.05638e+06	7.44609e+06	8.97361e+06	7.22766e+06	8.11875e+06
5.336_276.06542	1.01971	0.746725	0.839259	POS	276.065	C12 H12 F3 N O S	3-[(1-benzothiophen-2-ylmethyl)amino]-1,1,1-trifluoro-2-propanol	-0.00102574	-3.72917	14.9831	level3	mzCloud	NA	NA	NA	NA	NA	NA	NA	NA	NA	Non-significant	2.83919e+06	2.81698e+06	3.10443e+06	3.15798e+06	2.65635e+06	2.77695e+06
5.504_403.10256	1.51638	0.00476505	0.0472103	POS	403.103	C21 H20 N2 O3 S	N'-(4-methoxybenzoyl)-2-[(1-naphthylmethyl)thio]acetohydrazide	21.9758	57813	12.6658	level3	mzCloud	NA	NA	NA	NA	NA	NA	NA	NA	NA	Up	3.57168e+07	3.21231e+07	3.42587e+07	2.0291e+07	2.42243e+07	2.28152e+07
5.513_333.14787	0.695859	0.0282572	0.121047	POS	333.148	C15 H20 N6 O S	2-[(1-ethyl-1H-1,2,3,4-tetraazol-5-yl)sulfanyl]-1-(4-phenylpiperazino)-1-ethanone	-0.00133879	-4.03078	57.7651	level3	mzCloud	NA	NA	NA	NA	NA	NA	NA	NA	NA	Non-significant	6.25711e+06	4.93702e+06	5.02732e+06	7.06229e+06	8.99176e+06	7.25734e+06
5.551_336.16680	1.42172	0.0717264	0.207718	POS	336.167	C15 H23 N5 O5	TPH	-18.0104	-50996.4	52.1142	level3	mzCloud	NA	NA	NA	NA	NA	NA	NA	NA	NA	Non-significant	6.22869e+06	7.39739e+06	7.75114e+06	3.91809e+06	5.39294e+06	5.72512e+06
5.607_345.01244	1.1468	0.524077	0.674124	POS	345.012	C14 H14 N2 O2 S2	N3-(1-methyl-1-oxo-1-phenyl-lambda~6~-sulfanylidene)-2-(methylthio)nicotinamide	37.9555	124017	19.4734	level3	mzCloud	NA	NA	NA	NA	NA	NA	NA	NA	NA	Non-significant	2.52264e+06	2.34e+06	2.3295e+06	3.68985e+06	1.33811e+06	1.24352e+06
5.608_507.15027	1.142	0.509399	0.663425	POS	507.15	C26 H23 F3 N2 O4	(1R,9S)-11-(4-Methoxybenzoyl)-5-[4-(trifluoromethoxy)phenyl]-7,11-diazatricyclo[7.3.1.02,7]trideca-2,4-dien-6-one	21.982	45402.3	5.18002	level3	mzCloud	NA	NA	NA	NA	NA	NA	NA	NA	NA	Non-significant	4.48886e+06	4.46028e+06	4.37972e+06	7.95471e+06	2.0709e+06	1.64594e+06
5.609_333.09166	1.01171	0.887551	0.930042	NEG	333.092	C16 H18 N2 O4 S	2,5-dimethyl-N-{2-[(4-nitrobenzyl)sulfanyl]ethyl}-3-furamide	0.0002104	0.629755	0.820277	level3	mzCloud	NA	NA	NA	NA	NA	NA	NA	NA	NA	Non-significant	4.44179e+06	3.73049e+06	4.33673e+06	4.31459e+06	3.67715e+06	4.37252e+06
5.624_244.19073	1.11657	0.781792	0.862665	POS	244.191	C13 H22 O3	5-(6-hydroxy-6-methyloctyl)-2,5-dihydrofuran-2-one	17.0266	75286.5	42.3496	level3	mzCloud	NA	NA	NA	NA	NA	NA	NA	NA	NA	Non-significant	2.41198e+06	5.01583e+06	2.61297e+06	4.1322e+06	2.57423e+06	2.28605e+06
5.802_255.17410	1.02399	0.789322	0.867948	POS	255.174	C18 H22 O	6-(cyclohexylmethylidene)-6,7,8,9-tetrahydro-5H-benzo[a]cyclohepten-5-one	-0.000239107	-0.940747	52.3295	level3	mzCloud	NA	NA	NA	NA	NA	NA	NA	NA	NA	Non-significant	199669	796744	133867	179444	551373	372985
5.806_386.00836	1.00999	0.876404	0.924232	POS	386.008	C13 H11 N3 O7 S2	methyl 3-{[2-(4-nitrobenzoyl)hydrazino]sulfonyl}thiophene-2-carboxylate	-0.00275574	-7.1577	7.54922	level3	mzCloud	NA	NA	NA	NA	NA	NA	NA	NA	NA	Non-significant	1.13458e+06	1.22476e+06	1.05893e+06	1.19413e+06	1.15762e+06	1.0327e+06
5.92_242.17534	0.275395	0.116204	0.277558	POS	242.175	C13 H23 N O3	(2E,4E)-N-(1,3-dihydroxy-3-methylpentan-2-yl)-2-methylhexa-2,4-dienamide	0.000278929	1.15658	43.2501	level3	mzCloud	NA	NA	NA	NA	NA	NA	NA	NA	NA	Non-significant	3.75338e+06	592514	462645	5.27949e+06	6.81306e+06	5.36797e+06
6.183_278.14224	1.61994	0.0128552	0.0782254	POS	278.142	C13 H19 N5 S	2-{[2-(4-methylpiperazino)phenyl]methylene}hydrazine-1-carbothioamide	-0.00115047	-4.15128	30.6178	level3	mzCloud	NA	NA	NA	NA	NA	NA	NA	NA	NA	Non-significant	4.13317e+06	3.11429e+06	3.70737e+06	2.57494e+06	1.98307e+06	2.2045e+06
6.235_261.15976	0.812824	0.177256	0.354677	POS	261.16	C15 H20 N2 O2	4-Acetoxy MET	1.05446e-05	0.0405323	50.5876	level3	mzCloud	NA	NA	NA	NA	NA	NA	NA	NA	NA	Non-significant	2.20196e+06	2.47809e+06	2.47146e+06	2.5366e+06	3.53259e+06	2.72916e+06
6.302_367.13222	0.27094	0.00260346	0.0346858	POS	367.132	C9 H9 N3 S	2-(methylsulfanyl)-4-quinazolinamine	175.073	916366	4.10623	level3	mzCloud	NA	NA	NA	NA	NA	NA	NA	NA	NA	Down	1.05559e+06	1.45605e+06	1.34825e+06	3.53655e+06	5.08051e+06	5.62924e+06
6.441_295.14380	0.819455	0.231098	0.418846	POS	295.144	C18 H18 N2 O2	N'2-benzylidene-5-hex-1-ynylfuran-2-carbohydrazide	-0.000300316	-1.02101	54.5249	level3	mzCloud	NA	NA	NA	NA	NA	NA	NA	NA	NA	Non-significant	1.33434e+06	1.31423e+06	1.27093e+06	1.33628e+06	1.94256e+06	1.50421e+06
6.467_367.13169	0.592059	0.0593474	0.184761	POS	367.132	C20 H24 O4	NP-020868	37.957	115663	46.4754	level3	mzCloud	NA	NA	NA	NA	NA	NA	NA	NA	NA	Non-significant	1.78325e+06	1.777e+06	1.91532e+06	2.34503e+06	3.20673e+06	3.6966e+06
6.473_353.11636	0.56119	0.41698	0.589211	POS	353.116	C24 H18 O4	4-(2,3-dihydro-1,4-benzodioxin-6-yl)-1,2-diphenylbut-2-ene-1,4-dione	-18.0114	-48663.7	25.9423	level3	mzCloud	NA	NA	NA	NA	NA	NA	NA	NA	NA	Non-significant	6.78925e+07	7.75079e+07	8.30456e+07	2.53937e+08	8.06714e+07	7.24659e+07
6.612_331.03741	0.681468	0.553751	0.697063	POS	331.037	C15 H14 Cl2 N2 O	N-(4-chlorophenethyl)-N'-(4-chlorophenyl)urea	21.9818	71358.3	51.4843	level3	mzCloud	NA	NA	NA	NA	NA	NA	NA	NA	NA	Non-significant	507122	218522	144593	193694	773218	310093
6.727_198.18615	0.563579	0.0741891	0.210636	POS	198.186	C12 H23 N O	N-Octyl-2-pyrrolidone	0.000909086	4.61048	46.0627	level3	mzCloud	NA	NA	NA	NA	NA	NA	NA	NA	NA	Non-significant	7.28666e+06	4.29495e+06	4.12572e+06	8.59503e+06	9.82774e+06	9.44789e+06
6.915_258.24303	0.193167	0.00398309	0.0441686	POS	258.243	C15 H28 O2	7-(2-hydroxypropan-2-yl)-1,4a-dimethyl-decahydronaphthalen-1-ol	17.0268	70883.4	38.0127	level3	mzCloud	NA	NA	NA	NA	NA	NA	NA	NA	NA	Down	337895	301867	322495	1.29034e+06	1.69407e+06	1.99707e+06
7.125_382.15427	0.265918	0.0145827	0.0824241	POS	382.154	C22 H21 N3 O2	2-[(3S)-1-(1-Benzofuran-2-ylmethyl)-3-pyrrolidinyl]-5-(4-methylphenyl)-1,3,4-oxadiazole	21.9836	61207.8	57.3072	level3	mzCloud	NA	NA	NA	NA	NA	NA	NA	NA	NA	Non-significant	1.50103e+06	1.75476e+06	1.83054e+06	4.52223e+06	5.87106e+06	8.73417e+06
7.301_267.12268	1.17613	0.383674	0.563	POS	267.123	C14 H18 O5	NP-005519	-2.01188e-05	-0.0756018	52.4151	level3	mzCloud	NA	NA	NA	NA	NA	NA	NA	NA	NA	Non-significant	1.088e+07	7.44058e+06	7.26868e+06	7.23543e+06	7.44016e+06	7.08162e+06
7.301_489.10595	1.23345	0.363053	0.544128	POS	489.106	C24 H25 Cl N2 O3 S2	N-(1-benzyl-4-piperidinyl)-4-[(4-chlorophenyl)sulfonyl]-3-methyl-2-thiophenecarboxamide	-0.000841268	-1.72356	17.0305	level3	mzCloud	NA	NA	NA	NA	NA	NA	NA	NA	NA	Non-significant	2.34326e+06	1.45228e+06	1.45865e+06	1.37694e+06	1.59716e+06	1.28563e+06
7.302_281.10189	1.14906	0.461699	0.62581	POS	281.102	C15 H12 N4 O2	4-(4-methoxyphenyl)-6-pyridin-4-yl-1,3,5-triazin-2(3H)-one	-0.00141597	-5.05529	22.1582	level3	mzCloud	NA	NA	NA	NA	NA	NA	NA	NA	NA	Non-significant	4.44224e+06	3.09758e+06	2.88427e+06	3.12675e+06	3.11623e+06	2.8289e+06
7.475_359.23601	0.780318	0.202401	0.385767	POS	359.236	C26 H30 O	2-(2,3,4,5,6-pentamethylbenzyl)-5-(3-phenylprop-2-enylidene)cyclopentanone	-0.000928688	-2.59244	27.8094	level3	mzCloud	NA	NA	NA	NA	NA	NA	NA	NA	NA	Non-significant	1.104e+07	7.7321e+06	6.87039e+06	9.28589e+06	1.15265e+07	1.20492e+07
7.559_362.28997	4.29359	0.110384	0.268602	POS	362.29	C19 H36 O5	NP-021781	17.0264	49458.6	58.8118	level3	mzCloud	NA	NA	NA	NA	NA	NA	NA	NA	NA	Non-significant	814196	665481	698599	417382	44925.6	45025
7.832_517.13721	0.884448	0.432789	0.603009	POS	517.137	C20 H30 O13	(2R,3S,4S,5R,6S)-2-({[(2S,3R,4R)-3,4-dihydroxy-4-(hydroxymethyl)oxolan-2-yl]oxy}methyl)-6-(3,4,5-trimethoxyphenoxy)oxane-3,4,5-triol	37.9613	79388.9	20.0107	level3	mzCloud	NA	NA	NA	NA	NA	NA	NA	NA	NA	Non-significant	1.56637e+06	1.26298e+06	1.28907e+06	1.26518e+06	1.8531e+06	1.5382e+06
7.833_851.39579	0.83236	0.579365	0.717237	POS	851.396	C38 H68 O18	NP-018430	37.9479	46708.6	26.023	level3	mzCloud	NA	NA	NA	NA	NA	NA	NA	NA	NA	Non-significant	1.73071e+06	1.08157e+06	1.30751e+06	1.11365e+06	2.33326e+06	1.50262e+06
7.835_281.13815	1.04036	0.731766	0.830057	POS	281.138	C15 H22 O6	NP-009265	-18.0108	-60410.1	56.5176	level3	mzCloud	NA	NA	NA	NA	NA	NA	NA	NA	NA	Non-significant	9.95539e+06	7.98813e+06	7.77305e+06	7.89165e+06	9.32587e+06	7.50144e+06
8.042_309.20602	1.98108	0.0203843	0.100025	POS	309.206	C18 H30 O5	2,3-dinor-8-iso Prostaglandin F2?	-18.0106	-55211.7	35.3228	level3	mzCloud	NA	NA	NA	NA	NA	NA	NA	NA	NA	Non-significant	2.84963e+06	3.23129e+06	3.32931e+06	1.67e+06	1.22193e+06	1.85813e+06
8.09_363.30010	1.43871	0.080109	0.221008	POS	363.3	C22 H38 N2 O2	3-pentadecyl-4,5,6,7-tetrahydrobenzo[d]isoxazol-4-one oxime	-0.000503689	-1.39028	53.5776	level3	mzCloud	NA	NA	NA	NA	NA	NA	NA	NA	NA	Non-significant	9.30132e+06	1.01512e+07	9.86632e+06	7.97913e+06	5.34546e+06	7.05403e+06
8.669_369.18231	1.06022	0.673418	0.787821	POS	369.182	C21 H24 N2 O4	N-{4-[(2R,3R)-3-(Hydroxymethyl)-4-methyl-5-oxo-2-morpholinyl]phenyl}-3-phenylpropanamide	0.00142826	3.87932	27.8524	level3	mzCloud	NA	NA	NA	NA	NA	NA	NA	NA	NA	Non-significant	951638	757088	797661	953630	594959	815429
8.887_388.15576	0.660296	0.0891306	0.235595	NEG	388.156	C19 H24 Cl N5 O2	N1-{4-(2-Chlorophenyl)-6-[(2,2-dimethylpropanoyl)amino]-1,3,5-triazin-2-yl}-2,2-dimethylpropanamide	0.00118584	3.04716	44.4759	level3	mzCloud	NA	NA	NA	NA	NA	NA	NA	NA	NA	Non-significant	780272	740946	731758	1.4483e+06	963302	1.00047e+06
8.971_325.16247	1.13073	0.196776	0.380599	POS	325.162	C15 H28 O7	NP-018131	-18.0102	-56249.8	58.9911	level3	mzCloud	NA	NA	NA	NA	NA	NA	NA	NA	NA	Non-significant	8.35744e+06	7.0222e+06	6.81277e+06	6.76016e+06	6.39232e+06	6.4742e+06
9.166_537.34614	3.92185	0.000101972	0.00643324	POS	537.346	C16 H20 N4	2,3-Dicyanospiro[cyclohexane-1,5'-cyclohexano[1,2-e]diazepine]	268.17	1e+06	22.437	level3	mzCloud	NA	NA	NA	NA	NA	NA	NA	NA	NA	Up	8.94305e+06	7.58657e+06	9.35298e+06	2.40201e+06	2.01138e+06	2.1862e+06
9.239_452.31368	0.449151	0.000699838	0.0175573	POS	452.314	C27 H43 N O3	NP-022229	21.9821	51201.7	54.0875	level3	mzCloud	NA	NA	NA	NA	NA	NA	NA	NA	NA	Down	4.1283e+06	4.47409e+06	4.36931e+06	9.68604e+06	9.5658e+06	9.62867e+06
9.257_337.20090	1.21853	0.262372	0.452766	POS	337.201	C18 H26 N4 O	5-Methoxy-2-[(3S)-1-(1-methyl-4-piperidinyl)-3-pyrrolidinyl]-1H-benzimidazole	21.983	69962.5	42.3989	level3	mzCloud	NA	NA	NA	NA	NA	NA	NA	NA	NA	Non-significant	3.77502e+06	2.51303e+06	3.33071e+06	2.6056e+06	2.51669e+06	2.77143e+06
9.27_502.29364	0.739601	0.0367391	0.140348	POS	502.294	C32 H39 N O4	NP-008442	-0.00154241	-3.07689	55.7163	level3	mzCloud	NA	NA	NA	NA	NA	NA	NA	NA	NA	Non-significant	2.00036e+07	2.5696e+07	2.22227e+07	2.96589e+07	3.25109e+07	2.96667e+07
9.273_524.27563	0.768574	0.072758	0.208848	POS	524.276	C28 H39 Cl O6	(2R,3E)-5-(3-chloro-5-formyl-2,6-dihydroxy-4-methylphenyl)-3-methyl-1-[(1S,2R,6R)-1,2,6-trimethyl-3-oxocyclohexyl]pent-3-en-2-yl 3-methylbutanoate	17.0248	33629.7	27.0601	level3	mzCloud	NA	NA	NA	NA	NA	NA	NA	NA	NA	Non-significant	3.27162e+06	4.34164e+06	3.59334e+06	4.65694e+06	5.08402e+06	4.84007e+06
9.278_349.23485	0.696353	0.0831163	0.225787	POS	349.235	C19 H34 O4	1,2-dihydroxyheptadec-16-yn-4-yl acetate	-6.90956e-05	-0.21179	58.6367	level3	mzCloud	NA	NA	NA	NA	NA	NA	NA	NA	NA	Non-significant	2.51436e+06	3.09395e+06	2.43528e+06	4.8293e+06	3.25724e+06	3.46447e+06
9.311_341.20874	0.890145	0.36456	0.545124	POS	341.209	C20 H30 O3	(2Z)-5-(1,2,4a,5-tetramethyl-7-oxo-1,2,3,4,4a,7,8,8a-octahydronaphthalen-1-yl)-3-methylpent-2-enoic acid	21.982	69078	40.7535	level3	mzCloud	NA	NA	NA	NA	NA	NA	NA	NA	NA	Non-significant	3.76135e+06	3.66091e+06	4.25106e+06	5.14341e+06	3.75395e+06	4.21659e+06
9.312_387.20535	0.803612	0.0767011	0.215064	POS	387.205	C25 H26 N2 O2	N1-(3-Pyridylmethyl)-2-(2,3,4,5,6-pentamethylbenzoyl)benzamide	-0.00135908	-3.51912	10.5368	level3	mzCloud	NA	NA	NA	NA	NA	NA	NA	NA	NA	Non-significant	3.04245e+06	3.10466e+06	3.36226e+06	4.44552e+06	3.90749e+06	3.48027e+06
9.312_403.17755	0.772751	0.13936	0.308317	POS	403.178	C18 H25 F N4 O4	1-(4-Fluorophenyl)-3-[(1S,2S,3S,4R,5R)-3-hydroxy-4-(4-methyl-1-piperazinyl)-6,8-dioxabicyclo[3.2.1]oct-2-yl]urea	21.9843	57825.1	55.7553	level3	mzCloud	NA	NA	NA	NA	NA	NA	NA	NA	NA	Non-significant	1.77179e+06	1.84138e+06	1.91906e+06	2.85262e+06	2.32888e+06	1.97764e+06
9.32_375.25055	0.709001	0.124172	0.287944	POS	375.251	C23 H36 O5	NP-002336	-39.9954	-101962	52.3019	level3	mzCloud	NA	NA	NA	NA	NA	NA	NA	NA	NA	Non-significant	4.26028e+06	3.35439e+06	3.74198e+06	6.69454e+06	5.17119e+06	4.15209e+06
9.354_637.30502	0.680832	0.276444	0.464167	POS	637.305	C28 H46 N4 O11	NP-018915	21.9816	35782.2	44.1059	level3	mzCloud	NA	NA	NA	NA	NA	NA	NA	NA	NA	Non-significant	7.19376e+06	7.92081e+06	6.67485e+06	8.32633e+06	1.58588e+07	7.81901e+06
9.418_507.27276	1.28538	0.0732452	0.209116	NEG	507.273	C26 H40 N4 O4	N-[(1S,2S,8S,8aS)-8-Hydroxy-7-{(2S)-1-[(2R)-2-(methoxymethyl)-1-pyrrolidinyl]-1-oxo-2-propanyl}-1,4a-dimethyldecahydro-2-naphthalenyl]-5-pyrimidinecarboxamide	35.9751	76169.2	55.9998	level3	mzCloud	NA	NA	NA	NA	NA	NA	NA	NA	NA	Non-significant	2.05756e+06	1.85381e+06	1.5994e+06	1.56716e+06	1.22929e+06	1.49083e+06
9.554_315.16168	1.24756	0.138555	0.307462	POS	315.162	C20 H18 N4	3-Piperidinophenanthro[9,10-E][1,2,4]triazine	0.00125271	3.98756	11.7362	level3	mzCloud	NA	NA	NA	NA	NA	NA	NA	NA	NA	Non-significant	7.20024e+06	6.55387e+06	7.73971e+06	6.83811e+06	4.81886e+06	5.5717e+06
9.583_427.28188	0.497271	0.0204903	0.100222	POS	427.282	C27 H40 O5	NP-017176	-39.9949	-90020.3	65.7305	level3	mzCloud	NA	NA	NA	NA	NA	NA	NA	NA	NA	Non-significant	5.93191e+06	6.14675e+06	6.10114e+06	1.17614e+07	1.45607e+07	1.02371e+07
9.629_352.17795	1.06773	0.573395	0.712797	POS	352.178	C19 H21 N5 O2	ethyl 4-{[(dimethylamino)methylidene]amino}-5-methyl-7-phenyl-7H-pyrrolo[2,3-d]pyrimidine-6-carboxylate	0.00114962	3.2737	24.2676	level3	mzCloud	NA	NA	NA	NA	NA	NA	NA	NA	NA	Non-significant	6.60737e+06	6.69074e+06	6.34628e+06	7.40804e+06	4.9157e+06	6.07451e+06
9.63_309.22746	1.07575	0.540554	0.687715	POS	309.227	C15 H32 O6	PPG n5	0.000296308	0.961354	14.4173	level3	mzCloud	NA	NA	NA	NA	NA	NA	NA	NA	NA	Non-significant	4.08834e+06	4.28005e+06	3.62125e+06	4.3943e+06	3.03433e+06	3.71679e+06
9.631_563.37536	1.01383	0.835425	0.898229	POS	563.375	C27 H56 O10	PPG n9	21.9807	40675.9	3.86113	level3	mzCloud	NA	NA	NA	NA	NA	NA	NA	NA	NA	Non-significant	1.19779e+06	1.1894e+06	1.24058e+06	1.40984e+06	1.00592e+06	1.16252e+06
9.699_689.44252	1.31293	0.0917082	0.240371	POS	689.443	C34 H66 O12	PEG Diethylhexanoate n9	21.9798	32980.2	15.7017	level3	mzCloud	NA	NA	NA	NA	NA	NA	NA	NA	NA	Non-significant	2.29451e+06	2.7328e+06	3.16452e+06	2.02994e+06	1.99679e+06	2.21259e+06
9.707_357.17094	0.943855	0.958735	0.973484	POS	357.171	C21 H24 O5	Rutamarin	0.00129236	3.62858	34.4559	level3	mzCloud	NA	NA	NA	NA	NA	NA	NA	NA	NA	Non-significant	964402	1.85215e+06	1.54549e+06	1.97746e+06	803980	1.84009e+06
9.716_349.21128	1.15096	0.481675	0.642334	POS	349.211	C19 H28 N2 O4	N-{4-[(2R,3R)-3-(Hydroxymethyl)-4-isobutyl-5-oxo-2-morpholinyl]phenyl}butanamide	-0.000904997	-2.59904	48.6331	level3	mzCloud	NA	NA	NA	NA	NA	NA	NA	NA	NA	Non-significant	1.67239e+07	2.08489e+07	1.49305e+07	1.58039e+07	1.05699e+07	1.9243e+07
9.741_339.16275	1.07052	0.697428	0.806895	POS	339.163	C19 H22 N4 S	N-(1-benzylpiperidin-4-yl)-5-methylthieno[2,3-d]pyrimidin-4-amine	-0.0010464	-3.09444	13.5188	level3	mzCloud	NA	NA	NA	NA	NA	NA	NA	NA	NA	Non-significant	3.42091e+06	4.78721e+06	5.01828e+06	4.64972e+06	3.82775e+06	3.87763e+06
9.825_416.28094	4.95755	0.00318708	0.0388738	NEG	416.281	C24 H37 N O2	Docosahexaenoyl Ethanolamide	46.0058	123911	23.0152	level3	mzCloud	NA	NA	NA	NA	NA	NA	NA	NA	NA	Up	640143	927879	1.18042e+06	227380	170197	156819
9.895_417.24155	4.09603	0.0359154	0.138515	NEG	417.242	C22 H38 O5	1a,1b-dihomo Prostaglandin F2?	35.9769	94113.4	39.6316	level3	mzCloud	NA	NA	NA	NA	NA	NA	NA	NA	NA	Non-significant	1.27841e+06	1.14862e+06	1.11951e+06	463371	236577	165899
9.944_337.18229	0.979689	0.858076	0.914344	POS	337.182	C20 H21 F N4	1-(4-fluorophenyl)-4-[(2-phenyl-1H-imidazol-4-yl)methyl]piperazine	-1.24765e-05	-0.037113	45.6637	level3	mzCloud	NA	NA	NA	NA	NA	NA	NA	NA	NA	Non-significant	3.25562e+07	3.70205e+07	3.36087e+07	4.05018e+07	3.27487e+07	3.20741e+07
B100001	4.36757	0.0143032	0.0820202	POS	178.009	C4 H7 N O4	D-Aspartic acid	21.9824	165234	33.1563	level3	BMDB	C00402	HMDB0006483	Organic acids and derivatives	Amino acids, peptides, and analogues	Carboxylic acids and derivatives	Amino acids, peptides, and analogues	Amino acid metabolism	Alanine, aspartate and glutamate metabolism	map00250 Alanine, aspartate and glutamate metabolism; map00470 D-Amino acid metabolism; map01100 Metabolic pathways	Non-significant	1.56727e+06	3.61565e+06	3.23738e+06	942930	425071	559912
B100023	0.804302	0.0451048	0.15776	POS	122.027	C3 H7 N O2 S	L-Cysteine	0.000410067	3.38843	39.8446	level3	BMDB	C00097	HMDB0000574	Organic acids and derivatives	Amino acids, peptides, and analogues	Carboxylic acids and derivatives	Amino acids	Amino acid metabolism	Glycine, serine and threonine metabolism	map00260 Glycine, serine and threonine metabolism; map00270 Cysteine and methionine metabolism; map00311 Penicillin and cephalosporin biosynthesis; map00332 Carbapenem biosynthesis; map00430 Taurine and hypotaurine metabolism; map00460 Cyanoamino acid metabolism; map00470 D-Amino acid metabolism; map00480 Glutathione metabolism; map00730 Thiamine metabolism; map00770 Pantothenate and CoA biosynth…	Non-significant	1.11316e+07	9.88623e+06	9.2076e+06	1.31188e+07	1.3192e+07	1.12689e+07
B100038	6.36028	9.02259e-06	0.00176909	POS	164.009	C2 H8 N O4 P	O-Phosphoethanolamine	21.9825	155883	26.918	level3	BMDB	C00346	HMDB0000224	Organic acids and derivatives	Phosphate esters	Organic phosphoric acids and derivatives	Organic acids	Glycan biosynthesis and metabolism	Glycosylphosphatidylinositol (GPI)-anchor biosynthesis	map00563 Glycosylphosphatidylinositol (GPI)-anchor biosynthesis; map00564 Glycerophospholipid metabolism; map00600 Sphingolipid metabolism; map01100 Metabolic pathways; map01503 Cationic antimicrobial peptide (CAMP) resistance; map04071 Sphingolipid signaling pathway	Up	3.42812e+06	3.97725e+06	3.8946e+06	554426	577238	644983
B100050	1.02513	0.759176	0.848312	POS	150.059	C5 H10 O3 S	(+/-)-2-Hydroxy-4-(methylthio)butanoic acid	-18.0103	-120041	28.0857	level3	BMDB	NA	HMDB0037115	Lipids and lipid-like molecules	Fatty acids and conjugates	Fatty Acyls	Fatty acyls[FA]	NA	NA	NA	Non-significant	2.50119e+07	2.48167e+07	2.09802e+07	2.24162e+07	2.17565e+07	2.49003e+07
B100108	1.12684	0.0959957	0.245732	NEG	256.059	C8 H15 N O6	N-Acetylmannosamine	-4.10049e-05	-0.185467	38.1962	level3	BMDB	C00645	HMDB0001129	Organic oxygen compounds	Carbohydrates and carbohydrate conjugates	Organooxygen compounds	Carbohydrates	Carbohydrate metabolism	Amino sugar and nucleotide sugar metabolism	map00520 Amino sugar and nucleotide sugar metabolism; map00541 O-Antigen nucleotide sugar biosynthesis; map01100 Metabolic pathways; map01250 Biosynthesis of nucleotide sugars	Non-significant	8.19093e+06	7.66177e+06	8.50042e+06	7.80034e+06	6.70578e+06	7.10585e+06
B100172	1.27217	0.150399	0.322933	POS	220.082	C8 H13 N O6	O-Succinyl-L-homoserine	0.000228453	1.04281	20.0326	level3	BMDB	C01118	HMDB0255868	Organic acids and derivatives	Amino acids, peptides, and analogues	Carboxylic acids and derivatives	Amino acids, peptides, and analogues	Amino acid metabolism	Cysteine and methionine metabolism	map00270 Cysteine and methionine metabolism; map00920 Sulfur metabolism; map01100 Metabolic pathways; map01110 Biosynthesis of secondary metabolites; map01230 Biosynthesis of amino acids	Non-significant	5.84493e+06	6.98368e+06	5.3958e+06	5.41497e+06	3.78659e+06	5.12387e+06
B100200	0.939287	0.582346	0.719132	POS	113.096	C7 H14 O2	Heptanoic acid	-18.0103	-138435	23.1902	level3	BMDB	C17714	HMDB0000666	Lipids and lipid-like molecules	Fatty acids and conjugates	Fatty Acyls	Fatty acyls[FA]	NA	NA	NA	Non-significant	7.28337e+06	7.37784e+06	6.6613e+06	8.67426e+06	7.55064e+06	6.47585e+06
B100206	1.06525	0.640516	0.763705	POS	195.087	C8 H10 N4 O2	Caffeine	-0.000474679	-2.44578	34.3869	level3	BMDB	C07481	HMDB0001847	Organoheterocyclic compounds	Purines and purine derivatives	Imidazopyrimidines	Purines and derivatives	Biosynthesis of other secondary metabolites	Caffeine metabolism	map00232 Caffeine metabolism; map01060 Biosynthesis of plant secondary metabolites; map01065 Biosynthesis of alkaloids derived from histidine and purine; map01100 Metabolic pathways; map01110 Biosynthesis of secondary metabolites; map01120 Microbial metabolism in diverse environments	Non-significant	1.75616e+07	1.25789e+07	1.42066e+07	1.46096e+07	1.28833e+07	1.41377e+07
B100212	0.909294	0.940703	0.961548	POS	184.061	C8 H9 N O4	4-Pyridoxic acid	0.000345944	1.88986	44.371	level3	BMDB	C00847	HMDB0000017	Organoheterocyclic compounds	Pyridinecarboxylic acids and derivatives	Pyridines and derivatives	Pyridine and derivatives	Metabolism of cofactors and vitamins	Vitamin B6 metabolism	map00750 Vitamin B6 metabolism; map01100 Metabolic pathways; map01120 Microbial metabolism in diverse environments	Non-significant	777216	1.48439e+06	738540	394911	1.00252e+06	1.90199e+06
B100223	0.794307	0.402389	0.577533	POS	132.066	C5 H9 N O3	cis-4-Hydroxy-D-proline	0.000471049	3.59419	24.058	level3	BMDB	C03440	HMDB0060460	Organic acids and derivatives	Amino acids, peptides, and analogues	Carboxylic acids and derivatives	Amino acids, peptides, and analogues	Global and overview maps	Metabolic pathways	map00470 D-Amino acid metabolism; map01100 Metabolic pathways	Non-significant	1.21176e+07	1.45561e+07	9.2509e+06	1.48416e+07	1.05187e+07	1.98673e+07
B100227	1.16871	0.21991	0.405716	NEG	102.957	C4 H8 O3	3-Hydroxybutyric acid	-0.0832093	-799.725	55.3845	level3	BMDB	C01089	HMDB0000011	Organic acids and derivatives	Beta hydroxy acids and derivatives	Hydroxy acids and derivatives	Organic acids	Carbohydrate metabolism	Butanoate metabolism	map00650 Butanoate metabolism; map01100 Metabolic pathways; map04024 cAMP signaling pathway	Non-significant	1.78803e+08	1.94229e+08	1.76812e+08	1.86952e+08	1.46998e+08	1.36522e+08
B100235	0.858649	0.0704995	0.205603	POS	174.113	C8 H15 N O3	N-Acetylleucine	0.000153637	0.887538	72.2392	level3	BMDB	C02710	HMDB0011756	Organic acids and derivatives	Amino acids, peptides, and analogues	Carboxylic acids and derivatives	Amino acids, peptides, and analogues	NA	NA	NA	Non-significant	3.76795e+06	3.4275e+06	3.63975e+06	3.83173e+06	4.25754e+06	4.52962e+06
B100350	0.803206	0.0676748	0.200086	POS	132.066	C5 H9 N O3	N-Acetyl-L-alanine	0.000307149	2.34361	40.9258	level3	BMDB	NA	HMDB0000766	Organic acids and derivatives	Amino acids, peptides, and analogues	Carboxylic acids and derivatives	Amino acids, peptides, and analogues	NA	NA	NA	Non-significant	2.27785e+07	1.97439e+07	2.05482e+07	2.43639e+07	2.42658e+07	2.98938e+07
B100367	0.934508	0.769462	0.855627	POS	118.05	C4 H7 N O3	Acetylglycine	0.000471165	4.02558	58.4886	level3	BMDB	NA	HMDB0000532	Organic acids and derivatives	Amino acids, peptides, and analogues	Carboxylic acids and derivatives	Amino acids, peptides, and analogues	NA	NA	NA	Non-significant	897419	859221	1.30066e+06	1.30481e+06	789938	1.17681e+06
B100377	0.683933	0.119654	0.281887	POS	173.021	C3 H9 O6 P	beta-Glycerophosphoric acid	0.000346875	2.01655	42.0145	level3	BMDB	C02979	HMDB0002520	Lipids and lipid-like molecules	Glycerophosphates	Glycerophospholipids	Glycerophospholipids[GP]	NA	NA	NA	Non-significant	3.50233e+07	3.34953e+07	4.27786e+07	3.94004e+07	6.022e+07	6.31109e+07
B100383	1.05625	0.737576	0.834001	POS	133.05	C5 H8 O4	Monoethyl malonic acid	6.84634e-05	0.518496	41.6925	level3	BMDB	NA	HMDB0000576	Organic acids and derivatives	Dicarboxylic acids and derivatives	Carboxylic acids and derivatives	Organic acids	NA	NA	NA	Non-significant	5.62868e+06	5.84705e+06	4.11245e+06	4.6135e+06	5.03557e+06	5.10899e+06
B200039	1.02067	0.800895	0.875597	POS	162.076	C6 H11 N O4	2-Aminoadipic acid	0.000256978	1.59545	40.0088	level3	BMDB	C00956	HMDB0302754	Organic acids and derivatives	Amino acids, peptides, and analogues	Carboxylic acids and derivatives	Amino acids, peptides, and analogues	Amino acid metabolism	Lysine biosynthesis	map00300 Lysine biosynthesis; map00310 Lysine degradation; map00311 Penicillin and cephalosporin biosynthesis; map01100 Metabolic pathways; map01110 Biosynthesis of secondary metabolites; map01120 Microbial metabolism in diverse environments; map01210 2-Oxocarboxylic acid metabolism; map01230 Biosynthesis of amino acids	Non-significant	6.64916e+06	6.32753e+06	5.77013e+06	5.17232e+06	6.6862e+06	6.50861e+06
B200080	0.271368	0.0223112	0.105297	POS	145.134	C7 H16 N2 O	N-Acetylcadaverine	0.0002604	1.80675	38.1259	level3	BMDB	NA	HMDB0002284	Organic acids and derivatives	Carboxylic acid derivatives	Carboxylic acids and derivatives	Organic acids	NA	NA	NA	Non-significant	2.34969e+06	2.94949e+06	2.61092e+06	7.01613e+06	1.43036e+07	7.82929e+06
B200107	0.57506	0.124597	0.288618	POS	175.108	C7 H14 N2 O3	Valylglycine	0.00038094	2.18805	35.1734	level3	BMDB	NA	HMDB0029127	Organic acids and derivatives	Amino acids, peptides, and analogues	Carboxylic acids and derivatives	Amino acids, peptides, and analogues	NA	NA	NA	Non-significant	4.38252e+06	3.80455e+06	5.53276e+06	5.5908e+06	1.15239e+07	6.74338e+06
B200114	1.18703	0.0594198	0.184852	POS	158.118	C8 H15 N O2	(S)-Homostachydrine	0.000328029	2.08789	30.8015	level3	BMDB	C08283	HMDB0033433	Organic acids and derivatives	Amino acids, peptides, and analogues	Carboxylic acids and derivatives	Amino acids, peptides, and analogues	NA	NA	NA	Non-significant	2.90477e+07	2.4746e+07	2.74225e+07	2.33532e+07	2.2309e+07	2.27577e+07
B200141	0.153078	0.019235	0.0963998	POS	407.279	C24 H38 O5	3-Oxocholic acid	-9.25975e-05	-0.22792	77.0267	level3	BMDB	NA	HMDB0000502	Lipids and lipid-like molecules	Bile acids, alcohols and derivatives	Steroids and steroid derivatives	Bile acids, alcohols and derivatives	NA	NA	NA	Non-significant	765958	547793	791557	7.39903e+06	2.51164e+06	3.84253e+06
B300038	2.76901	0.0508805	0.169339	POS	208.064	C7 H13 N O4 S	N-Acetylmethionine sulfoxide	0.000289819	1.39971	19.8347	level3	BMDB	NA	HMDB0240343	Organic acids and derivatives	Amino acids, peptides, and analogues	Carboxylic acids and derivatives	Amino acids, peptides, and analogues	NA	NA	NA	Non-significant	2.85925e+08	1.94763e+08	2.67116e+08	6.7864e+07	5.53664e+07	1.46832e+08
B300051	0.147228	0.226924	0.413302	POS	246.145	C10 H19 N3 O4	Valylglutamine	0.000641541	2.61706	28.3927	level3	BMDB	NA	HMDB0029125	Organic acids and derivatives	Amino acids, peptides, and analogues	Carboxylic acids and derivatives	Amino acids, peptides, and analogues	NA	NA	NA	Non-significant	1.7483e+06	4.49584e+06	24140.1	2.70496e+07	1.89374e+06	1.36319e+07
B300058	1.25694	0.0127174	0.0779879	POS	260.197	C12 H25 N3 O3	Lysylleucine	-0.000217349	-0.838572	53.0427	level3	BMDB	NA	HMDB0028955	Organic acids and derivatives	Amino acids, peptides, and analogues	Carboxylic acids and derivatives	Amino acids, peptides, and analogues	NA	NA	NA	Non-significant	4.1428e+06	4.35701e+06	4.3961e+06	3.17106e+06	3.51148e+06	3.5772e+06
B300153	1.12082	0.314371	0.500826	POS	166.073	C6 H7 N5 O	7-Methylguanine	0.000304708	1.84598	46.2925	level3	BMDB	C02242	HMDB0000897	Organoheterocyclic compounds	Purines and purine derivatives	Imidazopyrimidines	Purines and derivatives	NA	NA	NA	Non-significant	8.50984e+06	1.08878e+07	1.05748e+07	7.96418e+06	9.41325e+06	9.36402e+06
B300166	1.53019	0.0124956	0.0774002	POS	272.259	C16 H33 N O2	Hexadecasphingosine (d16:1)	7.59977e-05	0.280175	18.2398	level3	BMDB	NA	HMDB0242181	Organic nitrogen compounds	Amines	Organonitrogen compounds	Amines	NA	NA	NA	Non-significant	6.37091e+07	5.38403e+07	5.0995e+07	4.2156e+07	3.44069e+07	3.35834e+07
B300169	2.67915	0.0290499	0.122541	POS	286.274	C17 H35 N O2	Heptadecasphingosine (d17:1)	3.46415e-05	0.121435	50.6917	level3	BMDB	NA	NA	NA	NA	NA	NA	NA	NA	NA	Non-significant	2.44266e+06	2.53205e+06	2.20344e+06	1.26143e+06	724842	692986
B300202	0.943219	0.571045	0.710699	POS	718.538	C39 H76 N O8 P	PE(16:0/18:1(9Z))	-0.000323258	-0.450515	50.9307	level3	BMDB	NA	HMDB0008927	Lipids and lipid-like molecules	Glycerophosphoethanolamines	Glycerophospholipids	Amines and derivatives	NA	NA	NA	Non-significant	9.67856e+06	7.07784e+06	7.32914e+06	8.33731e+06	8.18022e+06	9.01793e+06
B300204	1.21502	0.123677	0.287531	POS	73.0286	C3 H4 O2	Acrylic acid	0.000207463	2.88059	30.5866	level3	BMDB	C19501	HMDB0031647	Organic acids and derivatives	Acrylic acids and derivatives	Carboxylic acids and derivatives	Organic acids	NA	NA	NA	Non-significant	9.25033e+06	8.02161e+06	8.33e+06	5.96391e+06	7.17542e+06	7.93193e+06
B300288	0.7955	0.0834613	0.226327	POS	260.16	C11 H21 N3 O4	Leucyl-Glutamine	-4.30554e-05	-0.166139	44.451	level3	BMDB	NA	HMDB0028927	Organic acids and derivatives	Amino acids, peptides, and analogues	Carboxylic acids and derivatives	Amino acids, peptides, and analogues	NA	NA	NA	Non-significant	4.73972e+06	4.0971e+06	5.36235e+06	5.66094e+06	6.07491e+06	6.11352e+06
B300378	0.717356	0.345389	0.527114	POS	246.145	C10 H19 N3 O4	Leucyl-Asparagine	-0.000147225	-0.600583	59.4409	level3	BMDB	NA	HMDB0028924	Organic acids and derivatives	Amino acids, peptides, and analogues	Carboxylic acids and derivatives	Amino acids, peptides, and analogues	NA	NA	NA	Non-significant	5.2641e+06	3.74722e+06	4.75061e+06	7.20169e+06	3.81913e+06	8.16343e+06
B300472	1.0389	0.668835	0.78525	POS	754.535	C42 H76 N O8 P	PC(16:1(9Z)/18:3(9Z,12Z,15Z))	-0.00328014	-4.35302	29.6011	level3	BMDB	NA	HMDB0008008	Lipids and lipid-like molecules	Glycerophosphocholines	Glycerophospholipids	Glycerophospholipids[GP]	NA	NA	NA	Non-significant	5.54513e+06	6.32688e+06	5.35836e+06	5.98438e+06	4.77818e+06	5.8226e+06
B300478	1.30003	0.214524	0.400778	POS	768.553	C43 H78 N O8 P	PC(15:0/20:4(5Z,8Z,11Z,14Z))	-0.000905296	-1.17947	21.7677	level3	BMDB	NA	HMDB0007949	Lipids and lipid-like molecules	Glycerophosphocholines	Glycerophospholipids	Glycerophospholipids[GP]	NA	NA	NA	Non-significant	3.38978e+06	2.51391e+06	2.17351e+06	1.74214e+06	1.9077e+06	2.56327e+06
B300510	0.700329	0.0811083	0.222051	POS	104.071	C4 H9 N O2	N-Methylalanine	0.000269238	2.61235	58.6456	level3	BMDB	C02721	HMDB0094692	Organic acids and derivatives	Amino acids, peptides, and analogues	Carboxylic acids and derivatives	Amino acids, peptides, and analogues	NA	NA	NA	Non-significant	2.79115e+07	2.41982e+07	2.59706e+07	2.93594e+07	4.2927e+07	3.92046e+07
B300547	0.623241	0.0807264	0.221581	POS	203.14	C9 H18 N2 O3	N-Acetylisoputreanine	0.000504375	2.49528	33.4434	level3	BMDB	NA	HMDB0094713	Organic acids and derivatives	Amino acids, peptides, and analogues	Carboxylic acids and derivatives	Amino acids, peptides, and analogues	NA	NA	NA	Non-significant	1.83567e+06	2.22945e+06	2.04799e+06	2.36594e+06	3.74505e+06	3.69759e+06
B300570	1.33153	0.0286118	0.12117	NEG	236.093	C12 H15 N O4	phenylacetylthreonine	-8.25779e-05	-0.348283	29.8662	level3	BMDB	NA	HMDB0341374	NA	NA	NA	NA	NA	NA	NA	Non-significant	1.57354e+07	1.38869e+07	1.5398e+07	1.13557e+07	9.95414e+06	1.25013e+07
B300587	1.87492	0.0546619	0.175261	POS	271.074	C11 H14 N2 O4 S	3-(Cystein-S-yl)acetaminophen	-0.000482119	-1.78518	21.4993	level3	BMDB	NA	HMDB0240217	Organic acids and derivatives	Amino acids, peptides, and analogues	Carboxylic acids and derivatives	Amino acids, peptides, and analogues	NA	NA	NA	Non-significant	1.62508e+08	8.83414e+07	1.13242e+08	6.5175e+07	7.55236e+07	5.3492e+07
B300643	0.892821	0.0549094	0.175661	POS	150.055	C8 H7 N O2	3-Hydroxy-2-oxoindole	0.000276766	1.8569	28.0599	level3	BMDB	C11130	HMDB0240741	Organoheterocyclic compounds	Indolines	Indoles and derivatives	Indole and derivatives	Biosynthesis of other secondary metabolites	Benzoxazinoid biosynthesis	map00402 Benzoxazinoid biosynthesis; map00999 Biosynthesis of various plant secondary metabolites; map01100 Metabolic pathways; map01110 Biosynthesis of secondary metabolites	Non-significant	2.41593e+07	2.16857e+07	2.26312e+07	2.61383e+07	2.52799e+07	2.52783e+07
B300649	1.24887	0.118072	0.27985	POS	172.097	C8 H13 N O3	trans-2-hexenoylglycine	0.000316462	1.84969	34.0317	level3	BMDB	NA	NA	NA	NA	NA	NA	NA	NA	NA	Non-significant	7.52755e+06	9.87467e+06	8.85765e+06	8.03849e+06	6.88201e+06	6.10636e+06
B300660	1.6101	0.330725	0.515591	POS	208.097	C11 H13 N O3	N-Acetyl-DL-phenylalanine	0.000406178	1.96136	38.648	level3	BMDB	NA	HMDB0255056	Organic acids and derivatives	Amino acids, peptides, and analogues	Carboxylic acids and derivatives	Amino acids, peptides, and analogues	NA	NA	NA	Non-significant	4.06326e+06	3.50738e+06	3.58564e+06	3.29109e+06	3.06256e+06	575287
B300662	0.856244	0.55299	0.696923	POS	219.134	C9 H18 N2 O4	N(6)-(1-Carboxyethyl)-L-lysine	0.000412943	1.89313	23.8727	level3	BMDB	NA	HMDB0243495	Organic acids and derivatives	Amino acids, peptides, and analogues	Carboxylic acids and derivatives	Amino acids, peptides, and analogues	NA	NA	NA	Non-significant	8.97491e+06	8.33344e+06	8.5318e+06	1.07748e+07	6.91617e+06	1.24876e+07
B300734	0.666205	0.0346134	0.135733	POS	167.034	C8 H6 O4	Phthalic acid	0.000226229	1.36261	57.0468	level3	BMDB	C01606	HMDB0002107	Benzenoids	Benzoic acids and derivatives	Benzene and substituted derivatives	Benzene and derivatives	Xenobiotics biodegradation and metabolism	Polycyclic aromatic hydrocarbon degradation	map00624 Polycyclic aromatic hydrocarbon degradation; map01100 Metabolic pathways; map01120 Microbial metabolism in diverse environments; map01220 Degradation of aromatic compounds; map02010 ABC transporters	Non-significant	5.18062e+06	4.41582e+06	4.52652e+06	8.34549e+06	5.9919e+06	6.86173e+06
B300815	1.17006	0.444622	0.612533	POS	134.027	C4 H7 N O2 S	Thioproline	0.000266525	2.00365	50.5152	level3	BMDB	NA	HMDB0062164	Organic acids and derivatives	Amino acids, peptides, and analogues	Carboxylic acids and derivatives	Amino acids, peptides, and analogues	NA	NA	NA	Non-significant	1.01789e+07	9.01378e+06	9.10378e+06	6.32432e+06	1.18218e+07	6.0377e+06
M0001	0.269171	0.765888	0.852818	POS	76.0394	C2 H5 N O2	Glycine	0.000100843	1.344	50	level3	Masslist	C00037	HMDB0000123	Organic acids and derivatives	Amino acids, peptides, and analogues	Carboxylic acids and derivatives	Amino acids	Lipid metabolism	Primary bile acid biosynthesis	map00120 Primary bile acid biosynthesis; map00230 Purine metabolism; map00260 Glycine, serine and threonine metabolism; map00310 Lysine degradation; map00440 Phosphonate and phosphinate metabolism; map00460 Cyanoamino acid metabolism; map00470 D-Amino acid metabolism; map00480 Glutathione metabolism; map00630 Glyoxylate and dicarboxylate metabolism; map00680 Methane metabolism; map00730 Thiamine …	Non-significant	5.5186e+06	3.00854e+06	4.82917e+06	1.66157e+06	3.0505e+06	4.49081e+07
M0016	1.16793	0.269182	0.45825	POS	171.113	C8 H14 N2 O2	Levetiracetam	0.000232859	1.36891	50	level3	Masslist	C07841	HMDB0015333	Organic acids and derivatives	Amino acids, peptides, and analogues	Carboxylic acids and derivatives	Amino acids, peptides, and analogues	NA	NA	NA	Non-significant	1.36661e+06	1.2507e+06	1.21929e+06	917981	1.33645e+06	1.03054e+06
M0032	0.126009	0.0120509	0.0768223	POS	244.154	C12 H21 N O4	Tiglylcarnitine	-0.000480853	-1.97762	50	level3	Masslist	NA	HMDB0002366	Lipids and lipid-like molecules	Fatty acid esters	Fatty Acyls	Fatty acyls[FA]	NA	NA	NA	Non-significant	210382	246063	173962	2.19574e+06	882610	1.9245e+06
Reference-1076	0.790766	0.990172	0.993181	POS	252.123	C13 H17 N O4	Dimethachlor OXA	0.00038689	1.54068	34.6711	level3	mzCloud	NA	NA	NA	NA	NA	NA	NA	NA	NA	Non-significant	7.61571e+06	7.77977e+06	5.9429e+06	3.46564e+06	5.53396e+06	1.79848e+07
Reference-1077	0.802758	0.207086	0.390848	POS	322.077	C12 H19 N O5 S2	Dimethenamid ESA	-0.000866645	-2.69924	34.7451	level3	mzCloud	NA	NA	NA	NA	NA	NA	NA	NA	NA	Non-significant	2.77968e+07	2.482e+07	2.46431e+07	2.81726e+07	3.98555e+07	2.8215e+07
Reference-1192	0.459425	0.0476663	0.162765	POS	247.058	C11 H12 O5	Sinapinic acid	21.9821	98104.4	31.9111	level3	mzCloud	C00482	HMDB0032616	Phenylpropanoids and polyketides	Hydroxycinnamic acids and derivatives	Cinnamic acids and derivatives	Polyketides[PK]	Biosynthesis of other secondary metabolites	Phenylpropanoid biosynthesis	map00940 Phenylpropanoid biosynthesis; map01061 Biosynthesis of phenylpropanoids; map01100 Metabolic pathways; map01110 Biosynthesis of secondary metabolites	Non-significant	1.40236e+07	1.35554e+07	7.71782e+06	2.39324e+07	2.7399e+07	2.54967e+07
Reference-1246	0.989941	0.879971	0.926622	POS	127.073	C3 H6 N6	Melamine	0.000566575	4.4943	35.9498	level3	mzCloud	C08737	HMDB0041922	Organoheterocyclic compounds	1,3,5-triazines	Triazines	1,3,5-triazines	Xenobiotics biodegradation and metabolism	Atrazine degradation	map00791 Atrazine degradation; map01120 Microbial metabolism in diverse environments	Non-significant	5.22896e+06	1.25082e+06	1.96554e+06	1.69336e+06	4.78821e+06	2.04956e+06
Reference-1272	0.63459	0.985353	0.990907	POS	220.12	C10 H13 N5 O	trans-Zeatin	0.000830675	3.7911	48.7925	level3	mzCloud	C00371	HMDB0012204	Organoheterocyclic compounds	Purines and purine derivatives	Imidazopyrimidines	Purines and derivatives	Metabolism of terpenoids and polyketides	Zeatin biosynthesis	map00908 Zeatin biosynthesis; map01060 Biosynthesis of plant secondary metabolites; map01070 Biosynthesis of plant hormones; map01100 Metabolic pathways; map01110 Biosynthesis of secondary metabolites; map04075 Plant hormone signal transduction	Non-significant	7.15057e+06	2.81351e+06	1.05101e+08	1.7398e+08	3.41916e+06	3.92377e+06
Reference-142	0.822402	0.845673	0.905852	POS	205.048	C9 H10 O4	3,4-Dihydroxyphenylpropionic acid	21.9825	120745	40.0305	level3	mzCloud	C10447	HMDB0000423	Phenylpropanoids and polyketides	NA	Phenylpropanoic acids	Phenylpropanoic acids	Amino acid metabolism	Tyrosine metabolism	map00350 Tyrosine metabolism; map00946 Degradation of flavonoids; map01100 Metabolic pathways	Non-significant	1.33461e+06	1.5759e+06	805312	2.6691e+06	1.60895e+06	240200
Reference-1510	0.649335	0.058869	0.183636	POS	219.08	C16 H10 O	1-Pyrenol	-0.000593155	-2.71998	18.9582	level3	mzCloud	C14519	HMDB0013139	Benzenoids	NA	Pyrenes	Benzene and derivatives	Xenobiotics biodegradation and metabolism	Polycyclic aromatic hydrocarbon degradation	map00624 Polycyclic aromatic hydrocarbon degradation; map01120 Microbial metabolism in diverse environments	Non-significant	5.57028e+06	3.73832e+06	4.2331e+06	7.00796e+06	8.28834e+06	5.55841e+06
Reference-1527	2.97802	0.0144158	0.0822388	NEG	181.072	C6 H14 O6	D-(-)-Mannitol	0.000117712	0.646487	59.1919	level3	mzCloud	C00392	HMDB0000765	Organic oxygen compounds	Carbohydrates and carbohydrate conjugates	Organooxygen compounds	Carbohydrates	Carbohydrate metabolism	Fructose and mannose metabolism	map00051 Fructose and mannose metabolism; map01100 Metabolic pathways; map02010 ABC transporters; map02060 Phosphotransferase system (PTS)	Non-significant	5.39906e+06	5.70935e+06	5.00303e+06	2.36226e+06	1.64648e+06	1.40138e+06
Reference-1532	1.85291	0.197106	0.380843	POS	261.036	C6 H13 O9 P	Glucose 1-phosphate	-0.000827409	-3.18198	18.6191	level3	mzCloud	C00103	HMDB0001586	Organic oxygen compounds	Carbohydrates and carbohydrate conjugates	Organooxygen compounds	Carbohydrates	Carbohydrate metabolism	Glycolysis / Gluconeogenesis	map00010 Glycolysis / Gluconeogenesis; map00040 Pentose and glucuronate interconversions; map00052 Galactose metabolism; map00500 Starch and sucrose metabolism; map00520 Amino sugar and nucleotide sugar metabolism; map00521 Streptomycin biosynthesis; map00523 Polyketide sugar unit biosynthesis; map00525 Acarbose and validamycin biosynthesis; map00541 O-Antigen nucleotide sugar biosynthesis; map00…	Non-significant	5.97262e+06	3.81821e+06	8.06352e+06	1.52303e+06	2.40199e+06	5.71081e+06
Reference-1540	1.33764	0.00261585	0.0347431	POS	221.092	C11 H12 N2 O3	L-5-Hydroxytryptophan	-0.000124682	-0.56652	58.2036	level3	mzCloud	C00643	HMDB0000472	Organoheterocyclic compounds	Tryptamines and derivatives	Indoles and derivatives	Amines and derivatives	Amino acid metabolism	Tryptophan metabolism	map00380 Tryptophan metabolism; map01063 Biosynthesis of alkaloids derived from shikimate pathway; map01100 Metabolic pathways; map04361 Axon regeneration; map04726 Serotonergic synapse	Up	1.37555e+07	1.42356e+07	1.45337e+07	1.0149e+07	1.04522e+07	1.11896e+07
Reference-1576	0.689626	0.00969928	0.0687931	POS	226.109	C12 H11 N5	Benzyladenine	8.09326e-05	0.359538	1.05991	level3	mzCloud	C11263	HMDB0039238	Organoheterocyclic compounds	Purines and purine derivatives	Imidazopyrimidines	Purines and derivatives	NA	NA	NA	Non-significant	43209.6	44147.1	45644.2	59975.9	70235.9	62647.6
Reference-1688	2.02481	0.206098	0.389326	POS	215.049	C8 H10 N2 O3 S	Sulfacetamide	0.000159298	0.744241	28.383	level3	mzCloud	C08051	HMDB0014772	Benzenoids	Benzenesulfonamides	Benzene and substituted derivatives	Benzene and derivatives	NA	NA	NA	Non-significant	8.94117e+06	5.33015e+06	1.69048e+07	2.65796e+06	6.22626e+06	6.51286e+06
Reference-1724	2.29192	0.136563	0.304974	POS	214.253	C14 H31 N	1-Tetradecylamine	0.000506668	2.37598	54.5409	level3	mzCloud	NA	NA	NA	NA	NA	NA	NA	NA	NA	Non-significant	1.74354e+06	592180	1.39304e+06	432597	507834	686488
Reference-1775	0.147886	0.00342362	0.0404595	POS	378.133	C22 H19 N O5	R-N-FMOC-(2-furyl)alanine	-0.000870683	-2.30873	17.2544	level3	mzCloud	NA	NA	NA	NA	NA	NA	NA	NA	NA	Down	533819	663254	444785	3.39521e+06	5.16238e+06	2.5446e+06
Reference-1936	0.848348	0.349196	0.530933	POS	287.13	C15 H15 F N4 O	Zolazepam	0.000135949	0.475144	13.0919	level3	mzCloud	NA	NA	NA	NA	NA	NA	NA	NA	NA	Non-significant	1.52015e+06	971899	1.48364e+06	1.77306e+06	1.51234e+06	1.40099e+06
Reference-2101	1.21488	0.279154	0.465799	POS	239.103	C11 H14 N2 O4	Felbamate	0.000294687	1.23769	38.3096	level3	mzCloud	C07501	HMDB0015084	Benzenoids	NA	Benzene and substituted derivatives	Benzene and derivatives	Xenobiotics biodegradation and metabolism	Drug metabolism - cytochrome P450	map00982 Drug metabolism - cytochrome P450	Non-significant	1.02864e+07	8.61371e+06	1.15376e+07	6.86209e+06	1.07021e+07	7.48992e+06
Reference-2137	1.97925	0.00453589	0.0461113	POS	495.22	C26 H32 F2 O7	Fluocinonide	0.000909828	1.84097	26.3736	level3	mzCloud	C07007	HMDB0015181	Lipids and lipid-like molecules	Pregnane steroids	Steroids and steroid derivatives	Steroids and derivatives	NA	NA	NA	Up	2.17095e+06	2.40706e+06	2.21982e+06	1.30323e+06	1.01782e+06	1.11348e+06
Reference-2144	0.974969	0.920076	0.949742	POS	526.851	C13 H6 Br2 F6 N2 O2 S	Thifluzamide	0.00146097	2.77834	5.36504	level3	mzCloud	C18505	NA	NA	NA	NA	NA	NA	NA	NA	Non-significant	2.51941e+06	2.50596e+06	2.15291e+06	3.19422e+06	2.74507e+06	1.42327e+06
Reference-2242	0.858446	0.176411	0.353482	POS	294.145	C14 H20 F N3 O Si	Simeconazole	0.00139291	4.75174	23.3625	level3	mzCloud	C18544	NA	NA	NA	NA	NA	NA	NA	NA	Non-significant	5.91668e+06	7.00412e+06	7.4963e+06	6.98438e+06	8.40798e+06	8.39145e+06
Reference-2249	0.404416	0.541699	0.688152	POS	383.153	C22 H23 Cl N2 O2	Loratadine	0.000871882	2.28155	25.7819	level3	mzCloud	D00364	HMDB0005000	Organoheterocyclic compounds	NA	Benzocycloheptapyridines	Pyridine and derivatives	NA	NA	NA	Non-significant	19966.9	19610.7	20398	16640.3	16979.5	114682
Reference-2269	0.381093	0.00700192	0.0568023	POS	233.15	C10 H20 N2 O4	Mebutamate	1.26187e-05	0.0543574	6.17487	level3	mzCloud	D01807	NA	NA	NA	NA	NA	NA	NA	NA	Non-significant	6.50325e+06	5.17041e+06	6.81729e+06	1.20854e+07	1.8195e+07	1.82405e+07
Reference-2368	0.641812	0.0229212	0.106683	POS	241.155	C12 H20 N2 O3	Pirbuterol	0.000157964	0.657779	54.3795	level3	mzCloud	C07807	HMDB0015407	Organoheterocyclic compounds	Hydroxypyridines	Pyridines and derivatives	Pyridine and derivatives	NA	NA	NA	Non-significant	5.77714e+07	5.28473e+07	5.94723e+07	7.45256e+07	9.93471e+07	9.11441e+07
Reference-2389	0.821999	0.156114	0.329331	POS	276.17	C15 H21 N3 O2	Physostigmine	-0.00017382	-0.631698	30.2011	level3	mzCloud	C06535	HMDB0015116	Organoheterocyclic compounds	Pyrroloindoles	Indoles and derivatives	Indole and derivatives	Biosynthesis of other secondary metabolites	Indole alkaloid biosynthesis	map00901 Indole alkaloid biosynthesis; map01063 Biosynthesis of alkaloids derived from shikimate pathway; map01110 Biosynthesis of secondary metabolites	Non-significant	1.62059e+06	1.55672e+06	1.66512e+06	1.64507e+06	2.19259e+06	2.05339e+06
Reference-2463	1.35689	0.448216	0.614816	POS	316.153	C18 H21 N O4	Oxycodone	-0.00125875	-3.99416	25.9123	level3	mzCloud	C08018	HMDB0014640	Benzenoids	NA	Phenanthrenes and derivatives	Benzene and derivatives	NA	NA	NA	Non-significant	664308	573776	1.09072e+06	24863.6	1.15825e+06	533171
Reference-2634	0.112845	0.0551705	0.175744	POS	233.059	C16 H8 O2	Aceanthrenequinone	-0.000700333	-3.01799	44.5494	level3	mzCloud	NA	NA	NA	NA	NA	NA	NA	NA	NA	Non-significant	214150	333176	342538	3.00124e+06	4.14426e+06	740200
Reference-2666	0.867381	0.182515	0.362328	POS	294.155	C12 H20 O7	Citroflex 2	17.027	61665	10.8657	level3	mzCloud	D06228	HMDB0034263	Organic acids and derivatives	Tricarboxylic acids and derivatives	Carboxylic acids and derivatives	Organic acids	NA	NA	NA	Non-significant	1.70156e+07	1.73099e+07	1.98876e+07	1.82894e+07	2.32241e+07	2.09886e+07
Reference-2701	5.69892	0.0565173	0.178805	POS	400.146	C21 H19 F2 N3 O3	Difloxacin	-0.000853207	-2.13762	38.5772	level3	mzCloud	C11234	NA	Organoheterocyclic compounds	Phenylquinolines	Quinolines and derivatives	Phenylquinolines	NA	NA	NA	Non-significant	3.02055e+06	1.13188e+07	8.31218e+06	1.34636e+06	1.2789e+06	1.34945e+06
Reference-2728	1.12117	0.549393	0.694613	POS	129.091	C7 H12 O2	Cyclohexanecarboxylic acid	0.00027134	2.11846	47.3458	level3	mzCloud	C09822	HMDB0031342	Organic acids and derivatives	Carboxylic acids	Carboxylic acids and derivatives	Organic acids	Xenobiotics biodegradation and metabolism	Benzoate degradation	map00362 Benzoate degradation; map01100 Metabolic pathways; map01120 Microbial metabolism in diverse environments	Non-significant	1.04335e+07	9.64798e+06	1.02449e+07	1.18587e+07	5.55431e+06	9.63589e+06
Reference-2851	0.508145	0.000948492	0.0205114	NEG	329.085	C18 H18 O4 S	4,4'-Sulfonylbis[2-(prop-2-en-1-yl)phenol]	-0.000159158	-0.482161	11.7498	level3	mzCloud	NA	NA	NA	NA	NA	NA	NA	NA	NA	Down	2.9076e+06	2.75326e+06	2.60704e+06	5.82691e+06	4.90131e+06	5.54252e+06
Reference-2886	0.725801	0.301701	0.487276	POS	158.154	C9 H19 N O	2,2,6,6-Tetramethyl-4-piperidinol	0.000371334	2.36298	33.4672	level3	mzCloud	NA	NA	NA	NA	NA	NA	NA	NA	NA	Non-significant	4.73281e+06	3.97837e+06	3.94842e+06	6.0317e+06	7.63023e+06	3.78032e+06
Reference-2901	1.38672	0.00326034	0.0391807	POS	448.156	C23 H27 Cl2 N3 O2	Aripiprazole	0.000878429	1.96452	26.4831	level3	mzCloud	C12564	HMDB0005042	Organoheterocyclic compounds	Piperazines	Diazinanes	Piperazines	NA	NA	NA	Up	2.19841e+06	2.2162e+06	2.33865e+06	1.73414e+06	1.54196e+06	1.59384e+06
Reference-2911	0.79381	0.0845595	0.22765	POS	284.053	C9 H18 N O3 P S2	Fosthiazate	-0.000771705	-2.72643	1.75326	level3	mzCloud	C18402	NA	NA	NA	NA	NA	NA	NA	NA	Non-significant	9.68732e+06	8.62934e+06	8.70611e+06	1.1302e+07	9.83185e+06	1.2908e+07
Reference-2916	0.354242	0.0472733	0.162704	POS	212.165	C12 H23 N O3	Icaridin	7.23358e-05	0.315645	22.9511	level3	mzCloud	NA	NA	NA	NA	NA	NA	NA	NA	NA	Non-significant	2.34098e+07	1.04735e+07	9.34477e+06	3.48552e+07	3.74113e+07	4.97633e+07
Reference-2962	1.51553	0.0200369	0.0990301	POS	213.124	C10 H16 N2 O3	Butabarbital	0.000315205	1.486	17.7384	level3	mzCloud	NA	NA	NA	NA	NA	NA	NA	NA	NA	Non-significant	5.5365e+07	6.49781e+07	7.24215e+07	4.34555e+07	4.43021e+07	3.94355e+07
Reference-2978	0.229919	0.112751	0.272508	POS	225.196	C13 H24 N2 O	N,N'-Dicyclohexylurea	5.83687e-05	0.260355	19.6362	level3	mzCloud	NA	NA	NA	NA	NA	NA	NA	NA	NA	Non-significant	5.38443e+06	568581	491938	8.23434e+06	1.06277e+07	9.16939e+06
Reference-3010	1.52617	0.0241348	0.109469	POS	452.194	C23 H25 N5 O5	Doxazosin	0.000910724	2.01851	11.398	level3	mzCloud	C06970	HMDB0014728	Organoheterocyclic compounds	Piperazines	Diazinanes	Piperazines	NA	NA	NA	Non-significant	1.2134e+06	1.14957e+06	1.32775e+06	897769	672766	847765
Reference-3036	1.10301	0.891655	0.933255	POS	561.252	C34 H32 N4 O4	PharmaGSID 47337	0.00194121	3.46495	27.1904	level3	mzCloud	NA	NA	NA	NA	NA	NA	NA	NA	NA	Non-significant	2.99761e+06	3.55722e+06	776667	1.71223e+06	2.60744e+06	2.32716e+06
Reference-3038	0.409103	0.0148096	0.0828566	POS	512.975	C16 H12 N4 O9 S2	Tartrazine	43.9633	93937.8	4.02287	level3	mzCloud	NA	HMDB0059914	NA	NA	NA	NA	NA	NA	NA	Non-significant	1.08093e+07	1.10745e+07	9.65781e+06	2.06536e+07	2.4097e+07	3.23487e+07
Reference-3112	0.632992	0.0430851	0.153583	POS	262.119	C13 H15 N3 O3	Imazapyr	-2.23575e-05	-0.0856244	12.4871	level3	mzCloud	C18864	NA	Organic acids and derivatives	Amino acids, peptides, and analogues	Carboxylic acids and derivatives	Amino acids, peptides, and analogues	NA	NA	NA	Non-significant	1.88794e+06	1.70752e+06	1.86621e+06	2.30628e+06	3.05296e+06	3.2691e+06
Reference-3126	0.265115	0.0229281	0.106683	POS	388.226	C26 H29 N O2	4-Hydroxytamoxifen	-0.000653026	-1.68645	49.0344	level3	mzCloud	C05011	HMDB0060530	Phenylpropanoids and polyketides	NA	Stilbenes	Polyketides[PK]	Xenobiotics biodegradation and metabolism	Drug metabolism - cytochrome P450	map00982 Drug metabolism - cytochrome P450	Non-significant	1.29021e+07	6.6518e+06	5.05604e+06	2.46962e+07	3.83906e+07	2.97406e+07
Reference-3165	1.77384	0.661739	0.779267	POS	520.333	C22 H46 O12	PEG n11	0.000420211	0.836575	69.576	level3	mzCloud	NA	NA	NA	NA	NA	NA	NA	NA	NA	Non-significant	3.11346e+06	591500	648644	692878	1.04107e+06	720393
Reference-3178	1.85245	0.0254259	0.113224	POS	160.181	C8 H21 N3	Dimethyldipropylenetriamine	0.000511189	3.21152	13.9552	level3	mzCloud	NA	NA	NA	NA	NA	NA	NA	NA	NA	Non-significant	2.3128e+06	2.5465e+06	2.50754e+06	1.31154e+06	1.59347e+06	1.07181e+06
Reference-32	1.04737	0.699952	0.808507	NEG	277.144	C16 H22 O4	Dibutyl phthalate	-5.23736e-05	-0.188291	59.3201	level3	mzCloud	NA	NA	NA	NA	NA	NA	NA	NA	NA	Non-significant	7.00407e+06	5.89226e+06	6.29858e+06	4.68543e+06	6.359e+06	7.28229e+06
Reference-3243	0.364164	0.102052	0.255576	POS	192.102	C11 H13 N O2	1,2,3,4-Tetrahydroisoquinoline-1-acetic acid	0.000435478	2.27886	31.8675	level3	mzCloud	NA	NA	NA	NA	NA	NA	NA	NA	NA	Non-significant	2.91548e+06	2.93904e+06	3.1018e+06	4.30287e+06	1.29064e+07	7.38496e+06
Reference-326	2.30966	0.0479137	0.162765	POS	155.043	C4 H8 N2 O3	Asparagine	0.000413156	3.1287	55.4787	level3	mzCloud	C00152	HMDB0000168	Organic acids and derivatives	Amino acids, peptides, and analogues	Carboxylic acids and derivatives	Amino acids	Amino acid metabolism	Alanine, aspartate and glutamate metabolism	map00250 Alanine, aspartate and glutamate metabolism; map00460 Cyanoamino acid metabolism; map00970 Aminoacyl-tRNA biosynthesis; map01060 Biosynthesis of plant secondary metabolites; map01100 Metabolic pathways; map01110 Biosynthesis of secondary metabolites; map01230 Biosynthesis of amino acids; map04974 Protein digestion and absorption; map04978 Mineral absorption; map05230 Central carbon metab…	Non-significant	1.47071e+07	1.5325e+07	1.71893e+07	7.64353e+06	4.30057e+06	8.50108e+06
Reference-3275	3.12397	0.0956562	0.245732	POS	110.072	C5 H7 N3	2-Amino-4-methylpyrimidine	-8.43715e-05	-0.773596	19.5742	level3	mzCloud	NA	NA	NA	NA	NA	NA	NA	NA	NA	Non-significant	8.32504e+06	4.13117e+06	2.1619e+06	1.1482e+06	979456	2.55168e+06
Reference-3321	0.751604	0.394171	0.571931	POS	261.127	C14 H19 B O5	3-Hydroxy-4-(methoxycarbonyl)phenylboronic acid pinacol ester	-0.00193863	-6.97016	8.92843	level3	mzCloud	NA	NA	NA	NA	NA	NA	NA	NA	NA	Non-significant	3.1104e+06	1.95899e+06	2.36514e+06	3.82903e+06	4.05538e+06	2.00715e+06
Reference-3357	0.900456	0.392441	0.570884	POS	229.075	C10 H13 Cl N2 O2	Metoxuron	0.00099798	4.37583	33.3104	level3	mzCloud	C11011	NA	NA	NA	NA	NA	NA	NA	NA	Non-significant	3.20871e+06	3.22239e+06	3.19754e+06	4.13389e+06	3.03165e+06	3.52753e+06
Reference-3411	0.886022	0.310865	0.496972	POS	294.138	C15 H20 Cl N3 O	Paclobutrazol	0.00148909	5.07998	38.7475	level3	mzCloud	NA	NA	NA	NA	NA	NA	NA	NA	NA	Non-significant	251607	250742	232582	232317	289134	308023
Reference-3463	1.03892	0.2321	0.419423	POS	165.055	C9 H10 O4	Ethyl protocatechuate	0.000277489	1.52418	56.9698	level3	mzCloud	NA	NA	NA	NA	NA	NA	NA	NA	NA	Non-significant	3.14851e+06	3.11543e+06	3.02177e+06	3.07874e+06	2.85037e+06	3.00877e+06
Reference-359	1.0925	0.184486	0.365023	POS	149.096	C10 H12 O	Cuminaldehyde	0.000338702	2.28716	45.0546	level3	mzCloud	C06577	HMDB0002214	Lipids and lipid-like molecules	Monoterpenoids	Prenol lipids	Terpenoids	Xenobiotics biodegradation and metabolism	Xylene degradation	map00622 Xylene degradation; map01100 Metabolic pathways; map01120 Microbial metabolism in diverse environments; map01220 Degradation of aromatic compounds	Non-significant	5.09104e+06	4.48994e+06	4.68449e+06	4.7183e+06	4.16477e+06	4.17457e+06
Reference-4210	0.809468	0.528606	0.678349	POS	220.064	C9 H9 N5 S	4-(Methylthio)-6-(4-pyridyl)-1,3,5-triazin-2-amine	-0.00112133	-5.1189	49.7923	level3	mzCloud	NA	NA	NA	NA	NA	NA	NA	NA	NA	Non-significant	4.07569e+06	2.29702e+06	2.5723e+06	2.24586e+06	4.41891e+06	4.38571e+06
Reference-4263	0.969054	0.880183	0.926622	POS	328.096	C21 H13 N O3	N1-(9,10-Dioxo-9,10-dihydroanthracen-2-yl)benzamide	-0.00131287	-4.01378	29.2664	level3	mzCloud	NA	NA	NA	NA	NA	NA	NA	NA	NA	Non-significant	5.12314e+06	5.46924e+06	6.3276e+06	4.70207e+06	7.04994e+06	5.7083e+06
Reference-431	1.28902	0.184876	0.365324	NEG	263.097	C4 H8 N2 O3	Glycylglycine	-0.000839317	-6.35589	35.41	level3	mzCloud	C02037	HMDB0011733	Organic acids and derivatives	Amino acids, peptides, and analogues	Carboxylic acids and derivatives	Amino acids, peptides, and analogues	NA	NA	NA	Non-significant	4.49661e+06	5.30853e+06	4.79756e+06	4.89499e+06	3.30419e+06	3.12937e+06
Reference-4736	0.39755	0.0146722	0.082712	POS	382.295	C22 H36 O4	Ciprostene	17.0266	46742.7	56.9408	level3	mzCloud	NA	NA	NA	NA	NA	NA	NA	NA	NA	Non-significant	2.15918e+06	1.75702e+06	1.19979e+06	3.41691e+06	4.59518e+06	4.8567e+06
Reference-4749	0.112918	0.0351935	0.13713	POS	187.054	C7 H10 N2 O2 S	2-Morpholino-1,3-thiazol-4(5H)-one	0.000410766	2.20787	34.1095	level3	mzCloud	NA	NA	NA	NA	NA	NA	NA	NA	NA	Non-significant	407399	1.71758e+06	453140	4.63708e+06	1.53843e+07	2.81033e+06
Reference-4758	0.274934	0.00226135	0.0326639	POS	399.251	C23 H38 O5	2-(14,15-Epoxyeicosatrienoyl) glycerol	-18.0105	-45680.5	47.4389	level3	mzCloud	NA	HMDB0013651	Lipids and lipid-like molecules	Monoradylglycerols	Glycerolipids	Glycerolipids[GL]	NA	NA	NA	Down	1.73194e+06	1.07765e+06	1.28096e+06	5.94085e+06	4.14328e+06	4.79422e+06
Reference-4905	0.679736	0.263523	0.45384	POS	565.365	C31 H52 N2 O5 S	Valnemulin	-0.00233644	-4.13998	35.7013	level3	mzCloud	C12066	NA	NA	NA	NA	NA	NA	NA	NA	Non-significant	620121	350890	534153	901536	860438	452363
Reference-4958	0.522067	0.00487337	0.0474112	POS	301.252	C21 H34 O2	(+)-CP 47,497	-18.0107	-56591.8	42.8515	level3	mzCloud	NA	NA	NA	NA	NA	NA	NA	NA	NA	Down	943038	710806	749010	1.33284e+06	1.68428e+06	1.58545e+06
Reference-511	0.816819	0.219173	0.404766	POS	164.038	C5 H9 N O3 S	N-Acetyl-L-cysteine	0.000427849	2.62435	53.8192	level3	mzCloud	C06809	HMDB0001890	Organic acids and derivatives	Amino acids, peptides, and analogues	Carboxylic acids and derivatives	Amino acids, peptides, and analogues	NA	NA	NA	Non-significant	6.30792e+06	6.3198e+06	6.48833e+06	9.20647e+06	6.33747e+06	7.85909e+06
Reference-522	1.87344	0.0608094	0.187056	NEG	191.083	C10 H12 N2 O2	Oxoamide	5.63286e-05	0.293241	58.6334	level3	mzCloud	NA	HMDB0001004	Organic oxygen compounds	Carbonyl compounds	Organooxygen compounds	Carbonyl compounds	NA	NA	NA	Non-significant	5.61045e+06	4.742e+06	5.69809e+06	2.5005e+06	2.11224e+06	3.95469e+06
Reference-5355	0.486731	0.00457059	0.0462449	POS	383.188	C21 H23 F N4 O2	ADB-FUBINACA	-9.65159e-06	-0.025254	8.66527	level3	mzCloud	NA	NA	NA	NA	NA	NA	NA	NA	NA	Down	2.669e+06	2.0538e+06	2.31006e+06	4.97269e+06	4.96665e+06	4.50984e+06
Reference-5709	1.11861	0.269761	0.45869	POS	331.212	C18 H26 N4 O2	AB-PINACA	-0.00116871	-3.53934	19.6723	level3	mzCloud	NA	NA	NA	NA	NA	NA	NA	NA	NA	Non-significant	2.18684e+06	1.76389e+06	1.83024e+06	1.91564e+06	1.62506e+06	1.62731e+06
Reference-6175	0.36076	0.00443744	0.0457611	POS	188.092	C8 H10 O4	Penicillic acid	17.0269	100124	52.9802	level3	mzCloud	NA	NA	NA	NA	NA	NA	NA	NA	NA	Down	1.7092e+06	1.48632e+06	1.21765e+06	3.78916e+06	4.19296e+06	4.25088e+06
Reference-619	3.31418	0.229547	0.416693	POS	205.049	C11 H8 O4	3,5-Dihydroxy-2-naphthoic acid	-0.000129011	-0.632276	31.9226	level3	mzCloud	NA	NA	NA	NA	NA	NA	NA	NA	NA	Non-significant	5.05795e+06	4.31907e+06	5.37909e+06	68282.9	1.76666e+06	2.61747e+06
Reference-6211	0.869221	0.221037	0.406836	NEG	185.022	C5 H10 O5	D-(-)-Ribose	-5.61924e-05	-0.374484	48.0936	level3	mzCloud	C00121	HMDB0000283	Organic oxygen compounds	Carbohydrates and carbohydrate conjugates	Organooxygen compounds	Carbohydrates	Carbohydrate metabolism	Pentose phosphate pathway	map00030 Pentose phosphate pathway; map01100 Metabolic pathways; map02010 ABC transporters; map02030 Bacterial chemotaxis	Non-significant	5.07876e+06	5.59782e+06	5.33864e+06	7.13688e+06	5.6393e+06	5.64862e+06
Reference-6227	1.45175	0.127788	0.292838	POS	286.097	C18 H11 N3 O	Luotonin A	-0.000612553	-2.14863	21.5466	level3	mzCloud	NA	NA	NA	NA	NA	NA	NA	NA	NA	Non-significant	9.37805e+06	9.39634e+06	1.05778e+07	5.0226e+06	8.81783e+06	6.37807e+06
Reference-6234	0.632677	0.0902167	0.237663	POS	162.076	C6 H13 N O5	Kanosamine	-18.0103	-100571	41.2513	level3	mzCloud	C12212	NA	NA	NA	NA	NA	Biosynthesis of other secondary metabolites	Biosynthesis of various secondary metabolites - part 2	map00998 Biosynthesis of various antibiotics; map01051 Biosynthesis of ansamycins; map01100 Metabolic pathways; map01110 Biosynthesis of secondary metabolites	Non-significant	1.72432e+07	1.50617e+07	1.60317e+07	1.85788e+07	3.00667e+07	2.77546e+07
Reference-6557	0.707675	0.182264	0.361996	POS	211.112	C15 H14 O	1,3-Diphenylacetone	0.000464633	2.21144	36.905	level3	mzCloud	NA	HMDB0032561	Phenylpropanoids and polyketides	NA	Linear 1,3-diarylpropanoids	Polyketides[PK]	NA	NA	NA	Non-significant	1.11845e+06	1.12463e+06	1.17803e+06	1.91884e+06	1.14391e+06	1.77154e+06
Reference-6592	1.04442	0.679163	0.792819	POS	374.305	C24 H36 O2	Docosahexaenoic Acid ethyl ester	17.0264	47790.6	38.885	level3	mzCloud	C16185	NA	FA Fatty acyls	FA0400 Other Docosanoids	FA04 Docosanoids	Fatty acyls[FA]	NA	NA	NA	Non-significant	2.74389e+06	2.41351e+06	3.07281e+06	2.37928e+06	2.98058e+06	2.52028e+06
Reference-678	1.06489	0.393034	0.571178	POS	300.158	C18 H21 N O3	Codeine	-0.00143056	-4.78204	17.9863	level3	mzCloud	C06174	HMDB0004995	Alkaloids and derivatives	NA	Morphinans	Alkaloids and derivatives	Biosynthesis of other secondary metabolites	Isoquinoline alkaloid biosynthesis	map00950 Isoquinoline alkaloid biosynthesis; map00982 Drug metabolism - cytochrome P450; map01100 Metabolic pathways; map01110 Biosynthesis of secondary metabolites	Non-significant	513357	390910	1.18067e+06	37855.1	63780	1.85626e+06
Reference-6985	0.741052	0.114743	0.275302	NEG	429.081	C20 H13 F3 N4 O4	3-(4-Methoxyphenyl)-5-(3-nitrophenyl)-2-(trifluoromethyl)pyrazolo[1,5-a]pyrimidin-7(4H)-one	-0.00108053	-2.51235	49.1849	level3	mzCloud	NA	NA	NA	NA	NA	NA	NA	NA	NA	Non-significant	2.1628e+06	1.65776e+06	1.58375e+06	2.99194e+06	2.12494e+06	2.17588e+06
Reference-7172	0.357655	0.847227	0.906837	POS	461.215	C25 H32 O8	Prednisolone 21-hemisuccinate	-0.00215064	-4.67317	16.7062	level3	mzCloud	D02156	NA	NA	NA	NA	NA	NA	NA	NA	Non-significant	16147.9	15584.3	559191	1.61835e+06	17072.7	16799.9
Reference-7221	0.542298	0.0290489	0.122541	POS	295.19	C17 H26 O4	6-Gingerol	-3.90543e-05	-0.132755	25.4281	level3	mzCloud	C10462	NA	Shikimate / acetate-malonate pathway derived compounds	Zingiber derived compounds	Others	Polyketides[PK]	Biosynthesis of other secondary metabolites	Stilbenoid, diarylheptanoid and gingerol biosynthesis	map00945 Stilbenoid, diarylheptanoid and gingerol biosynthesis; map01110 Biosynthesis of secondary metabolites	Non-significant	2.24639e+06	1.88442e+06	2.26661e+06	3.26098e+06	5.00053e+06	3.53536e+06
Reference-7250	0.432051	0.61988	0.747699	POS	293.116	C17 H18 O3	4-tert-Butylphenyl salicylate	21.9832	81381.3	33.8261	level3	mzCloud	NA	HMDB0041314	Phenylpropanoids and polyketides	NA	Depsides and depsidones	Polyketides[PK]	NA	NA	NA	Non-significant	2.90468e+07	2.67541e+07	3.93466e+06	6.16216e+07	4.27159e+06	7.23674e+07
Reference-7387	1.64595	0.000673483	0.0171979	NEG	447.093	C21 H20 O11	(1xi)-1,5-Anhydro-1-[2-(3,4-dihydroxyphenyl)-5,7-dihydroxy-4-oxo-4H-chromen-8-yl]-D-galactitol	0.000133872	0.298755	40.1358	level3	mzCloud	NA	NA	NA	NA	NA	NA	NA	NA	NA	Up	7.61407e+06	6.95062e+06	7.24074e+06	4.16695e+06	4.35182e+06	4.72911e+06
Reference-7403	0.349565	0.0208574	0.101178	POS	485.235	C22 H38 O10	2-(4-Methyl-3-cyclohexen-1-yl)-2-propanyl 6-O-(6-deoxy-alpha-L-mannopyranosyl)-beta-D-glucopyranoside	21.9815	47553.6	52.5714	level3	mzCloud	NA	NA	NA	NA	NA	NA	NA	NA	NA	Non-significant	1.70286e+06	2.54494e+06	1.93554e+06	3.73819e+06	6.87431e+06	7.07618e+06
Reference-7470	0.984526	0.893365	0.933686	NEG	421.137	C16 H24 O10	Mussaenosidic acid	46.0071	122315	59.7354	level3	mzCloud	NA	NA	NA	NA	NA	NA	NA	NA	NA	Non-significant	1.06659e+06	1.07711e+06	1.09689e+06	1.18019e+06	947928	1.16341e+06
Reference-7480	1.98982	0.331102	0.515591	POS	450.162	C18 H24 O12	Asperulosidic acid	17.0283	39405.7	19.4619	level3	mzCloud	NA	NA	NA	NA	NA	NA	NA	NA	NA	Non-significant	1.30957e+07	1.24176e+07	1.35267e+07	9.64961e+06	353747	9.61657e+06
Reference-7981	4.5336	0.00414581	0.044473	POS	413.142	C17 H26 O10	Loganin	21.9821	56342.3	3.36873	level3	mzCloud	C01433	NA	Terpenoids	Iridoids	Monoterpenoids (C10)	Terpenoids	Metabolism of terpenoids and polyketides	Monoterpenoid biosynthesis	map00902 Monoterpenoid biosynthesis; map01062 Biosynthesis of terpenoids and steroids; map01100 Metabolic pathways; map01110 Biosynthesis of secondary metabolites	Up	2.19387e+07	1.94913e+07	2.00428e+07	3.75276e+06	4.11841e+06	5.6882e+06
Reference-799	1.09559	0.435638	0.605406	POS	263.139	C14 H18 N2 O3	Methohexital	0.000111026	0.423549	38.9141	level3	mzCloud	C07844	HMDB0014617	Organoheterocyclic compounds	Pyrimidines and pyrimidine derivatives	Diazines	Pyrimidines and pyrimidine derivatives	NA	NA	NA	Non-significant	1.77549e+07	1.98386e+07	2.28815e+07	1.61801e+07	1.79675e+07	2.10512e+07
Reference-7999	0.466575	0.00102378	0.0212175	POS	440.277	C25 H39 N O4	(7E)-12-Hydroxy-3-isobutyl-13-methoxy-4,5,8-trimethyl-3,3a,4,6a,9,10,11,12,13,14-decahydro-1H-cycloundeca[d]isoindole-1,15(2H)-dione	21.9821	52678.5	54.4052	level3	mzCloud	NA	NA	NA	NA	NA	NA	NA	NA	NA	Down	834205	691837	758994	1.45159e+06	1.62301e+06	1.82288e+06
Reference-8302	0.443088	0.010411	0.0716908	POS	457.343	C28 H41 N O3	N-Arachidonoyl dopamine	17.027	38758.5	36.9978	level3	mzCloud	C12271	NA	FA Fatty acyls	FA0802 N-acyl amines	FA08 Fatty amides	Fatty acyls[FA]	NA	NA	map04080 Neuroactive ligand-receptor interaction; map04750 Inflammatory mediator regulation of TRP channels	Non-significant	503655	421935	492679	910365	1.33187e+06	958640
Reference-8307	0.526452	0.204484	0.388158	POS	144.081	C10 H9 N	2-Naphthylamine	0.000132843	0.928496	59.9826	level3	mzCloud	C02227	HMDB0041802	Benzenoids	NA	Naphthalenes	Benzene and derivatives	NA	NA	NA	Non-significant	923792	1.1364e+06	982422	2.57883e+06	2.23497e+06	965673
Reference-8355	2.39728	0.21641	0.40276	POS	318.168	C18 H23 N O4	6beta-Hydrocodol N-oxide	-0.00238156	-7.50895	32.0311	level3	mzCloud	NA	NA	NA	NA	NA	NA	NA	NA	NA	Non-significant	1.35563e+06	1.31173e+06	4.34606e+06	307157	564185	2.05423e+06
Reference-8373	0.682703	0.392771	0.570989	POS	102.128	C6 H15 N	1,3-Dimethylbutylamine	0.000211237	2.08896	58.2068	level3	mzCloud	NA	NA	NA	NA	NA	NA	NA	NA	NA	Non-significant	9.40295e+06	1.01025e+07	8.93833e+06	1.07284e+07	2.20919e+07	8.84315e+06
Reference-8649	1.14779	0.485106	0.645504	POS	268.12	C14 H13 N5 O	6-Amino-3-methyl-1-phenyl-1H-pyrazolo[3,4-b]pyridine-5-carboxamide	0.00106419	3.98405	24.6296	level3	mzCloud	NA	NA	NA	NA	NA	NA	NA	NA	NA	Non-significant	670151	696461	539703	31089.1	417172	1.21259e+06
Reference-8706	1.08034	0.421314	0.591246	POS	238.108	C12 H15 N O4	5-Amino-3-(4-methoxyphenyl)-5-oxopentanoic acid	0.000341084	1.43856	39.3777	level3	mzCloud	NA	NA	NA	NA	NA	NA	NA	NA	NA	Non-significant	3.17818e+07	2.60078e+07	2.95826e+07	2.55791e+07	3.05007e+07	2.47953e+07
Reference-879	0.512008	0.0596676	0.18522	POS	204.123	C9 H17 N O4	Acetyl-L-carnitine	0.000216728	1.06702	26.0887	level3	mzCloud	NA	NA	NA	NA	NA	NA	NA	NA	NA	Non-significant	6.1673e+06	7.62148e+06	6.22562e+06	1.35767e+07	8.88229e+06	1.6631e+07
Reference-8792	0.275967	4.76277e-05	0.00421365	NEG	533.288	C27 H40 N2 O6	6-Hydroxy-1-(hydroxymethyl)-5-{2-[2-(hydroxymethyl)-1-pyrrolidinyl]-2-oxoethyl}-1,4a-dimethyldecahydro-2-naphthalenyl phenylcarbamate	46.0068	94220.4	50.5853	level3	mzCloud	NA	NA	NA	NA	NA	NA	NA	NA	NA	Down	1.64396e+06	1.47107e+06	1.42168e+06	5.26906e+06	5.13638e+06	6.03386e+06
Reference-8864	0.516958	0.00281434	0.0365864	POS	413.221	C25 H30 N2 O2	(1R,9S)-11-(Cyclohexylcarbonyl)-5-(2-methylphenyl)-7,11-diazatricyclo[7.3.1.02,7]trideca-2,4-dien-6-one	21.983	56333.4	38.7193	level3	mzCloud	NA	NA	NA	NA	NA	NA	NA	NA	NA	Down	3.02169e+06	2.44727e+06	2.60509e+06	5.34824e+06	5.37613e+06	4.89403e+06
Reference-8972	0.531746	0.704184	0.811211	POS	470.143	C20 H24 N2 O6 S2	1,4:3,6-Dianhydro-2-deoxy-5-O-[(4-isopropylphenyl)carbamoyl]-2-[(2-thienylsulfonyl)amino]-D-glucitol	17.0281	37663.8	18.3236	level3	mzCloud	NA	NA	NA	NA	NA	NA	NA	NA	NA	Non-significant	616926	606926	641484	2.61485e+06	435626	457471
Reference-9061	0.438087	0.0761329	0.21375	POS	531.275	C32 H36 N4 O2	{(2R,4S,5R)-5-[1-Methyl-3-(2-naphthyl)-1H-pyrazol-5-yl]-1-azabicyclo[2.2.2]oct-2-yl}methyl (4-isopropylphenyl)carbamate	21.9839	43251.3	38.6782	level3	mzCloud	NA	NA	NA	NA	NA	NA	NA	NA	NA	Non-significant	136687	296221	119033	267939	556092	435858
10.544_505.38678	1.52261	0.210414	0.395044	POS	505.387	C31 H52 O5	1alpha,25-dihydroxy-2beta-(4-hydroxybutoxy)vitamin D3 / 1alpha,25-dihydroxy-2beta-(4-hydroxybutoxy)cholecalciferol	-0.0019714	-3.90856	NA	level4	lipidmaps	NA	NA	NA	NA	NA	NA	NA	NA	NA	Non-significant	2.71879e+06	1.69104e+06	1.33335e+06	910894	1.23628e+06	1.62478e+06
10.705_393.27803	1.43614	0.349813	0.531483	NEG	393.278	C27 H38 O2	25-hydroxy-16,17,23,23,24,24-hexadehydrovitamin D3 / 25-hydroxy-16,17,23,23,24,24-hexadehydrocholecalciferol	-0.00187204	-4.74792	NA	level4	lipidmaps	NA	NA	NA	NA	NA	NA	NA	NA	NA	Non-significant	1.90335e+06	859357	1.2169e+06	514081	992639	1.26433e+06
10.801_701.55844	1.2365	0.415803	0.588322	POS	701.558	C39 H77 N2 O6 P	PE-Cer(d14:2(4E,6E)/23:0)	-0.0006054	-0.864176	NA	level4	lipidmaps	NA	NA	NA	NA	NA	NA	NA	NA	NA	Non-significant	1.08371e+07	7.25402e+06	5.90525e+06	5.84483e+06	6.02418e+06	7.53775e+06
8.494_294.24277	0.497318	0.191179	0.374193	POS	294.243	C18 H31 N O2	LMFA08020322	1.1574e-05	0.0394699	NA	level4	lipidmaps	NA	NA	NA	NA	NA	NA	NA	NA	NA	Non-significant	1.30595e+06	1.0625e+06	957063	2.24229e+06	3.33402e+06	1.11059e+06
8.551_475.34021	0.786789	0.0281694	0.121047	POS	475.34	C29 H46 O5	LMST01031102	-0.00159105	-3.35428	NA	level4	lipidmaps	NA	NA	NA	NA	NA	NA	NA	NA	NA	Non-significant	1.39394e+06	1.35572e+06	1.60198e+06	1.94965e+06	1.9131e+06	1.66814e+06
8.86_455.31335	0.846719	0.385482	0.563912	POS	455.313	C29 H42 O4	24a,24b-epoxy-23-tetradehydro-24a,24b-dihomo-1alpha,25-dihydroxyvitamin D3 / 24a,24b-epoxy-23-tetradehydro-24a,24b-dihomo-1alpha,25-dihydroxycholecalciferol	-0.0022318	-4.91252	NA	level4	lipidmaps	NA	NA	NA	NA	NA	NA	NA	NA	NA	Non-significant	1.24828e+06	1.09504e+06	1.23806e+06	1.72185e+06	1.07995e+06	1.42792e+06
9.319_389.26840	0.207632	0.103265	0.257712	POS	389.268	C24 H36 O4	LMST04010406	-0.00023401	-0.602714	NA	level4	lipidmaps	NA	NA	NA	NA	NA	NA	NA	NA	NA	Non-significant	2.5678e+06	218433	356084	4.75716e+06	5.43366e+06	4.94325e+06
9.754_429.29748	0.992709	0.929605	0.954591	POS	429.297	C25 H42 O4	1alpha,25-dihydroxy-19-nor-22-oxavitamin D3 / 1alpha,25-dihydroxy-19-nor-22-oxacholecalciferol	-6.89414e-06	-0.0169678	NA	level4	lipidmaps	NA	NA	NA	NA	NA	NA	NA	NA	NA	Non-significant	5.25144e+06	4.96174e+06	5.10615e+06	4.71957e+06	6.66863e+06	4.04365e+06
9.941_431.31308	0.637971	0.134763	0.302529	POS	431.313	C22 H42 N2 O6	LMFA08020283	0.00151634	3.52389	NA	level4	lipidmaps	NA	NA	NA	NA	NA	NA	NA	NA	NA	Non-significant	1.00114e+06	509618	901316	1.186e+06	1.49864e+06	1.09622e+06
9.948_619.43787	0.788439	0.0952266	0.245041	POS	619.438	C40 H58 O5	lup-20(29)-en-3beta-(1-(2S-hydroxypropionate)-benzoic acid	0.0021691	3.50743	NA	level4	lipidmaps	NA	NA	NA	NA	NA	NA	NA	NA	NA	Non-significant	964041	1.01767e+06	999427	1.43479e+06	1.08918e+06	1.2571e+06
C00279	0.665919	0.157169	0.32971	POS	201.016	C4 H9 O7 P	D-Erythrose 4-phosphate;	0.00034446	1.72222	NA	level4	KEGG	C00279	NA	Organic oxygen compounds	Carbohydrates and carbohydrate conjugates	Organooxygen compounds	Carbohydrates	Carbohydrate metabolism	Pentose phosphate pathway	map00030 Pentose phosphate pathway; map00400 Phenylalanine, tyrosine and tryptophan biosynthesis; map00710 Carbon fixation in photosynthetic organisms; map00750 Vitamin B6 metabolism; map00997 Biosynthesis of various other secondary metabolites; map00998 Biosynthesis of various antibiotics; map01060 Biosynthesis of plant secondary metabolites; map01061 Biosynthesis of phenylpropanoids; map01063 B…	Non-significant	1.6366e+07	1.23796e+07	8.18004e+06	1.87556e+07	1.82632e+07	1.84317e+07
C00831	0.819198	0.403184	0.577901	NEG	277.123	C11 H22 N2 O4 S	Pantetheine; (R)-Pantetheine;	5.00335e-05	0.179892	NA	level4	KEGG	C00831	NA	Organic acids and derivatives	Amino acids, peptides, and analogues	Carboxylic acids and derivatives	Amino acids, peptides, and analogues	Biosynthesis of other secondary metabolites	Carbapenem biosynthesis	map00332 Carbapenem biosynthesis; map00770 Pantothenate and CoA biosynthesis; map01100 Metabolic pathways; map01110 Biosynthesis of secondary metabolites	Non-significant	2.69402e+06	1.83972e+06	2.24787e+06	3.36204e+06	2.95536e+06	1.96095e+06
C01134	0.632942	0.570418	0.710138	POS	359.103	C11 H23 N2 O7 P S	Pantetheine 4'-phosphate; 4'-Phosphopantetheine; Phosphopantetheine; D-Pantetheine 4'-phosphate;	-0.000284012	-0.793115	NA	level4	KEGG	C01134	NA	Organic acids and derivatives	Amino acids, peptides, and analogues	Carboxylic acids and derivatives	Amino acids, peptides, and analogues	Biosynthesis of other secondary metabolites	Carbapenem biosynthesis	map00332 Carbapenem biosynthesis; map00770 Pantothenate and CoA biosynthesis; map01100 Metabolic pathways; map01110 Biosynthesis of secondary metabolites; map01240 Biosynthesis of cofactors	Non-significant	4.09139e+06	6.10427e+06	3.25313e+06	9.82726e+06	9.03735e+06	2.38344e+06
C01210	0.601993	0.0172844	0.0914444	POS	156.042	C3 H10 N O4 P	N-Methylethanolamine phosphate;	0.000480961	3.10228	NA	level4	KEGG	C01210	NA	Organic acids and derivatives	Phosphate esters	Organic phosphoric acids and derivatives	Organic acids	Lipid metabolism	Glycerophospholipid metabolism	map00564 Glycerophospholipid metabolism	Non-significant	1.96944e+07	1.72357e+07	1.5671e+07	2.39164e+07	3.01957e+07	3.3266e+07
C01225	0.466855	0.00558548	0.0500945	NEG	333.059	C9 H19 O11 P	sn-Glycero-3-phospho-1-inositol; 1-(sn-Glycero-3-phospho)-1D-myo-inositol;	5.88045e-05	0.176026	NA	level4	KEGG	C01225	NA	Lipids and lipid-like molecules	Glycerophosphoinositols	Glycerophospholipids	Glycerophospholipids[GP]	NA	NA	NA	Non-significant	1.81945e+06	1.66027e+06	1.57055e+06	3.83011e+06	2.99326e+06	3.99427e+06
C01233	0.420392	0.0906414	0.238121	NEG	214.049	C5 H14 N O6 P	sn-Glycero-3-phosphoethanolamine; Glycerophosphoethanolamine;	-7.40639e-06	-0.0344394	NA	level4	KEGG	C01233	NA	Lipids and lipid-like molecules	Glycerophosphoethanolamines	Glycerophospholipids	Amines and derivatives	Lipid metabolism	Glycerophospholipid metabolism	map00564 Glycerophospholipid metabolism; map00565 Ether lipid metabolism; map01100 Metabolic pathways	Non-significant	1.1425e+06	1.16593e+06	2.66171e+06	4.51721e+06	2.10468e+06	5.20073e+06
C01268	0.877033	0.203319	0.386974	POS	355.063	C9 H15 N4 O9 P	5-Amino-6-(5'-phosphoribosylamino)uracil; 5-Amino-6-(ribosylamino)-2,4-(1H,3H)-pyrimidinedione 5'-phosphate; 5-Amino-6-(5-phosphoribosylamino)uracil;	-0.00167062	-4.7185	NA	level4	KEGG	C01268	NA	NA	NA	NA	NA	Metabolism of cofactors and vitamins	Riboflavin metabolism	map00740 Riboflavin metabolism; map01100 Metabolic pathways; map01110 Biosynthesis of secondary metabolites; map01240 Biosynthesis of cofactors	Non-significant	7.13736e+07	7.28966e+07	7.67354e+07	8.15967e+07	9.52592e+07	7.51365e+07
C01833	1.50398	0.0194227	0.0970003	POS	286.176	C13 H23 N3 O4	Leu-Gly-Pro;	0.000335307	1.17582	NA	level4	KEGG	C01833	NA	NA	NA	NA	NA	NA	NA	NA	Non-significant	6.4495e+06	7.07272e+06	8.34629e+06	4.72058e+06	4.63772e+06	5.18216e+06
C02271	2.65829	0.448106	0.614816	POS	84.9606	C H2 Cl2	Dichloromethane; Methylene chloride; Methylene dichloride;	-4.55421e-05	-0.54247	NA	level4	KEGG	C02271	NA	Organohalogen compounds	Halomethanes	Alkyl halides	Halomethanes	Xenobiotics biodegradation and metabolism	Chloroalkane and chloroalkene degradation	map00625 Chloroalkane and chloroalkene degradation; map01120 Microbial metabolism in diverse environments	Non-significant	3.1465e+06	1.11775e+06	1.12646e+07	1.1072e+06	1.73253e+06	3.00196e+06
C02543	0.320674	0.0183117	0.0940227	NEG	168.981	C3 H6 O6 S	Glycerone sulfate; Dihydroxyacetone sulfate;	0.000159129	0.936117	NA	level4	KEGG	C02543	NA	NA	NA	NA	NA	NA	NA	NA	Non-significant	966627	1.05044e+06	1.07431e+06	2.80267e+06	2.51876e+06	4.31883e+06
C03274	0.890315	0.968202	0.980082	NEG	245.043	C6 H15 O8 P	Glycerophosphoglycerol;	-5.86237e-05	-0.238259	NA	level4	KEGG	C03274	NA	NA	NA	NA	NA	NA	NA	NA	Non-significant	4.18885e+06	3.97752e+06	4.20191e+06	1.92319e+06	4.85725e+06	7.11159e+06
C03296	1.2454	0.27901	0.465799	POS	275.135	C10 H18 N4 O5	N2-Succinyl-L-arginine; (2S)-2-(3-Carboxypropanoylamino)-5-(diaminomethylideneamino)pentanoic acid;	-0.000211663	-0.772134	NA	level4	KEGG	C03296	NA	NA	NA	NA	NA	Amino acid metabolism	Arginine and proline metabolism	map00330 Arginine and proline metabolism; map01100 Metabolic pathways	Non-significant	1.46591e+06	2.11883e+06	1.79331e+06	1.82043e+06	1.40026e+06	1.09764e+06
C03738	1.44613	0.0155245	0.0856047	POS	219.098	C8 H14 N2 O5	gamma-L-Glutamyl-D-alanine; L-gamma-Glutamyl-D-alanine;	0.000255603	1.17201	NA	level4	KEGG	C03738	NA	NA	NA	NA	NA	NA	NA	NA	Non-significant	2.60831e+07	2.55911e+07	2.66289e+07	1.68707e+07	1.73255e+07	1.99505e+07
C04259	0.340728	0.00284871	0.0368102	POS	184.108	C8 H13 N3 O2	N,N-Dimethylhistidine; Nalpha,Nalpha-Dimethyl-L-histidine;	0.000164858	0.900368	NA	level4	KEGG	C04259	NA	NA	NA	NA	NA	NA	NA	NA	Down	1.00577e+06	924075	871993	2.51593e+06	3.27915e+06	2.428e+06
C04359	0.285397	0.000595729	0.015973	POS	275.053	C7 H15 O9 P	1-Deoxy-D-altro-heptulose 7-phosphate;	-4.01605e-06	-0.0146547	NA	level4	KEGG	C04359	NA	NA	NA	NA	NA	NA	NA	NA	Down	3.36166e+06	2.88065e+06	2.60683e+06	1.11545e+07	9.85058e+06	1.00013e+07
C04366	0.443152	0.828681	0.893675	POS	213.039	C9 H8 O6	3-(2-Carboxyethenyl)-cis,cis-muconate;	-0.000225676	-1.06435	NA	level4	KEGG	C04366	NA	NA	NA	NA	NA	Biosynthesis of other secondary metabolites	Phenylpropanoid biosynthesis	map00940 Phenylpropanoid biosynthesis	Non-significant	313246	217068	370485	42414.9	140571	1.84972e+06
C04445	0.21891	0.463613	0.627611	POS	146.028	C5 H7 N O2 S	3,4-Dehydrothiomorpholine-3-carboxylate;	0.000647758	4.46669	NA	level4	KEGG	C04445	NA	NA	NA	NA	NA	NA	NA	NA	Non-significant	4.34783e+06	4.27923e+06	4.52091e+06	5.16785e+07	3.17119e+06	5.21129e+06
C04524	0.699001	0.667665	0.784091	POS	307.044	C14 H10 O8	2-Protocatechoylphloroglucinolcarboxylate; 2-(3,4-Dihydroxybenzoyloxy)-4,6-dihydroxybenzoate;	-0.00096692	-3.15948	NA	level4	KEGG	C04524	NA	Phenylpropanoids and polyketides	NA	Depsides and depsidones	Polyketides[PK]	NA	NA	NA	Non-significant	9.0932e+06	4.76425e+06	8.35262e+06	1.27615e+07	143643	1.88689e+07
C05118	0.633692	0.408058	0.582359	POS	292.141	C13 H25 N O2 S2	S-(2-Methylbutanoyl)-dihydrolipoamide;	0.00107475	3.69161	NA	level4	KEGG	C05118	NA	Lipids and lipid-like molecules	Fatty acyl thioesters	Fatty Acyls	Fatty acyls[FA]	NA	NA	NA	Non-significant	570926	422851	470941	369596	748446	1.19336e+06
C05247	0.340083	0.00681006	0.0563999	POS	350.101	C20 H15 N O5	10-Hydroxydihydrosanguinarine;	-0.00103843	-2.97463	NA	level4	KEGG	C05247	NA	Alkaloids	Isoquinoline alkaloids	Alkaloids derived from tyrosine	Alkaloids	Biosynthesis of other secondary metabolites	Isoquinoline alkaloid biosynthesis	map00950 Isoquinoline alkaloid biosynthesis; map01100 Metabolic pathways; map01110 Biosynthesis of secondary metabolites	Non-significant	1.0634e+07	1.83667e+07	1.38646e+07	3.25838e+07	4.15364e+07	5.19232e+07
C05253	1.10897	0.0480262	0.163	POS	290.11	C9 H15 N5 O6	2-Amino-4-oxo-6-(1',2',3'-trihydroxypropyl)-diquinoid-7,8-dihydroxypterin;	0.000139978	0.484182	NA	level4	KEGG	C05253	NA	Organoheterocyclic compounds	Pterins and derivatives	Pteridines and derivatives	Pteridines and derivatives	NA	NA	NA	Non-significant	18225.6	18182.6	18110.6	16716.7	15617.3	16827.5
C05316	0.484179	0.457646	0.621495	POS	394.127	C22 H19 N O6	Dihydromacarpine; 13,14-Dihydro-5,7-dimethoxy-13-methyl-[1,3]benzodioxolo[5,6-c]-1,3-dioxolo[4,5-i]phenanthridine;	-0.00140107	-3.56396	NA	level4	KEGG	C05316	NA	Alkaloids	Isoquinoline alkaloids	Alkaloids derived from tyrosine	Alkaloids	Biosynthesis of other secondary metabolites	Isoquinoline alkaloid biosynthesis	map00950 Isoquinoline alkaloid biosynthesis; map01100 Metabolic pathways; map01110 Biosynthesis of secondary metabolites	Non-significant	3.05457e+06	2.81311e+06	3.01387e+06	1.88002e+06	5.03216e+06	1.14314e+07
C05401	1.13594	0.464557	0.628378	POS	255.106	C9 H18 O8	3-beta-D-Galactosyl-sn-glycerol; Galactosylglycerol;	-0.00105913	-4.16817	NA	level4	KEGG	C05401	NA	Lipids and lipid-like molecules	Glycosylglycerols	Glycerolipids	Glycerolipids[GL]	Carbohydrate metabolism	Galactose metabolism	map00052 Galactose metabolism; map00561 Glycerolipid metabolism	Non-significant	1.79969e+06	1.97733e+06	1.83489e+06	1.85199e+06	1.13791e+06	1.95043e+06
C05575	0.999244	0.919506	0.949742	POS	199.131	C9 H16 N3 O2	Hercynine; Nalpha,Nalpha,Nalpha-Trimethyl-L-histidine;	-0.00076702	-3.87141	NA	level4	KEGG	C05575	NA	Organic acids and derivatives	Amino acids, peptides, and analogues	Carboxylic acids and derivatives	Amino acids, peptides, and analogues	Amino acid metabolism	Histidine metabolism	map00340 Histidine metabolism; map01100 Metabolic pathways	Non-significant	2.48931e+06	2.30997e+06	2.24866e+06	2.89646e+06	1.85012e+06	2.30669e+06
C05695	2.29472	0.045333	0.157984	POS	313.029	C9 H16 N2 O5 Se	gamma-Glutamyl-Se-methylselenocysteine; 5-L-Glutamyl-Se-methylselenocysteine;	-0.00023993	-0.76895	NA	level4	KEGG	C05695	NA	Organic acids and derivatives	Amino acids, peptides, and analogues	Carboxylic acids and derivatives	Amino acids, peptides, and analogues	Metabolism of other amino acids	Selenocompound metabolism	map00450 Selenocompound metabolism	Non-significant	2.47686e+06	3.40535e+06	5.1876e+06	1.97326e+06	1.36012e+06	1.49064e+06
C05809	1.20612	0.404795	0.57963	POS	683.542	C47 H70 O3	3-Octaprenyl-4-hydroxybenzoate; 4-Hydroxy-3-octaprenylbenzoate;	0.00216928	3.17827	NA	level4	KEGG	C05809	NA	NA	NA	NA	NA	NA	NA	NA	Non-significant	2.58245e+07	2.33347e+07	3.87711e+07	2.41127e+07	2.46413e+07	2.41492e+07
C06455	0.521422	0.0558688	0.177532	POS	113	C H5 O4 P	Hydroxymethylphosphonate; P-(Hydroxymethyl)-phosphonic acid;	0.000210697	1.88134	NA	level4	KEGG	C06455	NA	NA	NA	NA	NA	Metabolism of other amino acids	Phosphonate and phosphinate metabolism	map00440 Phosphonate and phosphinate metabolism; map01110 Biosynthesis of secondary metabolites	Non-significant	2.15441e+08	2.38638e+08	2.67409e+08	4.4952e+08	3.307e+08	6.03473e+08
C07182	1.17847	0.728843	0.828494	POS	122.081	C4 H11 N O3	Tromethamine; 2-Amino-2-(hydroxymethyl)-1,3-propanediol; Trometamol;	-0.000389731	-3.21895	NA	level4	KEGG	C07182	NA	Organic nitrogen compounds	Amines	Organonitrogen compounds	Amines	NA	NA	NA	Non-significant	3.60305e+06	2.75457e+06	1.47628e+06	2.23507e+06	1.82422e+06	2.58825e+06
C08860	1.61345	0.0274978	0.119403	POS	547.288	C30 H42 O9	Decoside; Decogenin 3-O-alpha-L-oleandroside;	-0.00211219	-3.86647	NA	level4	KEGG	C08860	NA	Terpenoids	Cardanolide	Steroids	Terpenoids	NA	NA	NA	Non-significant	1.56182e+06	1.20358e+06	1.61622e+06	886333	869404	959953
C09020	1.13051	0.518442	0.669936	POS	425.136	C22 H20 N2 O7	Adifoline;	0.00199459	4.70282	NA	level4	KEGG	C09020	NA	NA	NA	NA	NA	NA	NA	NA	Non-significant	5.46491e+06	3.6781e+06	3.6346e+06	3.64225e+06	4.07239e+06	3.58791e+06
C09656	0.788976	0.384268	0.5634	POS	653.325	C39 H44 N2 O7	Thalidasine;	0.00271625	4.16402	NA	level4	KEGG	C09656	NA	Alkaloids	Isoquinoline alkaloids	Alkaloids derived from tyrosine	Alkaloids	NA	NA	NA	Non-significant	4.86895e+06	2.4064e+06	2.6084e+06	4.28293e+06	5.1658e+06	3.07859e+06
C09989	0.256376	0.0876115	0.232727	POS	184.17	C11 H21 N O	Tecostanine;	0.00017022	0.929338	NA	level4	KEGG	C09989	NA	NA	NA	NA	NA	NA	NA	NA	Non-significant	913274	257069	134813	1.26134e+06	1.48543e+06	2.34403e+06
C10592	0.354242	0.0472733	0.162704	POS	212.165	C12 H21 N O2	Elaeokanine C;	0.000300933	1.42516	NA	level4	KEGG	C10592	NA	Alkaloids	Indolizidine alkaloids	Alkaloids derived from lysine	Alkaloids	NA	NA	NA	Non-significant	2.34098e+07	1.04735e+07	9.34477e+06	3.48552e+07	3.74113e+07	4.97633e+07
C10635	0.487426	0.0285669	0.12117	POS	352.165	C20 H21 N3 O3	Aniflorine;	-0.000681585	-1.94096	NA	level4	KEGG	C10635	NA	Alkaloids	Quinazoline alkaloids	Alkaloids derived from tryptophan and anthranilic acid	Alkaloids	NA	NA	NA	Non-significant	529467	492626	664770	830691	1.20389e+06	1.42618e+06
C10793	0.774844	0.544221	0.690742	POS	247.17	C16 H22 O2	Geranylhydroquinone;	0.000299174	1.21535	NA	level4	KEGG	C10793	NA	NA	NA	NA	NA	Metabolism of cofactors and vitamins	Ubiquinone and other terpenoid-quinone biosynthesis	map00130 Ubiquinone and other terpenoid-quinone biosynthesis; map01110 Biosynthesis of secondary metabolites	Non-significant	941298	623302	2.15936e+06	2.42978e+06	889459	1.48683e+06
C10954	6.89511	0.0175577	0.0920428	POS	292.132	C19 H17 N O2	Naproanilide;	-0.00122149	-4.19576	NA	level4	KEGG	C10954	NA	NA	NA	NA	NA	NA	NA	NA	Non-significant	1.28673e+06	716715	1.10202e+06	66176.7	152584	231626
C10993	0.232197	0.0129919	0.0786112	POS	348.079	C18 H15 Cl F N O3	Flumipropyn; S-23121;	-0.000223546	-0.644091	NA	level4	KEGG	C10993	NA	NA	NA	NA	NA	NA	NA	NA	Non-significant	2.83177e+06	2.24417e+06	2.21489e+06	9.9559e+06	1.44964e+07	6.94703e+06
C11036	0.614235	0.374651	0.555374	POS	156.964	C6 H5 Br	Bromobenzene;	-0.000665126	-4.26479	NA	level4	KEGG	C11036	NA	NA	NA	NA	NA	Xenobiotics biodegradation and metabolism	Metabolism of xenobiotics by cytochrome P450	map00980 Metabolism of xenobiotics by cytochrome P450	Non-significant	4.36478e+06	9.29081e+06	5.07979e+06	6.2867e+06	6.47404e+06	1.77413e+07
C11221	1.25625	0.0584027	0.182615	POS	452.221	C22 H33 N3 O5 S	Formylmethionyl-leucyl-phenylalanine methyl ester; FMLP OMe;	-9.29163e-05	-0.205925	NA	level4	KEGG	C11221	NA	NA	NA	NA	NA	NA	NA	map04613 Neutrophil extracellular trap formation	Non-significant	2.70019e+06	2.35246e+06	2.80663e+06	1.87246e+06	2.35497e+06	2.0287e+06
C11285	0.956668	0.831843	0.895853	POS	298.31	C19 H39 N O	Tridemorph; 2,6-Dimethyl-4-tridecylmorpholine;	-7.43377e-05	-0.25004	NA	level4	KEGG	C11285	NA	Organoheterocyclic compounds	Morpholines	Oxazinanes	Morpholines	NA	NA	NA	Non-significant	1.29455e+06	1.46792e+06	1.07225e+06	1.14331e+06	1.6941e+06	1.171e+06
C11329	2.03854	0.245364	0.433709	POS	288.155	C12 H21 N3 O5	N-Acetyl-ala-ala-ala-methylester; NAc-AAA-ME;	-0.000825727	-2.87561	NA	level4	KEGG	C11329	NA	NA	NA	NA	NA	NA	NA	NA	Non-significant	936961	1.17036e+06	3.12992e+06	1.18418e+06	476899	908034
C11434	1.34121	0.0140553	0.0813727	NEG	215.033	C5 H13 O7 P	2-C-Methyl-D-erythritol 4-phosphate;	0.000282579	1.308	NA	level4	KEGG	C11434	NA	Organic acids and derivatives	Phosphate esters	Organic phosphoric acids and derivatives	Organic acids	Metabolism of terpenoids and polyketides	Terpenoid backbone biosynthesis	map00900 Terpenoid backbone biosynthesis; map01060 Biosynthesis of plant secondary metabolites; map01062 Biosynthesis of terpenoids and steroids; map01070 Biosynthesis of plant hormones; map01100 Metabolic pathways; map01110 Biosynthesis of secondary metabolites	Non-significant	6.81416e+06	7.0161e+06	5.90266e+06	4.87058e+06	4.59882e+06	5.24334e+06
C11472	0.802838	0.0298227	0.124174	NEG	368.999	C7 H16 O13 P2	D-glycero-beta-D-manno-Heptose 1,7-bisphosphate;	0.000148051	0.400131	NA	level4	KEGG	C11472	NA	NA	NA	NA	NA	Glycan biosynthesis and metabolism	Lipopolysaccharide biosynthesis	map00540 Lipopolysaccharide biosynthesis; map01100 Metabolic pathways; map01250 Biosynthesis of nucleotide sugars; map05131 Shigellosis	Non-significant	8.55408e+06	9.91018e+06	1.00495e+07	1.16933e+07	1.26867e+07	1.11363e+07
C12106	0.208513	0.363303	0.544128	NEG	286.033	C7 H14 N O9 P	AminoDAHP;	-0.000137565	-0.479253	NA	level4	KEGG	C12106	NA	NA	NA	NA	NA	Metabolism of terpenoids and polyketides	Biosynthesis of ansamycins	map01051 Biosynthesis of ansamycins; map01110 Biosynthesis of secondary metabolites	Non-significant	222220	330966	226790	283728	300124	3.15681e+06
C12150	1.23097	0.131701	0.297995	POS	485.29	C29 H40 O6	Stigmatellin Y;	0.000607907	1.25527	NA	level4	KEGG	C12150	NA	PK Polyketides	PK1311 Benzopyranoids	PK13 Aromatic polyketides	Polyketides[PK]	NA	NA	NA	Non-significant	3.88551e+07	2.90333e+07	3.18354e+07	2.96592e+07	2.41737e+07	2.71793e+07
C12183	0.788894	0.0116478	0.0759409	NEG	447.192	C26 H28 N2 O5	Obliquine;	-0.000426081	-0.950651	NA	level4	KEGG	C12183	NA	NA	NA	NA	NA	NA	NA	NA	Non-significant	3.42827e+06	3.63875e+06	3.86565e+06	4.9323e+06	4.63248e+06	4.29345e+06
C12420	0.410304	0.0115742	0.0758049	POS	383.113	C21 H18 O7	12-Deoxyaklanonic acid;	0.00075188	1.96773	NA	level4	KEGG	C12420	NA	NA	NA	NA	NA	Metabolism of terpenoids and polyketides	Biosynthesis of type II polyketide products	map01057 Biosynthesis of type II polyketide products; map01100 Metabolic pathways; map01110 Biosynthesis of secondary metabolites	Non-significant	1.4743e+06	1.71756e+06	1.23647e+06	2.8095e+06	4.65974e+06	3.32356e+06
C12946	0.411909	0.273796	0.462321	POS	316.212	C16 H29 N O5	Butoctamide hydrogen succinate; Butoctamide semisuccinate;	0.00021063	0.668232	NA	level4	KEGG	C12946	NA	NA	NA	NA	NA	NA	NA	NA	Non-significant	2.41643e+07	9.33473e+06	532403	2.53969e+07	3.27824e+07	2.44395e+07
C12962	0.529953	0.00487073	0.0474112	POS	376.19	C24 H25 N O3	Cyphenothrin;	-0.000718544	-1.91518	NA	level4	KEGG	C12962	NA	NA	NA	NA	NA	NA	NA	NA	Down	1.7103e+06	1.6833e+06	2.18327e+06	3.15974e+06	3.87771e+06	3.48588e+06
C13482	1.46219	0.0993341	0.251415	NEG	168.043	C4 H12 N O4 P	Phosphodimethylethanolamine;	2.78523e-05	0.164758	NA	level4	KEGG	C13482	NA	Organic acids and derivatives	Phosphate esters	Organic phosphoric acids and derivatives	Organic acids	Lipid metabolism	Glycerophospholipid metabolism	map00564 Glycerophospholipid metabolism	Non-significant	1.76916e+06	1.28815e+06	1.20346e+06	863516	807936	1.24252e+06
C13558	1.22912	0.334004	0.518219	POS	164.93	H Na2 O4 P	Dibasic sodium phosphate; Disodium phosphate;	0.000353595	2.49114	NA	level4	KEGG	C13558	NA	Mixed metal/non-metal compounds	Alkali metal phosphates	Alkali metal oxoanionic compounds	Alkali metal phosphates	NA	NA	NA	Non-significant	2.10886e+08	2.02094e+08	2.01212e+08	2.28604e+08	1.17564e+08	1.53533e+08
C13806	7.67642	0.0396035	0.145089	POS	436.327	C23 H41 N5 O3	Philanthotoxin 343;	-0.00107997	-2.48086	NA	level4	KEGG	C13806	NA	Venoms	Others	Bee venoms	Venoms	NA	NA	NA	Non-significant	934170	950166	882172	241782	59045.1	59563.1
C14268	3.84541	0.0118406	0.0763854	POS	236.998	C11 H6 Cl2 N2	Fenpiclonil; 3-(2,3-Dichlorophenyl)-4-cyanopyrrole;	0.000378652	1.60452	NA	level4	KEGG	C14268	NA	NA	NA	NA	NA	NA	NA	NA	Non-significant	7.84433e+06	1.06498e+07	6.65629e+06	3.11406e+06	2.03274e+06	1.39359e+06
C14280	1.27586	0.0541848	0.174572	NEG	169.087	C9 H14 O3	Furfural diethyl acetal;	3.49093e-05	0.205235	NA	level4	KEGG	C14280	NA	NA	NA	NA	NA	NA	NA	NA	Non-significant	2.62467e+06	2.62522e+06	2.69357e+06	2.23859e+06	1.83175e+06	2.15561e+06
C14453	1.29286	0.133378	0.30068	NEG	170.944	C6 H5 Br O	4-Bromophenol;	-0.00075804	-4.40843	NA	level4	KEGG	C14453	NA	Benzenoids	Halophenols	Phenols	Phenols and derivatives	Xenobiotics biodegradation and metabolism	Metabolism of xenobiotics by cytochrome P450	map00980 Metabolism of xenobiotics by cytochrome P450	Non-significant	1.40036e+07	1.57009e+07	1.38106e+07	1.38174e+07	1.04552e+07	9.38536e+06
C14876	2.80203	0.0274814	0.119403	NEG	206.049	C7 H13 N O4 S	S-(2-Hydroxyethyl)-N-acetyl-L-cysteine;	-5.75241e-05	-0.277818	NA	level4	KEGG	C14876	NA	NA	NA	NA	NA	Xenobiotics biodegradation and metabolism	Metabolism of xenobiotics by cytochrome P450	map00980 Metabolism of xenobiotics by cytochrome P450	Non-significant	4.47093e+06	2.68728e+06	3.73526e+06	983917	928511	1.97527e+06
C15045	0.414107	0.312462	0.499054	POS	244.088	C15 H14 Cl N	4-Chloro-[2-(4-Pyridinyl)-1-butenyl]phenol; 4-[1-[(4-Chlorophenyl)methylene]propyl]pyridine;	-0.000943135	-3.87991	NA	level4	KEGG	C15045	NA	NA	NA	NA	NA	NA	NA	NA	Non-significant	520552	197245	286053	296760	1.63776e+06	489608
C15229	0.67459	0.0383195	0.142867	POS	306.85	(C3H6NS2)2. Zn	Ziram;	0.000902244	2.95003	NA	level4	KEGG	C15229	NA	NA	NA	NA	NA	NA	NA	NA	Non-significant	571191	680122	673325	965844	1.10165e+06	785549
C15383	1.27443	0.576372	0.715462	POS	204.089	C9 H9 N5 O	(5-Phenyl-1,2,4-triazol-3-yl)urea; 3-Phenyl-5-ureido-1,2,4-triazole;	0.000804338	3.96068	NA	level4	KEGG	C15383	NA	NA	NA	NA	NA	NA	NA	NA	Non-significant	4.32906e+06	3.3303e+06	8.03591e+06	3.86794e+06	4.40303e+06	4.04458e+06
C15387	1.12194	0.533741	0.682691	POS	333.151	C19 H21 F O4	1-Dehydro-9-fluoro-11-oxotestololactone;	0.00142153	4.27988	NA	level4	KEGG	C15387	NA	NA	NA	NA	NA	NA	NA	NA	Non-significant	3.29338e+06	3.65153e+06	4.1088e+06	4.73026e+06	2.51578e+06	2.60627e+06
C15533	1.12686	0.571619	0.711119	POS	138.056	C4 H8 F N O3	4-Fluoro-L-threonine;	0.000298614	2.17889	NA	level4	KEGG	C15533	NA	NA	NA	NA	NA	NA	NA	NA	Non-significant	1.95749e+06	1.33622e+06	2.25114e+06	254104	1.78554e+06	2.881e+06
C15809	1.70075	0.279909	0.466515	POS	74.0234	C2 H3 N O2	Iminoglycine; Iminoacetic acid; 2-Iminoacetate;	-0.000213995	-2.93078	NA	level4	KEGG	C15809	NA	NA	NA	NA	NA	Metabolism of cofactors and vitamins	Thiamine metabolism	map00730 Thiamine metabolism; map01100 Metabolic pathways; map01240 Biosynthesis of cofactors	Non-significant	1.04989e+06	2.6064e+06	2.11577e+06	2.06797e+06	828693	497164
C16264	1.13185	0.418967	0.590164	POS	263.056	C13 H10 O6	2-Hydroxy-6-oxo-6-(2-carboxyphenyl)-hexa-2,4-dienoate;	0.00103386	3.94531	NA	level4	KEGG	C16264	NA	NA	NA	NA	NA	Xenobiotics biodegradation and metabolism	Polycyclic aromatic hydrocarbon degradation	map00624 Polycyclic aromatic hydrocarbon degradation; map01100 Metabolic pathways; map01120 Microbial metabolism in diverse environments	Non-significant	1.16265e+07	9.00998e+06	1.29647e+07	1.10735e+07	8.75199e+06	9.86136e+06
C17211	0.233365	0.00256602	0.0343707	POS	163.043	C6 H10 O3 S	2-Oxo-5-methylthiopentanoic acid; 5-(Methylthio)-2-oxo-pentanoic acid;	0.00033848	2.08893	NA	level4	KEGG	C17211	NA	FA Fatty acyls	FA0106 Oxo fatty acids	FA01 Fatty Acids and Conjugates	Fatty acyls[FA]	Biosynthesis of other secondary metabolites	Glucosinolate biosynthesis	map00966 Glucosinolate biosynthesis; map01110 Biosynthesis of secondary metabolites; map01210 2-Oxocarboxylic acid metabolism	Down	900462	877903	697406	2.88886e+06	3.12431e+06	4.59585e+06
C17233	0.375718	0.00582087	0.0514877	POS	234.153	C11 H23 N O2 S	Hexahomomethionine; L-Hexahomomethionine;	0.000758399	3.25291	NA	level4	KEGG	C17233	NA	NA	NA	NA	NA	Biosynthesis of other secondary metabolites	Glucosinolate biosynthesis	map00966 Glucosinolate biosynthesis; map01210 2-Oxocarboxylic acid metabolism	Non-significant	624306	534664	391252	1.08172e+06	1.49684e+06	1.54748e+06
C17364	0.152819	0.0948057	0.244862	POS	316.151	C13 H21 N3 O6	Clavamycin D;	0.000811187	2.57403	NA	level4	KEGG	C17364	NA	NA	NA	NA	NA	NA	NA	NA	Non-significant	370490	22366.4	22277.9	1.76248e+06	557448	396583
C17638	1.14413	0.396294	0.573003	NEG	347.172	C16 H28 O8	Schizonepetoside E;	0.000728435	2.09213	NA	level4	KEGG	C17638	NA	NA	NA	NA	NA	NA	NA	NA	Non-significant	4.32865e+06	4.37543e+06	3.48315e+06	4.38205e+06	2.79853e+06	3.47141e+06
C18251	0.143734	0.267767	0.458022	POS	233.059	C16 H8 O2	Pyrene-4,5-dione; 4,5-Pyrenequinone;	-0.000715591	-3.08375	NA	level4	KEGG	C18251	NA	NA	NA	NA	NA	Xenobiotics biodegradation and metabolism	Polycyclic aromatic hydrocarbon degradation	map00624 Polycyclic aromatic hydrocarbon degradation; map01120 Microbial metabolism in diverse environments	Non-significant	670939	1.52199e+06	699368	3.15832e+06	758855	1.62053e+07
C18564	0.269264	0.0935169	0.243191	POS	229.191	C3H8NO5P. C3H9N	Glyphosate-isopropylammonium;	0.000615997	2.69957	NA	level4	KEGG	C18564	NA	NA	NA	NA	NA	NA	NA	NA	Non-significant	856671	146820	181819	1.21228e+06	1.80698e+06	1.38278e+06
C18570	0.741392	0.112351	0.271847	POS	222.043	C10 H8 Cl N3 O	Chloridazon;	0.00025562	1.15646	NA	level4	KEGG	C18570	NA	NA	NA	NA	NA	NA	NA	NA	Non-significant	3.08284e+06	4.14158e+06	2.79903e+06	4.67075e+06	4.31507e+06	4.53395e+06
C18917	0.975877	0.79373	0.869849	POS	330.157	C16 H19 N5 O3	Cypendazole;	0.00124022	3.76797	NA	level4	KEGG	C18917	NA	NA	NA	NA	NA	NA	NA	NA	Non-significant	1.30576e+06	669313	1.20871e+06	1.12523e+06	1.14377e+06	993486
C18929	0.710271	0.108657	0.265634	NEG	272	C10 H8 Cl N3 O2	Drazoxolon;	-0.000148031	-0.624524	NA	level4	KEGG	C18929	NA	NA	NA	NA	NA	NA	NA	NA	Non-significant	5.39634e+06	5.21154e+06	5.53815e+06	6.72289e+06	6.5293e+06	9.48002e+06
C19019	0.823511	0.321537	0.507319	NEG	333.094	C15 H23 Cl O4 S	Aramite;	0.000867623	2.59689	NA	level4	KEGG	C19019	NA	NA	NA	NA	NA	NA	NA	NA	Non-significant	8.51258e+06	8.63815e+06	1.01301e+07	1.01868e+07	8.88523e+06	1.40554e+07
C19426	0.512239	0.00769477	0.0601871	POS	339.289	C21 H38 O3	Glycidyl oleate;	-0.000156482	-0.462579	NA	level4	KEGG	C19426	NA	NA	NA	NA	NA	NA	NA	NA	Non-significant	4.2772e+07	3.59421e+07	3.56409e+07	6.94456e+07	8.9146e+07	6.46539e+07
C19457	3.26615	0.0855964	0.228933	POS	193.101	C15 H12	1-Methylphenanthrene;	-0.000392688	-2.04425	NA	level4	KEGG	C19457	NA	NA	NA	NA	NA	NA	NA	NA	Non-significant	821996	297204	302221	145472	135973	153752
C19524	0.865515	0.345814	0.527388	POS	101.024	C4 H4 O3	Succinic anhydride; Dihydro-2,5-furandione;	0.000189423	1.89392	NA	level4	KEGG	C19524	NA	Organic acids and derivatives	Dicarboxylic acids and derivatives	Carboxylic acids and derivatives	Organic acids	NA	NA	NA	Non-significant	1.74633e+08	1.48027e+08	1.5521e+08	1.5258e+08	2.21858e+08	1.77685e+08
C19559	0.957715	0.92946	0.954591	POS	307.132	C20 H18 O3	(1aalpha,2beta,3alpha,11calpha)-1a,2,3,11c-Tetrahydro-6,11-dimethylbenzo[6,7]phenanthro[3,4-b]oxirene-2,3-diol;	-0.000828654	-2.70691	NA	level4	KEGG	C19559	NA	Benzenoids	Phenanthrols	Phenanthrenes and derivatives	Benzene and derivatives	Xenobiotics biodegradation and metabolism	Metabolism of xenobiotics by cytochrome P450	map00980 Metabolism of xenobiotics by cytochrome P450; map05204 Chemical carcinogenesis - DNA adducts	Non-significant	8.53502e+06	5.37879e+06	6.78056e+06	3.60147e+06	7.29746e+06	1.07091e+07
C19692	0.603718	0.203935	0.387458	POS	122.925	H2 Sn	Polysulfide; (Sulfide)n; Polysulfane;	-0.000369072	-3.02722	NA	level4	KEGG	C19692	NA	NA	NA	NA	NA	Energy metabolism	Sulfur metabolism	map00920 Sulfur metabolism; map01120 Microbial metabolism in diverse environments	Non-significant	2.21097e+07	2.02803e+07	1.84002e+07	3.08588e+07	2.09855e+07	4.88487e+07
C20202	1.41002	0.0714706	0.207427	POS	594.354	C35 H43 N7 O2	BRACO-19; 9-[4-(N,N-Dimethylamino)phenylamino]-3,6-bis (3-pyrrolodino-propionamido) acridine;	-0.00153295	-2.58356	NA	level4	KEGG	C20202	NA	NA	NA	NA	NA	NA	NA	NA	Non-significant	2.00079e+06	2.33745e+06	2.76255e+06	1.35922e+06	1.72602e+06	1.95071e+06
C20546	0.670742	0.0311579	0.126914	POS	520.307	C32 H41 N O5	Terpendole C;	0.000814217	1.56792	NA	level4	KEGG	C20546	NA	Fungal toxins	Indole diterpene alkaloids	Mycotoxins	Fungal toxins	Biosynthesis of other secondary metabolites	Indole diterpene alkaloid biosynthesis	map00403 Indole diterpene alkaloid biosynthesis; map01110 Biosynthesis of secondary metabolites	Non-significant	1.04841e+06	1.08976e+06	982376	1.30196e+06	1.66809e+06	1.68233e+06
C20916	0.582257	0.163756	0.338723	POS	274.139	C11 H19 N3 O5	C20916; Tabtoxin biosynthesis intermediate 6;	-0.00037083	-1.35769	NA	level4	KEGG	C20916	NA	NA	NA	NA	NA	Biosynthesis of other secondary metabolites	Monobactam biosynthesis	map00261 Monobactam biosynthesis; map01110 Biosynthesis of secondary metabolites	Non-significant	1.48654e+06	4.10162e+06	2.28531e+06	3.29759e+06	5.20535e+06	5.01937e+06
C20962	0.520242	0.0022269	0.0326639	POS	301.15	C12 H20 N4 O5	Dapdiamide A; 3-{[(2E)-4-Amino-4-oxobut-2-enoyl]amino}-L-alanyl-L-valine;	-0.000192595	-0.641678	NA	level4	KEGG	C20962	NA	NA	NA	NA	NA	Biosynthesis of other secondary metabolites	Biosynthesis of various secondary metabolites - part 2	map00998 Biosynthesis of various antibiotics; map01100 Metabolic pathways; map01110 Biosynthesis of secondary metabolites	Down	1.74945e+06	1.74408e+06	1.77471e+06	3.14983e+06	3.50229e+06	3.4744e+06
C21109	0.986929	0.992085	0.994217	NEG	224.999	C10 H8 Cl2 N2	Aminopyrrolnitrin;	0.000530897	2.34903	NA	level4	KEGG	C21109	NA	NA	NA	NA	NA	Biosynthesis of other secondary metabolites	Staurosporine biosynthesis	map00404 Staurosporine biosynthesis; map01100 Metabolic pathways; map01110 Biosynthesis of secondary metabolites	Non-significant	5.47461e+06	5.48483e+06	5.87356e+06	6.38076e+06	4.3542e+06	6.32098e+06
C21112	5.6654	0.41548	0.588177	POS	261.147	C14 H18 N3 O2	Oxypyrithiamine; 1-(4-Hydroxy-2-methylpyrimid-5-ylmethyl)-3-(2-hydroxyethyl)-2-methylpyridinium;	-0.000571925	-2.19853	NA	level4	KEGG	C21112	NA	NA	NA	NA	NA	NA	NA	NA	Non-significant	5.08788e+06	953285	3.12173e+07	1.08792e+06	1.54655e+06	3.94203e+06
C21149	1.45284	0.222744	0.408713	NEG	199.022	C12 H8 O S	Dibenzothiophene-5-oxide;	0.000129169	0.645747	NA	level4	KEGG	C21149	NA	NA	NA	NA	NA	NA	NA	NA	Non-significant	2.70904e+06	1.67933e+06	2.43023e+06	2.2532e+06	1.42545e+06	1.01462e+06
C21160	2.84356	0.00392008	0.0441686	POS	347.192	C14 H26 N4 O6	L-Alanyl-gamma-D-glutamyl-L-lysine; L-Ala-gamma-D-Glu-L-Lys;	-0.000330482	-0.954639	NA	level4	KEGG	C21160	NA	NA	NA	NA	NA	NA	NA	NA	Up	2.52224e+07	3.2569e+07	3.83497e+07	1.40182e+07	9.13721e+06	1.06548e+07
C21170	0.516158	0.00833127	0.0629367	POS	558.278	C29 H39 N3 O8	N1,N8-Bis(sinapoyl)spermidine; N1,N10-Disinapoyl spermidine;	-0.00261025	-4.68397	NA	level4	KEGG	C21170	NA	NA	NA	NA	NA	NA	NA	NA	Non-significant	777246	624528	722506	1.20096e+06	1.25908e+06	1.65552e+06
C21204	0.495258	0.00975498	0.0689438	NEG	273.038	C7 H15 O9 P	5-epi-Valiolol 7-phosphate;	-0.000144726	-0.528111	NA	level4	KEGG	C21204	NA	NA	NA	NA	NA	Biosynthesis of other secondary metabolites	Acarbose and validamycin biosynthesis	map00525 Acarbose and validamycin biosynthesis; map01100 Metabolic pathways; map01110 Biosynthesis of secondary metabolites	Non-significant	1.84047e+06	1.48681e+06	1.23972e+06	3.51637e+06	2.96536e+06	2.73973e+06
C21247	1.42487	0.116295	0.277558	NEG	190.072	C7 H13 N O5	2-Amino-5-epi-valiolone;	0.000169865	0.888976	NA	level4	KEGG	C21247	NA	NA	NA	NA	NA	Biosynthesis of other secondary metabolites	Acarbose and validamycin biosynthesis	map00525 Acarbose and validamycin biosynthesis; map01110 Biosynthesis of secondary metabolites	Non-significant	1.58216e+06	1.51216e+06	1.69247e+06	1.11642e+06	847011	1.39604e+06
C21260	0.428609	0.00143172	0.025807	POS	536.186	C17 H34 N3 O14 P	5''-Phosphoribosylparomamine;	0.000740566	1.38377	NA	level4	KEGG	C21260	NA	NA	NA	NA	NA	Biosynthesis of other secondary metabolites	Neomycin, kanamycin and gentamicin biosynthesis	map00524 Neomycin, kanamycin and gentamicin biosynthesis; map01110 Biosynthesis of secondary metabolites	Down	1.4823e+07	1.29596e+07	1.48266e+07	2.96606e+07	3.18346e+07	3.79177e+07
C21374	0.250823	0.593158	0.727666	POS	392.149	C15 H25 N3 O7 S	2-(Glutathion-S-yl)-2-methylbut-3-en-1-ol;	0.000511607	1.30798	NA	level4	KEGG	C21374	NA	NA	NA	NA	NA	NA	NA	NA	Non-significant	667696	657161	694275	7.08343e+06	471476	495119
C21747	1.00151	0.91743	0.947923	POS	383.166	C14 H26 N2 O10	N-Acetyl-beta-D-glucosaminyl-(1->4)-D-glucosamine;	0.000436489	1.14217	NA	level4	KEGG	C21747	NA	NA	NA	NA	NA	NA	NA	NA	Non-significant	8.69702e+06	1.06441e+07	9.22953e+06	1.22047e+07	8.33458e+06	7.98818e+06
C22024	0.468937	0.044922	0.1575	POS	329.145	C13 H20 N4 O6	Staphylopine; (2S)-4-{[(1R)-1-Carboxy-2-(1H-imidazol-4-yl)ethyl]amino}-2-[(1-carboxyethyl)amino]butanoate;	-0.000397548	-1.21153	NA	level4	KEGG	C22024	NA	NA	NA	NA	NA	Global and overview maps	Metabolic pathways	map00470 D-Amino acid metabolism; map01100 Metabolic pathways	Non-significant	865906	1.1296e+06	754260	1.39414e+06	2.73255e+06	1.73713e+06
HMDB0000038	0.316062	0.010943	0.0731857	POS	240.109	C9 H13 N5 O3	Dihydrobiopterin	0.000130403	0.545388	NA	level4	HMDB	NA	HMDB0000038	Organoheterocyclic compounds	Pterins and derivatives	Pteridines and derivatives	Pteridines and derivatives	NA	NA	NA	Non-significant	1.37831e+06	870830	1.3135e+06	2.56444e+06	4.98069e+06	3.72683e+06
HMDB0000078	1.21354	0.150674	0.323034	POS	179.049	C5 H10 N2 O3 S	Cysteinylglycine	0.000353954	1.98804	NA	level4	HMDB	NA	HMDB0000078	Organic acids and derivatives	Amino acids, peptides, and analogues	Carboxylic acids and derivatives	Amino acids, peptides, and analogues	NA	NA	NA	Non-significant	6.49281e+06	6.0908e+06	5.99267e+06	4.62942e+06	4.60527e+06	6.07282e+06
HMDB0000205	0.845522	0.901739	0.939038	POS	165.055	C9 H8 O3	Phenylpyruvic acid	0.000507704	3.09486	NA	level4	HMDB	NA	HMDB0000205	Benzenoids	Phenylpyruvic acid derivatives	Benzene and substituted derivatives	Benzene and derivatives	NA	NA	NA	Non-significant	1.20289e+06	1.15004e+06	873518	2.28303e+06	1.17445e+06	358448
HMDB0000206	0.456	0.178327	0.355989	POS	189.124	C8 H16 N2 O3	N6-Acetyl-L-lysine	0.000364611	1.93822	NA	level4	HMDB	NA	HMDB0000206	Organic acids and derivatives	Amino acids, peptides, and analogues	Carboxylic acids and derivatives	Amino acids, peptides, and analogues	NA	NA	NA	Non-significant	870378	1.95455e+06	894805	1.35862e+06	4.59612e+06	2.20255e+06
HMDB0000208	7.8507	0.00025985	0.0111235	POS	147.029	C5 H6 O5	Oxoglutaric acid	0.000333116	2.28128	NA	level4	HMDB	NA	HMDB0000208	Organic acids and derivatives	Gamma-keto acids and derivatives	Keto acids and derivatives	Organic acids	NA	NA	NA	Up	7.02921e+07	7.19349e+07	7.06516e+07	8.73403e+06	8.61055e+06	9.7713e+06
HMDB0000228	1.62735	0.0261987	0.115665	POS	95.0495	C6 H6 O	Phenol	0.000335214	3.56451	NA	level4	HMDB	NA	HMDB0000228	Benzenoids	1-hydroxy-4-unsubstituted benzenoids	Phenols	Phenols and derivatives	NA	NA	NA	Non-significant	6.73109e+06	7.07376e+06	7.12414e+06	4.04637e+06	5.04559e+06	3.76883e+06
HMDB0000237	1.19532	0.165318	0.34064	NEG	73.0295	C3 H6 O2	Propionic acid	-2.87767e-05	-0.388681	NA	level4	HMDB	C00163	HMDB0000237	Organic acids and derivatives	Carboxylic acids	Carboxylic acids and derivatives	Organic acids	Carbohydrate metabolism	Propanoate metabolism	map00640 Propanoate metabolism; map00642 Ethylbenzene degradation; map00760 Nicotinate and nicotinamide metabolism; map01100 Metabolic pathways; map01120 Microbial metabolism in diverse environments; map01220 Degradation of aromatic compounds; map04973 Carbohydrate digestion and absorption; map04974 Protein digestion and absorption	Non-significant	2.53584e+06	3.05892e+06	2.93939e+06	2.12604e+06	2.20586e+06	2.80775e+06
HMDB0000250	0.737231	0.0458158	0.159306	NEG	176.936	H4 O7 P2	Pyrophosphate	-2.30168e-05	-0.129349	NA	level4	HMDB	NA	HMDB0000250	Homogeneous non-metal compounds	Non-metal pyrophosphates	Non-metal oxoanionic compounds	Non-metal pyrophosphates	NA	NA	NA	Non-significant	1.97379e+07	1.88865e+07	1.74427e+07	2.71774e+07	2.15014e+07	2.73722e+07
HMDB0000257	0.607107	0.0351109	0.136932	NEG	112.937	H2 O3 S2	Thiosulfate	1.31306e-05	0.115237	NA	level4	HMDB	NA	HMDB0000257	Homogeneous non-metal compounds	Non-metal thiosulfates	Non-metal oxoanionic compounds	Non-metal thiosulfates	NA	NA	NA	Non-significant	798284	701556	940927	1.51981e+06	1.03614e+06	1.46437e+06
HMDB0000272	0.931098	0.814647	0.884321	POS	207.998	C3 H8 N O6 P	Phosphoserine	0.000267877	1.44791	NA	level4	HMDB	NA	HMDB0000272	Organic acids and derivatives	Amino acids, peptides, and analogues	Carboxylic acids and derivatives	Amino acids, peptides, and analogues	NA	NA	NA	Non-significant	6.90842e+06	1.18854e+07	1.24076e+07	1.49105e+07	7.62987e+06	1.09699e+07
HMDB0000337	0.809901	0.239494	0.425966	NEG	239.077	C4 H8 O4	(S)-3,4-Dihydroxybutyric acid	-6.01812e-06	-0.0501334	NA	level4	HMDB	NA	HMDB0000337	Organic acids and derivatives	Beta hydroxy acids and derivatives	Hydroxy acids and derivatives	Organic acids	NA	NA	NA	Non-significant	4.04436e+06	4.10516e+06	4.02446e+06	6.24973e+06	4.49848e+06	4.28323e+06
HMDB0000362	6.13445	0.0262066	0.115665	POS	187	C3 H7 O7 P	2-Phosphoglyceric acid	0.000282448	1.51859	NA	level4	HMDB	NA	HMDB0000362	Organic oxygen compounds	Carbohydrates and carbohydrate conjugates	Organooxygen compounds	Carbohydrates	NA	NA	NA	Non-significant	3.15551e+08	1.69305e+08	1.77686e+08	6.7866e+07	2.27497e+07	1.73877e+07
HMDB0000474	0.567835	0.208398	0.392633	POS	73.065	C4 H8 O	Butanone	0.000249118	3.45722	NA	level4	HMDB	NA	HMDB0000474	Organic oxygen compounds	Carbonyl compounds	Organooxygen compounds	Carbonyl compounds	NA	NA	NA	Non-significant	5.6794e+07	4.95473e+07	1.72975e+07	7.11461e+07	6.79986e+07	7.85924e+07
HMDB0000497	1.45604	0.128769	0.293868	NEG	281.054	C9 H14 N2 O6	5,6-Dihydrouridine	-0.000130538	-0.53046	NA	level4	HMDB	NA	HMDB0000497	Organic oxygen compounds	Carbohydrates and carbohydrate conjugates	Organooxygen compounds	Carbohydrates	NA	NA	NA	Non-significant	2.53624e+06	2.32818e+06	2.5951e+06	2.27449e+06	1.3076e+06	1.54107e+06
HMDB0000653	1.7037	0.125441	0.28979	NEG	465.305	C27 H46 O4 S	Cholesterol sulfate	0.000192097	0.41195	NA	level4	HMDB	NA	HMDB0000653	Lipids and lipid-like molecules	Cholestane steroids	Steroids and steroid derivatives	Steroids and derivatives	NA	NA	NA	Non-significant	1.58908e+06	888934	865182	454731	644363	863221
HMDB0000675	0.329111	0.0545563	0.175053	POS	254.816	I2	Iodine	-0.000513222	-2.02208	NA	level4	HMDB	NA	HMDB0000675	Homogeneous non-metal compounds	NA	Homogeneous halogens	Homogeneous halogens	NA	NA	NA	Non-significant	326270	146403	236312	514321	447624	1.1923e+06
HMDB0000795	1.15949	0.27027	0.459191	POS	299.295	C19 H38 O2	Pristanic acid	4.35623e-05	0.146042	NA	level4	HMDB	NA	HMDB0000795	Lipids and lipid-like molecules	Diterpenoids	Prenol lipids	Terpenoids	NA	NA	NA	Non-significant	2.52743e+06	1.91281e+06	2.20464e+06	1.60691e+06	2.09458e+06	2.02938e+06
HMDB0000832	0.176904	0.0496211	0.166594	POS	202.144	C10 H19 N O3	Capryloylglycine	-8.17214e-05	-0.406298	NA	level4	HMDB	NA	HMDB0000832	Organic acids and derivatives	Amino acids, peptides, and analogues	Carboxylic acids and derivatives	Amino acids, peptides, and analogues	NA	NA	NA	Non-significant	890437	774975	772916	8.34355e+06	2.81239e+06	2.62742e+06
HMDB0000913	1.39374	0.0120553	0.0768223	POS	213.075	C10 H12 O5	Vanillactic acid	-0.000386831	-1.82408	NA	level4	HMDB	NA	HMDB0000913	Phenylpropanoids and polyketides	NA	Phenylpropanoic acids	Phenylpropanoic acids	NA	NA	NA	Non-significant	3.25472e+06	3.36337e+06	3.85766e+06	2.50149e+06	2.40013e+06	2.61465e+06
HMDB0000991	0.140724	0.0378518	0.142106	POS	160.133	C8 H17 N O2	DL-2-Aminooctanoic acid	0.000293806	1.84637	NA	level4	HMDB	NA	HMDB0000991	Organic acids and derivatives	Amino acids, peptides, and analogues	Carboxylic acids and derivatives	Amino acids, peptides, and analogues	NA	NA	NA	Non-significant	5.33049e+06	1.35552e+06	5.15117e+06	2.34898e+07	2.85401e+07	3.20863e+07
HMDB0001112	1.66819	0.150394	0.322933	POS	171.006	C3 H7 O6 P	Glyceraldehyde 3-phosphate	0.000570082	3.35346	NA	level4	HMDB	NA	HMDB0001112	Organic oxygen compounds	Carbohydrates and carbohydrate conjugates	Organooxygen compounds	Carbohydrates	NA	NA	NA	Non-significant	2.0344e+07	2.15894e+07	2.0416e+07	1.28852e+07	7.30302e+06	1.71872e+07
HMDB0001273	0.343091	0.00848439	0.0637444	NEG	521.983	C10 H16 N5 O14 P3	Guanosine triphosphate	-0.000655699	-1.25375	NA	level4	HMDB	NA	HMDB0001273	Nucleosides, nucleotides, and analogues	Purine ribonucleotides	Purine nucleotides	Purines and derivatives	NA	NA	NA	Non-significant	489753	395976	308125	961370	949689	1.56864e+06
HMDB0001397	0.799505	0.650296	0.769804	POS	364.065	C10 H14 N5 O8 P	Guanosine monophosphate	-5.46942e-05	-0.150649	NA	level4	HMDB	NA	HMDB0001397	Nucleosides, nucleotides, and analogues	Purine ribonucleotides	Purine nucleotides	Purines and derivatives	NA	NA	NA	Non-significant	1.34832e+07	1.17018e+07	8.43755e+06	1.12935e+07	8.54893e+06	2.22118e+07
HMDB0001448	0.463689	0.013846	0.0808154	NEG	96.9604	H2 O4 S	Sulfate	0.000267247	2.72792	NA	level4	HMDB	NA	HMDB0001448	Homogeneous non-metal compounds	Non-metal sulfates	Non-metal oxoanionic compounds	Non-metal sulfates	NA	NA	NA	Non-significant	1.07839e+07	9.68959e+06	1.0009e+07	2.43916e+07	1.74769e+07	2.38705e+07
HMDB0001919	0.11274	0.00316425	0.0387846	POS	338.051	C8 H15 N7 O2 S3	Famotidine	-0.00148375	-4.40224	NA	level4	HMDB	NA	HMDB0001919	Organoheterocyclic compounds	Thiazoles	Azoles	Thiazoles	NA	NA	NA	Down	615853	262748	441903	3.52903e+06	5.13876e+06	3.04499e+06
HMDB0002725	0.523539	0.12885	0.293868	POS	275.201	C18 H26 O2	Nandrolone	3.92239e-05	0.143052	NA	level4	HMDB	NA	HMDB0002725	Lipids and lipid-like molecules	Estrane steroids	Steroids and steroid derivatives	Steroids and derivatives	NA	NA	NA	Non-significant	1.94392e+06	1.48796e+06	1.48913e+06	4.81843e+06	2.3428e+06	2.23827e+06
HMDB0003357	0.810674	0.246651	0.434601	POS	175.108	C7 H14 N2 O3	N2-Acetylornithine	0.000374412	2.15055	NA	level4	HMDB	NA	HMDB0003357	Organic acids and derivatives	Amino acids, peptides, and analogues	Carboxylic acids and derivatives	Amino acids, peptides, and analogues	NA	NA	NA	Non-significant	2.02899e+06	1.87844e+06	2.77005e+06	2.21515e+06	3.09066e+06	2.93114e+06
HMDB0003869	1.43345	0.146695	0.318161	POS	276.156	C11 H21 N3 O5	epsilon-(gamma-Glutamyl)lysine	0.000172694	0.62764	NA	level4	HMDB	NA	HMDB0003869	Organic acids and derivatives	Amino acids, peptides, and analogues	Carboxylic acids and derivatives	Amino acids, peptides, and analogues	NA	NA	NA	Non-significant	2.64717e+06	2.74987e+06	3.24752e+06	2.296e+06	2.35446e+06	1.38013e+06
HMDB0004080	1.69979	0.00690827	0.0568023	POS	348.289	C22 H37 N O2	Anandamide	-0.000572256	-1.64781	NA	level4	HMDB	NA	HMDB0004080	Organic nitrogen compounds	Amines	Organonitrogen compounds	Amines	NA	NA	NA	Non-significant	9.45635e+06	1.07255e+07	1.17549e+07	6.04466e+06	6.57963e+06	6.16431e+06
HMDB0004949	0.58019	0.539056	0.686948	POS	538.521	C34 H67 N O3	Cer(d18:1/16:0)	0.0011614	2.1607	NA	level4	HMDB	NA	HMDB0004949	Lipids and lipid-like molecules	Ceramides	Sphingolipids	Sphingolipids[SP]	NA	NA	NA	Non-significant	611534	344416	333058	406110	1.478e+06	337592
HMDB0006115	1.27899	0.0144827	0.0822911	POS	107.049	C7 H6 O	Benzaldehyde	-7.75036e-05	-0.730878	NA	level4	HMDB	NA	HMDB0006115	Benzenoids	Benzoyl derivatives	Benzene and substituted derivatives	Benzene and derivatives	NA	NA	NA	Non-significant	3.98578e+07	3.82706e+07	4.25659e+07	3.28729e+07	2.86621e+07	3.28318e+07
HMDB0006210	0.16051	0.00406995	0.0443495	POS	414.358	C24 H47 N O4	Heptadecanoyl carnitine	4.87373e-05	0.117908	NA	level4	HMDB	NA	HMDB0006210	Lipids and lipid-like molecules	Fatty acid esters	Fatty Acyls	Fatty acyls[FA]	NA	NA	NA	Down	373605	730898	750730	3.85846e+06	2.5424e+06	5.15753e+06
HMDB0006318	0.414546	0.0164723	0.0886874	POS	422.326	C25 H43 N O4	Gamma-linolenyl carnitine	-0.000618621	-1.46829	NA	level4	HMDB	NA	HMDB0006318	Lipids and lipid-like molecules	Fatty acid esters	Fatty Acyls	Fatty acyls[FA]	NA	NA	NA	Non-significant	577712	461685	453445	905713	1.55019e+06	1.14525e+06
HMDB0007025	1.01262	0.924254	0.952679	POS	589.481	C37 H64 O5	DG(14:0/20:4(5Z,8Z,11Z,14Z)/0:0)	-0.00193563	-3.28923	NA	level4	HMDB	NA	HMDB0007025	Lipids and lipid-like molecules	Diradylglycerols	Glycerolipids	Glycerolipids[GL]	NA	NA	NA	Non-significant	9.02902e+06	6.50717e+06	5.3792e+06	5.50361e+06	5.58863e+06	9.56239e+06
HMDB0007733	0.724246	0.490606	0.648876	POS	615.495	C39 H66 O5	DG(22:5(7Z,10Z,13Z,16Z,19Z)/14:0/0:0)	-0.00283638	-4.61583	NA	level4	HMDB	NA	HMDB0007733	Lipids and lipid-like molecules	Diradylglycerols	Glycerolipids	Glycerolipids[GL]	NA	NA	NA	Non-significant	6.4528e+06	4.74782e+06	3.96903e+06	4.76576e+06	4.79355e+06	1.13861e+07
HMDB0007867	0.330776	0.0393436	0.144507	POS	676.49	C36 H70 N O8 P	PC(14:0/14:1(9Z))	-0.0011908	-1.76288	NA	level4	HMDB	NA	HMDB0007867	Lipids and lipid-like molecules	Glycerophosphocholines	Glycerophospholipids	Glycerophospholipids[GP]	NA	NA	NA	Non-significant	956647	415596	412334	1.45944e+06	1.93374e+06	2.00194e+06
HMDB0007875	0.909405	0.607844	0.7381	POS	728.52	C40 H74 N O8 P	PC(14:0/18:3(6Z,9Z,12Z))	-0.00264472	-3.63528	NA	level4	HMDB	NA	HMDB0007875	Lipids and lipid-like molecules	Glycerophosphocholines	Glycerophospholipids	Glycerophospholipids[GP]	NA	NA	NA	Non-significant	1.09787e+07	7.97585e+06	6.83656e+06	7.73777e+06	9.08115e+06	1.15415e+07
HMDB0010380	0.676503	0.00356802	0.0419365	POS	466.293	C22 H44 N O7 P	LysoPC(14:1(9Z)/0:0)	0.000427821	0.919481	NA	level4	HMDB	NA	HMDB0010380	Lipids and lipid-like molecules	Glycerophosphocholines	Glycerophospholipids	Glycerophospholipids[GP]	NA	NA	NA	Down	4.45101e+06	4.57118e+06	4.42567e+06	6.24401e+06	6.67431e+06	6.96019e+06
HMDB0010389	0.78111	0.037729	0.142105	POS	516.307	C26 H46 N O7 P	LysoPC(18:4(6Z,9Z,12Z,15Z)/0:0)	-0.00158094	-3.068	NA	level4	HMDB	NA	HMDB0010389	Lipids and lipid-like molecules	Glycerophosphocholines	Glycerophospholipids	Glycerophospholipids[GP]	NA	NA	NA	Non-significant	9.47351e+06	9.1373e+06	1.03757e+07	1.20088e+07	1.12345e+07	1.38661e+07
HMDB0010391	0.862294	0.272635	0.461747	POS	550.388	C28 H56 N O7 P	LysoPC(20:1(11Z)/0:0)	0.000770687	1.40283	NA	level4	HMDB	NA	HMDB0010391	Lipids and lipid-like molecules	Glycerophosphocholines	Glycerophospholipids	Glycerophospholipids[GP]	NA	NA	NA	Non-significant	1.46912e+07	1.32216e+07	1.3146e+07	1.30705e+07	1.7832e+07	1.67132e+07
HMDB0010402	0.663991	0.0204234	0.100025	POS	570.356	C30 H52 N O7 P	LysoPC(22:5(4Z,7Z,10Z,13Z,16Z)/0:0)	0.000894168	1.57051	NA	level4	HMDB	NA	HMDB0010402	Lipids and lipid-like molecules	Glycerophosphocholines	Glycerophospholipids	Glycerophospholipids[GP]	NA	NA	NA	Non-significant	1.1801e+06	939349	1.04733e+06	1.51666e+06	1.40028e+06	1.85237e+06
HMDB0011174	0.807421	0.580477	0.717237	POS	229.155	C11 H20 N2 O3	Isoleucylproline	0.000238197	1.04405	NA	level4	HMDB	NA	HMDB0011174	Organic acids and derivatives	Amino acids, peptides, and analogues	Carboxylic acids and derivatives	Amino acids, peptides, and analogues	NA	NA	NA	Non-significant	4.97959e+06	5.38612e+06	1.99951e+06	3.65312e+06	7.76224e+06	3.89911e+06
HMDB0011526	0.925145	0.351058	0.532546	POS	526.294	C27 H44 N O7 P	LysoPE(22:6(4Z,7Z,10Z,13Z,16Z,19Z)/0:0)	0.000943104	1.79541	NA	level4	HMDB	NA	HMDB0011526	Lipids and lipid-like molecules	Glycerophosphoethanolamines	Glycerophospholipids	Amines and derivatives	NA	NA	NA	Non-significant	7.05702e+06	8.92304e+06	7.71335e+06	8.65529e+06	8.58113e+06	8.37405e+06
HMDB0011737	1.19058	0.0959892	0.245732	NEG	275.088	C10 H16 N2 O7	gamma-Glutamylglutamic acid	-0.000211997	-0.76784	NA	level4	HMDB	NA	HMDB0011737	Organic acids and derivatives	Amino acids, peptides, and analogues	Carboxylic acids and derivatives	Amino acids, peptides, and analogues	NA	NA	NA	Non-significant	2.15089e+06	1.95947e+06	1.73136e+06	1.65286e+06	1.50316e+06	1.75061e+06
HMDB0011751	0.921811	0.127852	0.292838	POS	181.085	C10 H12 O3	3-Methoxybenzenepropanoic acid	-0.000431478	-2.39606	NA	level4	HMDB	NA	HMDB0011751	Phenylpropanoids and polyketides	NA	Phenylpropanoic acids	Phenylpropanoic acids	NA	NA	NA	Non-significant	3.25882e+06	3.24923e+06	3.08328e+06	3.23569e+06	3.60188e+06	3.56731e+06
HMDB0011759	0.825654	0.6842	0.796963	POS	512.505	C32 H65 N O3	Cer(d18:0/14:0)	0.000819031	1.60124	NA	level4	HMDB	NA	HMDB0011759	Lipids and lipid-like molecules	Ceramides	Sphingolipids	Sphingolipids[SP]	NA	NA	NA	Non-significant	1.3507e+06	934962	836224	860484	1.99342e+06	927200
HMDB0012252	0.741022	0.0884135	0.233988	POS	324.29	C20 H37 N O2	Linoleoyl ethanolamide	-0.000124641	-0.385549	NA	level4	HMDB	NA	HMDB0012252	Organic nitrogen compounds	Amines	Organonitrogen compounds	Amines	NA	NA	NA	Non-significant	1.46316e+06	1.91494e+06	1.3266e+06	2.28028e+06	1.9137e+06	2.15495e+06
HMDB0013188	0.712585	0.0117107	0.0761194	POS	140.034	C6 H5 N O3	3-Hydroxypicolinic acid	0.000143213	1.03011	NA	level4	HMDB	NA	HMDB0013188	Organoheterocyclic compounds	Pyridinecarboxylic acids and derivatives	Pyridines and derivatives	Pyridine and derivatives	NA	NA	NA	Non-significant	1.24369e+06	1.09127e+06	1.12626e+06	1.69845e+06	1.72127e+06	1.43755e+06
HMDB0013209	0.365861	0.244907	0.433236	POS	276.135	C14 H17 N3 O3	Alanyltryptophan	0.000423413	1.53897	NA	level4	HMDB	NA	HMDB0013209	Organic acids and derivatives	Amino acids, peptides, and analogues	Carboxylic acids and derivatives	Amino acids, peptides, and analogues	NA	NA	NA	Non-significant	854302	905668	46661.5	1.25341e+06	1.69207e+06	1.99254e+06
HMDB0013415	0.782447	0.331854	0.515816	POS	766.573	C44 H80 N O7 P	PC(O-16:1(9Z)/20:4(8Z,11Z,14Z,17Z))	-0.00120985	-1.58033	NA	level4	HMDB	NA	HMDB0013415	Lipids and lipid-like molecules	Glycerophosphocholines	Glycerophospholipids	Glycerophospholipids[GP]	NA	NA	NA	Non-significant	6.50215e+06	4.11333e+06	4.61937e+06	8.27008e+06	4.67929e+06	6.52142e+06
HMDB0013626	0.983243	0.932419	0.956024	POS	376.322	C24 H41 N O2	Adrenoyl ethanolamide	0.00062094	1.65446	NA	level4	HMDB	NA	HMDB0013626	Organic nitrogen compounds	Amines	Organonitrogen compounds	Amines	NA	NA	NA	Non-significant	2.95891e+06	3.35223e+06	3.72492e+06	2.74795e+06	3.64533e+06	3.81381e+06
HMDB0014029	5.38052	0.0506586	0.168862	POS	340.132	C15 H21 N3 O4 S	Methylhydroxygliclazide	-0.000133136	-0.392586	NA	level4	HMDB	NA	HMDB0014029	Benzenoids	Benzenesulfonamides	Benzene and substituted derivatives	Benzene and derivatives	NA	NA	NA	Non-significant	748640	498666	681879	41072	107429	210049
HMDB0014323	1.06434	0.624469	0.751291	POS	436.233	C24 H29 N5 O3	Valsartan	-0.00169942	-3.90468	NA	level4	HMDB	NA	HMDB0014323	Organic acids and derivatives	Amino acids, peptides, and analogues	Carboxylic acids and derivatives	Amino acids, peptides, and analogues	NA	NA	NA	Non-significant	1.36042e+06	1.2308e+06	1.26072e+06	246635	1.68675e+06	1.68571e+06
HMDB0014366	0.313313	0.0670279	0.198584	POS	240.16	C13 H21 N O3	Isoetharine	0.000171615	0.717597	NA	level4	HMDB	NA	HMDB0014366	Benzenoids	Benzenediols	Phenols	Phenols and derivatives	NA	NA	NA	Non-significant	647468	221517	189776	945031	1.38508e+06	1.04913e+06
HMDB0014407	0.618644	0.338564	0.521781	POS	214.015	C5 H9 Cl2 N3 O2	Carmustine	0.000446566	2.09648	NA	level4	HMDB	NA	HMDB0014407	Organic acids and derivatives	Ureas	Organic carbonic acids and derivatives	Organic acids	NA	NA	NA	Non-significant	6.95707e+06	2.88917e+06	1.63384e+06	6.67541e+06	8.74155e+06	3.13988e+06
HMDB0014449	0.650723	0.338804	0.521781	POS	311.237	C22 H30 O	Desogestrel	-0.000369864	-1.19223	NA	level4	HMDB	C07629	HMDB0014449	Lipids and lipid-like molecules	Estrane steroids	Steroids and steroid derivatives	Steroids and derivatives	NA	NA	NA	Non-significant	921152	844205	1.18473e+06	1.02021e+06	1.07034e+06	2.443e+06
HMDB0014452	1.52247	0.00425388	0.0451712	POS	349.215	C24 H28 O2	Bexarotene	-0.00124085	-3.56352	NA	level4	HMDB	NA	HMDB0014452	Lipids and lipid-like molecules	Retinoids	Prenol lipids	Prenol lipids[PR]	NA	NA	NA	Up	1.22402e+06	1.31913e+06	1.47231e+06	808308	918406	910742
HMDB0014456	3.1848	0.0122318	0.0774002	POS	259.022	C9 H10 N2 O3 S2	Ethoxzolamide	0.000960516	3.72274	NA	level4	HMDB	NA	HMDB0014456	Organoheterocyclic compounds	NA	Benzothiazoles	Benzothiazoles	NA	NA	NA	Non-significant	3.35651e+07	5.48251e+07	5.56841e+07	1.61372e+07	1.32439e+07	1.5857e+07
HMDB0014491	1.21592	0.235624	0.422234	NEG	142.051	C6 H9 N O3	Trimethadione	5.89506e-05	0.412074	NA	level4	HMDB	NA	HMDB0014491	Organoheterocyclic compounds	Oxazolidines	Azolidines	Oxazolidines	NA	NA	NA	Non-significant	2.89192e+06	2.61869e+06	3.00024e+06	2.30155e+06	1.83962e+06	2.85836e+06
HMDB0014515	0.410237	0.087314	0.232368	POS	219.134	C9 H18 N2 O4	Meprobamate	-0.000233936	-1.07248	NA	level4	HMDB	NA	HMDB0014515	Organic acids and derivatives	Amino acids, peptides, and analogues	Carboxylic acids and derivatives	Amino acids, peptides, and analogues	NA	NA	NA	Non-significant	1.42994e+06	1.21839e+06	3.64526e+06	4.09936e+06	5.27858e+06	5.96343e+06
HMDB0014585	1.2619	0.284162	0.470957	POS	278.124	C12 H15 N5 O3	Entecavir	-0.000429952	-1.55152	NA	level4	HMDB	NA	HMDB0014585	Nucleosides, nucleotides, and analogues	NA	Nucleoside and nucleotide analogues	Nucleic acids and analogues	NA	NA	NA	Non-significant	6.33595e+06	5.21593e+06	6.39545e+06	4.74257e+06	3.3107e+06	6.16915e+06
HMDB0014798	0.107615	0.23674	0.423349	POS	222.113	C12 H15 N O3	Metaxalone	0.000195017	0.882012	NA	level4	HMDB	NA	HMDB0014798	Benzenoids	NA	Phenol ethers	Benzene and derivatives	NA	NA	NA	Non-significant	2.10882e+06	2.20527e+06	468988	3.93936e+07	1.90963e+06	3.14297e+06
HMDB0014801	1.21429	0.0246697	0.111044	POS	495.257	C27 H36 F2 O6	Flumethasone Pivalate	0.00135179	2.73505	NA	level4	HMDB	NA	HMDB0014801	Lipids and lipid-like molecules	Pregnane steroids	Steroids and steroid derivatives	Steroids and derivatives	NA	NA	NA	Non-significant	3.17826e+06	3.67224e+06	3.43893e+06	2.74648e+06	2.70634e+06	3.02081e+06
HMDB0015106	0.570551	0.0187844	0.0947846	POS	112.896	S Se	Selenium Sulfide	6.86139e-05	0.613234	NA	level4	HMDB	NA	HMDB0015106	Homogeneous non-metal compounds	Other non-metal sulfides	Other non-metal organides	Other non-metal sulfides	NA	NA	NA	Non-significant	3.68153e+07	3.31732e+07	3.17623e+07	5.76228e+07	5.0004e+07	7.0711e+07
HMDB0015234	2.26118	0.286154	0.472772	POS	318.169	C18 H23 N O4	Arbutamine	-0.00132129	-4.16598	NA	level4	HMDB	NA	HMDB0015234	Benzenoids	Phenylbutylamines	Benzene and substituted derivatives	Amines and derivatives	NA	NA	NA	Non-significant	3.1601e+06	2.61749e+06	3.26464e+06	91788.5	1.48282e+06	2.42429e+06
HMDB0015352	1.85695	0.026766	0.117409	POS	238.099	C13 H16 Cl N O	Ketamine	4.68244e-05	0.197495	NA	level4	HMDB	NA	HMDB0015352	Benzenoids	Halobenzenes	Benzene and substituted derivatives	Benzene and derivatives	NA	NA	NA	Non-significant	1.53853e+06	977742	1.2712e+06	594957	705670	738991
HMDB0015434	3.34277	0.301916	0.487291	POS	417.249	C23 H28 N8	Forasartan	-0.00194496	-4.67265	NA	level4	HMDB	NA	HMDB0015434	Organoheterocyclic compounds	Phenylpyridines	Pyridines and derivatives	Pyridine and derivatives	NA	NA	NA	Non-significant	4.05709e+08	4.25004e+08	4.56628e+08	335513	1.84008e+08	2.00768e+08
HMDB0015441	0.603412	0.0342446	0.134851	POS	211.107	C10 H14 N2 O3	Aprobarbital	-0.000261544	-1.24485	NA	level4	HMDB	NA	HMDB0015441	Organoheterocyclic compounds	Pyrimidines and pyrimidine derivatives	Diazines	Pyrimidines and pyrimidine derivatives	NA	NA	NA	Non-significant	1.28216e+06	1.28812e+06	1.34882e+06	2.08763e+06	2.5721e+06	1.83517e+06
HMDB0015444	1.50238	0.319987	0.506174	POS	237.123	C12 H16 N2 O3	Hexobarbital	-0.000139587	-0.591181	NA	level4	HMDB	NA	HMDB0015444	Organoheterocyclic compounds	Pyrimidines and pyrimidine derivatives	Diazines	Pyrimidines and pyrimidine derivatives	NA	NA	NA	Non-significant	451227	683727	471523	140047	472853	456391
HMDB0015573	1.45604	0.128769	0.293868	NEG	281.054	C13 H9 F3 N2 O2	Niflumic Acid	0.000155394	0.550922	NA	level4	HMDB	NA	HMDB0015573	Benzenoids	Trifluoromethylbenzenes	Benzene and substituted derivatives	Benzene and derivatives	NA	NA	NA	Non-significant	2.53624e+06	2.32818e+06	2.5951e+06	2.27449e+06	1.3076e+06	1.54107e+06
HMDB0015690	1.57246	0.0458945	0.159423	POS	290.142	C16 H20 Cl N3	Chloropyramine	0.000250695	0.867052	NA	level4	HMDB	NA	HMDB0015690	Benzenoids	Benzylamines	Benzene and substituted derivatives	Amines and derivatives	NA	NA	NA	Non-significant	2.9266e+07	2.28044e+07	3.17398e+07	1.37304e+07	1.97694e+07	1.9799e+07
HMDB0034168	1.32218	0.0136871	0.080325	POS	93.0698	C7 H8	Toluene	-3.33091e-05	-0.361809	NA	level4	HMDB	NA	HMDB0034168	Benzenoids	Toluenes	Benzene and substituted derivatives	Benzene and derivatives	NA	NA	NA	Non-significant	2.41465e+07	2.60841e+07	2.76843e+07	2.13702e+07	1.79297e+07	1.96294e+07
HMDB0034240	1.22704	0.358447	0.539936	POS	105.07	C8 H8	Styrene	-1.31119e-05	-0.126001	NA	level4	HMDB	NA	HMDB0034240	Benzenoids	Styrenes	Benzene and substituted derivatives	Benzene and derivatives	NA	NA	NA	Non-significant	1.14098e+07	7.50747e+06	6.98775e+06	7.22024e+06	7.14563e+06	6.74594e+06
HMDB0034323	1.8045	0.0224314	0.105632	POS	162.059	C6 H11 N O2 S	S-Allylcysteine	0.000366707	2.27696	NA	level4	HMDB	NA	HMDB0034323	Organic acids and derivatives	Amino acids, peptides, and analogues	Carboxylic acids and derivatives	Amino acids, peptides, and analogues	NA	NA	NA	Non-significant	8.60148e+07	5.75703e+07	6.19757e+07	4.20446e+07	3.21136e+07	3.97575e+07
HMDB0034879	1.74587	0.00464594	0.046677	POS	309.166	C12 H24 N2 O7	1-[(5-Amino-5-carboxypentyl)amino]-1-deoxyfructose	0.000226099	0.73371	NA	level4	HMDB	NA	HMDB0034879	Organic oxygen compounds	Carbohydrates and carbohydrate conjugates	Organooxygen compounds	Carbohydrates	NA	NA	NA	Up	1.76387e+06	2.13744e+06	1.85705e+06	1.01309e+06	1.01881e+06	1.26637e+06
HMDB0060578	1.6319	0.00136775	0.0252916	POS	320.222	C19 H29 N O3	b-Dihydrotetrabenazine	2.8893e-05	0.0905128	NA	level4	HMDB	NA	HMDB0060578	Organoheterocyclic compounds	NA	Tetrahydroisoquinolines	Tetrahydroisoquinolines	NA	NA	NA	Up	1.84812e+06	1.71014e+06	1.93438e+06	1.07712e+06	1.22633e+06	1.06234e+06
HMDB0060606	1.47891	0.233535	0.420775	POS	201.113	C11 H12 N4	Hydralazine acetone hydrazone	-0.000956492	-4.77992	NA	level4	HMDB	NA	HMDB0060606	Organoheterocyclic compounds	Benzodiazines	Diazanaphthalenes	Benzodiazines	NA	NA	NA	Non-significant	2.31193e+06	1.13653e+06	1.40209e+06	1.17993e+06	954475	1.14541e+06
HMDB0060627	0.249168	0.0360011	0.138515	NEG	313.052	C10 H19 O7 P S	Malaoxon	0.000158218	0.503783	NA	level4	HMDB	NA	HMDB0060627	Lipids and lipid-like molecules	Fatty acid esters	Fatty Acyls	Fatty acyls[FA]	NA	NA	NA	Non-significant	1.54672e+06	1.20605e+06	1.35166e+06	4.28826e+06	3.44722e+06	8.73706e+06
HMDB0060668	0.156657	0.00697581	0.0568023	POS	374.21	C25 H27 N O2	alpha-Hydroxy-N-desmethyltamoxifen	-0.00102575	-2.74849	NA	level4	HMDB	NA	HMDB0060668	Phenylpropanoids and polyketides	NA	Stilbenes	Polyketides[PK]	NA	NA	NA	Non-significant	576002	377261	267776	2.37618e+06	3.05534e+06	2.36282e+06
HMDB0060842	0.314384	0.00221421	0.0326639	POS	281.095	C13 H16 N2 O3 S	N-Despyridinyl rosiglitazone	-1.11432e-05	-0.0397846	NA	level4	HMDB	NA	HMDB0060842	Benzenoids	NA	Phenol ethers	Benzene and derivatives	NA	NA	NA	Down	593790	399176	540629	1.55078e+06	1.98455e+06	1.34276e+06
HMDB0060904	0.23445	0.0640605	0.193263	POS	552.181	C27 H31 Cl F N O8	Haloperidol glucuronide	0.00144061	2.61372	NA	level4	HMDB	NA	HMDB0060904	Organic oxygen compounds	Carbohydrates and carbohydrate conjugates	Organooxygen compounds	Carbohydrates	NA	NA	NA	Non-significant	4.62192e+06	4.17459e+06	4.6866e+06	1.07093e+07	3.37834e+07	1.30168e+07
HMDB0060953	0.30873	0.353496	0.535019	POS	196.134	C11 H17 N O2	2-hydroxymexiletine	0.000324323	1.66212	NA	level4	HMDB	NA	HMDB0060953	Benzenoids	NA	Phenol ethers	Benzene and derivatives	NA	NA	NA	Non-significant	906691	749584	816370	880872	985200	6.14301e+06
HMDB0061022	0.48316	0.0106394	0.07268	POS	409.204	C22 H29 F O6	6-beta-hydroxydexamethasone	0.00167257	4.09748	NA	level4	HMDB	NA	HMDB0061022	Lipids and lipid-like molecules	Hydroxysteroids	Steroids and steroid derivatives	Steroids and derivatives	NA	NA	NA	Non-significant	619359	578194	560695	1.08556e+06	1.44778e+06	1.10571e+06
HMDB0061690	0.752596	0.0452318	0.15776	NEG	619.291	C29 H49 O12 P	LysoPI(20:4(5Z,8Z,11Z,14Z)/0:0)	0.00240142	3.8714	NA	level4	HMDB	NA	HMDB0061690	Lipids and lipid-like molecules	Glycerophosphoinositols	Glycerophospholipids	Glycerophospholipids[GP]	NA	NA	NA	Non-significant	5.38549e+06	6.1587e+06	4.77895e+06	7.42018e+06	6.34006e+06	7.92886e+06
HMDB0061704	0.211015	0.100903	0.253767	POS	601.336	C27 H53 O12 P	LysoPI(0:0/18:0)	0.00113167	1.88509	NA	level4	HMDB	NA	HMDB0061704	Lipids and lipid-like molecules	Glycerophosphoinositols	Glycerophospholipids	Glycerophospholipids[GP]	NA	NA	NA	Non-significant	817255	699059	107251	2.11033e+06	2.74924e+06	2.83451e+06
HMDB0061717	0.435474	0.216857	0.402772	POS	262.128	C11 H19 N O6	Succinylcarnitine	-0.000111826	-0.428254	NA	level4	HMDB	NA	HMDB0061717	Lipids and lipid-like molecules	Fatty acid esters	Fatty Acyls	Fatty acyls[FA]	NA	NA	NA	Non-significant	78705.9	182516	1.72077e+06	1.08364e+06	1.84522e+06	1.6225e+06
HMDB0062175	0.358138	0.0167489	0.0896454	POS	238.108	C12 H15 N O4	N-Lactoylphenylalanine	0.000178729	0.753812	NA	level4	HMDB	NA	HMDB0062175	Organic acids and derivatives	Amino acids, peptides, and analogues	Carboxylic acids and derivatives	Amino acids, peptides, and analogues	NA	NA	NA	Non-significant	1.75473e+06	2.32519e+06	1.17988e+06	3.89025e+06	5.53554e+06	5.26072e+06
HMDB0240347	0.482962	0.087894	0.233188	POS	205.119	C8 H16 N2 O4	N6-Carboxymethyllysine	0.000368834	1.80703	NA	level4	HMDB	NA	HMDB0240347	Organic acids and derivatives	Amino acids, peptides, and analogues	Carboxylic acids and derivatives	Amino acids, peptides, and analogues	NA	NA	NA	Non-significant	811498	1.19799e+06	943480	1.18921e+06	2.5194e+06	2.40567e+06
HMDB0240522	1.12686	0.346121	0.527668	NEG	349.003	C15 H10 O8 S	Genistein 7-sulfate	0.00027301	0.780008	NA	level4	HMDB	NA	HMDB0240522	Phenylpropanoids and polyketides	Isoflav-2-enes	Isoflavonoids	Flavonoids	NA	NA	NA	Non-significant	2.22549e+07	2.22036e+07	2.10931e+07	2.35777e+07	1.81181e+07	1.64763e+07
HMDB0240551	0.159306	0.0875538	0.232717	POS	434.122	C21 H21 O10	Pelargonidin 3-glucoside	0.00151406	3.49577	NA	level4	HMDB	NA	HMDB0240551	Phenylpropanoids and polyketides	Flavans	Flavonoids	Flavonoids	NA	NA	NA	Non-significant	348704	452809	301889	700342	1.87993e+06	4.34605e+06
HMDB0240645	1.57992	0.152435	0.324305	POS	233.113	C9 H16 N2 O5	gamma-Glutamyl-2-aminobutyric acid	0.000159195	0.685872	NA	level4	HMDB	NA	HMDB0240645	Organic acids and derivatives	Amino acids, peptides, and analogues	Carboxylic acids and derivatives	Amino acids, peptides, and analogues	NA	NA	NA	Non-significant	5.10826e+06	5.48817e+06	4.9741e+06	2.05236e+06	3.36382e+06	4.4391e+06
HMDB0240735	0.554485	0.244995	0.433236	POS	537.195	C26 H32 O12	Isolariciresinol glucuronide	-0.00195064	-3.63797	NA	level4	HMDB	NA	HMDB0240735	Lignans, neolignans and related compounds	NA	Lignan glycosides	Lignans and related compounds	NA	NA	NA	Non-significant	608964	585967	610345	844611	1.77041e+06	640746
HMDB0242279	4.22841	0.00800099	0.061513	POS	304.132	C12 H21 N3 O4 S	(1-(3-Isopropyl-1,2,4-oxadiazol-5-yl)piperidin-4-yl)methyl methanesulfonate	-0.000152063	-0.501649	NA	level4	HMDB	NA	HMDB0242279	Organic nitrogen compounds	Amines	Organonitrogen compounds	Amines	NA	NA	NA	Non-significant	8.54824e+06	4.70038e+06	9.47247e+06	1.29774e+06	1.84709e+06	2.22861e+06
HMDB0242314	1.30345	0.058128	0.182154	POS	122.072	C6 H7 N3	(1E)-1-Phenyltriaz-1-ene	0.000228846	1.89029	NA	level4	HMDB	NA	HMDB0242314	Benzenoids	NA	Benzene and substituted derivatives	Benzene and derivatives	NA	NA	NA	Non-significant	8.78056e+07	9.73659e+07	9.28909e+07	8.24156e+07	6.63966e+07	6.45165e+07
HMDB0242353	1.34231	0.302163	0.487506	NEG	139.985	C2 H7 N O2 S2	(1R)-1-Amino-2-sulfanylethanesulfinic acid	0.000182772	1.29633	NA	level4	HMDB	NA	HMDB0242353	Organic acids and derivatives	Sulfinic acids	Sulfinic acids and derivatives	Organic acids	NA	NA	NA	Non-significant	1.13063e+06	1.10073e+06	1.7523e+06	780081	730074	1.45762e+06
HMDB0242455	0.999412	0.998964	0.999197	POS	369.209	C20 H32 O4 S	(2-((3,5-Di-t-butyl-4-hydroxyphenyl)thio)-1-methylpropoxy)acetic acid	-0.0007372	-2.00216	NA	level4	HMDB	NA	HMDB0242455	Benzenoids	Phenylpropanes	Benzene and substituted derivatives	Benzene and derivatives	NA	NA	NA	Non-significant	6.39573e+06	8.41379e+06	7.63201e+06	8.73182e+06	7.01279e+06	6.71013e+06
HMDB0242584	0.504217	0.000492997	0.0148941	POS	245.15	C11 H20 N2 O4	(2R,4S)-1-Tert-Butyl 2-methyl 4-aminopyrrolidine-1,2-dicarboxylate	-1.72082e-06	-0.00704843	NA	level4	HMDB	NA	HMDB0242584	Organic acids and derivatives	Amino acids, peptides, and analogues	Carboxylic acids and derivatives	Amino acids, peptides, and analogues	NA	NA	NA	Down	2.86842e+06	2.91415e+06	3.00077e+06	5.45972e+06	6.04688e+06	5.91315e+06
HMDB0242604	0.958699	0.755055	0.846566	NEG	325.032	C13 H14 N2 O4 S2	(2R)-2-{(1R)-2-Oxo-1-[(2-thienylacetyl)amino]ethyl}-5,6-dihydro-2H-1,3-thiazine-4-carboxylic acid	0.000108282	0.332114	NA	level4	HMDB	NA	HMDB0242604	Organoheterocyclic compounds	1,3-thiazines	Thiazines	1,3-thiazines	NA	NA	NA	Non-significant	1.59719e+06	1.55511e+06	1.87033e+06	1.63683e+06	1.52879e+06	2.07338e+06
HMDB0242715	0.804709	0.167832	0.342857	POS	352.161	C15 H21 N5 O5	(2R,3S,5R)-2-[6-[[(1S,2S)-2-Hydroxycyclopentyl]amino]-9-purinyl]-5-(hydroxymethyl)oxolane-3,4-diol	-0.000210209	-0.598624	NA	level4	HMDB	NA	HMDB0242715	Nucleosides, nucleotides, and analogues	NA	Purine nucleosides	Purines and derivatives	NA	NA	NA	Non-significant	1.21182e+06	840167	903976	1.12753e+06	1.30548e+06	1.24033e+06
HMDB0242752	0.255142	0.00400557	0.0442375	POS	299.081	C11 H14 N4 O4 S	6-Methylthioinosine	-7.21207e-05	-0.241956	NA	level4	HMDB	NA	HMDB0242752	Nucleosides, nucleotides, and analogues	NA	Purine nucleosides	Purines and derivatives	NA	NA	NA	Down	302910	326963	248571	890592	1.05942e+06	1.49295e+06
HMDB0243489	0.16464	0.00169335	0.0285061	POS	174.149	C9 H19 N O2	4-Piperidinol, 1-hydroxy-2,2,6,6-tetramethyl-	0.000177193	1.0234	NA	level4	HMDB	NA	HMDB0243489	Organoheterocyclic compounds	NA	Piperidines	Piperidines	NA	NA	NA	Down	272108	239053	154236	1.08206e+06	1.35783e+06	1.60163e+06
HMDB0243577	0.944099	0.359507	0.540395	POS	128.108	C7 H10 O	2,4-Heptadienal	0.000538773	4.89468	NA	level4	HMDB	NA	HMDB0243577	Organic oxygen compounds	Carbonyl compounds	Organooxygen compounds	Carbonyl compounds	NA	NA	NA	Non-significant	2.59246e+08	2.66373e+08	2.35494e+08	2.91046e+08	2.57608e+08	2.57524e+08
HMDB0243624	1.25438	0.314909	0.500826	POS	440.314	C28 H41 N O3	N-[2-(3,4-Dihydroxyphenyl)ethyl]icosa-5,8,11,14-tetraenamide	-0.0018725	-4.26238	NA	level4	HMDB	NA	HMDB0243624	Benzenoids	Benzenediols	Phenols	Phenols and derivatives	NA	NA	NA	Non-significant	1.75014e+06	1.13115e+06	1.13679e+06	1.1319e+06	825372	1.24596e+06
HMDB0243725	0.568661	0.643945	0.765323	POS	176.092	C7 H13 N O4	(S)-Dimethyl 2-aminopentanedioate	0.000321854	1.83828	NA	level4	HMDB	NA	HMDB0243725	Organic acids and derivatives	Amino acids, peptides, and analogues	Carboxylic acids and derivatives	Amino acids, peptides, and analogues	NA	NA	NA	Non-significant	1.72615e+06	1.9687e+06	1.7582e+06	874985	2.85994e+06	5.85435e+06
HMDB0243796	1.03872	0.745234	0.838783	POS	142.032	C6 H7 N O S	1-(4-Methylthiazol-5-yl)ethanone	0.000289223	2.05087	NA	level4	HMDB	NA	HMDB0243796	Organic oxygen compounds	Carbonyl compounds	Organooxygen compounds	Carbonyl compounds	NA	NA	NA	Non-significant	1.6103e+06	2.11542e+06	1.93802e+06	1.69451e+06	1.70707e+06	2.05104e+06
HMDB0243815	0.819388	0.274272	0.462329	POS	538.351	C26 H52 N O8 P	1-acyl-PAF	0.00094889	1.76589	NA	level4	HMDB	NA	HMDB0243815	Lipids and lipid-like molecules	Glycerophosphocholines	Glycerophospholipids	Glycerophospholipids[GP]	NA	NA	NA	Non-significant	1.19997e+06	1.76419e+06	1.8976e+06	1.72207e+06	2.00494e+06	2.20639e+06
HMDB0243828	1.99648	0.669686	0.785603	POS	228.268	C15 H33 N	Pentadecylamine	-0.000205038	-0.902212	NA	level4	HMDB	NA	HMDB0243828	Organic nitrogen compounds	Amines	Organonitrogen compounds	Amines	NA	NA	NA	Non-significant	4.51232e+06	556163	571921	1.8211e+06	521503	482564
HMDB0243855	0.678851	0.551594	0.695778	POS	175.152	C10 H22 S	1-Decanethiol	0.00084576	4.85666	NA	level4	HMDB	NA	HMDB0243855	Organosulfur compounds	Alkylthiols	Thiols	Alkylthiols	NA	NA	NA	Non-significant	87213.4	90393.2	42851.4	50865.3	86247.3	187639
HMDB0243858	0.381811	0.0642751	0.193638	POS	250.128	C10 H19 N O6	1-Deoxy-1-morpholino-D-fructose	-0.000446783	-1.79344	NA	level4	HMDB	NA	HMDB0243858	Organoheterocyclic compounds	Morpholines	Oxazinanes	Morpholines	NA	NA	NA	Non-significant	719825	663257	717629	1.24605e+06	2.77697e+06	1.47895e+06
HMDB0243874	1.15054	0.14279	0.312956	POS	72.081	C4 H9 N	1-Ethylaziridine	0.000191612	2.69596	NA	level4	HMDB	NA	HMDB0243874	Organic nitrogen compounds	Amines	Organonitrogen compounds	Amines	NA	NA	NA	Non-significant	8.49588e+07	8.96559e+07	9.09294e+07	7.03351e+07	8.68025e+07	7.36628e+07
HMDB0243883	0.998198	0.987756	0.992151	NEG	566.347	C27 H54 N O9 P	1-Heneicosanoyl-glycero-3-phosphoserine	0.000885206	1.56024	NA	level4	HMDB	NA	HMDB0243883	Lipids and lipid-like molecules	Glycerophosphoserines	Glycerophospholipids	Glycerophospholipids[GP]	NA	NA	NA	Non-significant	1.6539e+07	1.66719e+07	1.85431e+07	1.60713e+07	1.6147e+07	1.96292e+07
HMDB0243890	0.140642	0.00792239	0.0612581	POS	482.361	C24 H52 N O6 P	1-O-Hexadecyl-sn-glycero-3-phosphocholine	0.000526829	1.09447	NA	level4	HMDB	NA	HMDB0243890	Lipids and lipid-like molecules	Glycerophosphocholines	Glycerophospholipids	Glycerophospholipids[GP]	NA	NA	NA	Non-significant	1.27805e+07	1.25837e+07	1.18544e+07	1.19872e+08	6.46187e+07	8.01435e+07
HMDB0243905	0.683677	0.0258731	0.114842	POS	429.373	C29 H48 O2	1-Hydroxyvitamin D5	-2.64148e-05	-0.0616641	NA	level4	HMDB	NA	HMDB0243905	Lipids and lipid-like molecules	Vitamin D and derivatives	Steroids and steroid derivatives	Vitamins and derivatives	NA	NA	NA	Non-significant	4.00545e+07	3.28607e+07	3.00411e+07	4.57093e+07	5.4411e+07	5.04718e+07
HMDB0243943	0.108229	0.0123666	0.0774002	POS	186.149	C10 H19 N O2	1-Methylpiperidin-4-yl butanoate	0.000238738	1.28949	NA	level4	HMDB	NA	HMDB0243943	Lipids and lipid-like molecules	Fatty acid esters	Fatty Acyls	Fatty acyls[FA]	NA	NA	NA	Non-significant	879823	886930	936048	4.9032e+06	8.76601e+06	1.13037e+07
HMDB0243960	0.106749	0.516336	0.668641	POS	170.06	C11 H7 N O	1-Naphthyl isocyanate	0.000414882	2.45416	NA	level4	HMDB	NA	HMDB0243960	Benzenoids	NA	Naphthalenes	Benzene and derivatives	NA	NA	NA	Non-significant	507253	499250	527445	1.35783e+07	415231	376145
HMDB0243972	0.832247	0.156619	0.329489	NEG	538.315	C25 H50 N O9 P	1-Nonadecanoyl-glycero-3-phosphoserine	-0.000428109	-0.79379	NA	level4	HMDB	NA	HMDB0243972	Lipids and lipid-like molecules	Glycerophosphoserines	Glycerophospholipids	Glycerophospholipids[GP]	NA	NA	NA	Non-significant	1.0094e+07	1.05369e+07	1.10288e+07	1.25063e+07	1.09502e+07	1.45847e+07
HMDB0244007	0.515112	0.0169285	0.0901785	POS	233.096	C17 H12 O	1-Pyrenemethanol	5.47844e-05	0.236049	NA	level4	HMDB	NA	HMDB0244007	Benzenoids	NA	Pyrenes	Benzene and derivatives	NA	NA	NA	Non-significant	2.38523e+06	1.9782e+06	2.24289e+06	3.89545e+06	5.30432e+06	3.62525e+06
HMDB0244016	0.882044	0.198469	0.381634	POS	109.101	C8 H12	Vinylcyclohexene	0.000187218	1.732	NA	level4	HMDB	NA	HMDB0244016	Hydrocarbons	Branched unsaturated hydrocarbons	Unsaturated hydrocarbons	Branched unsaturated hydrocarbons	NA	NA	NA	Non-significant	2.26248e+08	2.24797e+08	2.37865e+08	2.91211e+08	2.32208e+08	2.57619e+08
HMDB0244037	1.10047	0.306812	0.492599	NEG	168.989	C3 H F7	1,1,1,2,3,3,3-Heptafluoropropane	2.62638e-05	0.154496	NA	level4	HMDB	NA	HMDB0244037	Organohalogen compounds	NA	Organofluorides	Organofluorides	NA	NA	NA	Non-significant	8.61754e+06	8.61457e+06	8.23226e+06	8.77319e+06	6.78022e+06	7.58611e+06
HMDB0244105	1.31094	0.0308536	0.1263	NEG	133.051	C5 H10 O4	Glyceryl 2-acetate	3.0066e-05	0.224276	NA	level4	HMDB	NA	HMDB0244105	Lipids and lipid-like molecules	Monoradylglycerols	Glycerolipids	Glycerolipids[GL]	NA	NA	NA	Non-significant	2.69529e+06	2.3211e+06	2.4455e+06	1.96262e+06	1.66568e+06	2.0637e+06
HMDB0244114	0.774116	0.2323	0.419607	NEG	262.9	C10 H4 Cl4	1,2,3,4-Tetrachloronaphthalene	0.000668039	2.53134	NA	level4	HMDB	NA	HMDB0244114	Benzenoids	Chloronaphthalenes	Naphthalenes	Benzene and derivatives	NA	NA	NA	Non-significant	3.06228e+06	3.06955e+06	2.97538e+06	4.84456e+06	3.93265e+06	2.98745e+06
HMDB0244130	1.64788	0.147137	0.318637	NEG	404.776	C12 H Cl7 O	1,2,3,4,7,8,9-Heptachlorodibenzofuran	-0.00143092	-3.52631	NA	level4	HMDB	NA	HMDB0244130	Organoheterocyclic compounds	Dibenzofurans	Benzofurans	Dibenzofurans	NA	NA	NA	Non-significant	1.26469e+06	1.47108e+06	1.04385e+06	1.05832e+06	784292	451015
HMDB0244140	0.864744	0.215549	0.402221	POS	147.067	C7 H6 N4	1,2,4-Benzotriazin-3-amine	6.05172e-05	0.414333	NA	level4	HMDB	NA	HMDB0244140	Organoheterocyclic compounds	Aminotriazines	Triazines	Aminotriazines	NA	NA	NA	Non-significant	266815	261786	256816	257820	317872	332573
HMDB0244218	0.338336	0.248353	0.436437	POS	85.0284	C4 H4 O2	1,4-Dioxin	5.91523e-06	0.0704017	NA	level4	HMDB	NA	HMDB0244218	Organoheterocyclic compounds	Para dioxins	Dioxins	Para dioxins	NA	NA	NA	Non-significant	3.67976e+06	575895	3.93634e+06	2.15769e+06	1.34589e+07	8.59595e+06
HMDB0244230	0.98607	0.835606	0.898229	NEG	308.978	C5 H12 O11 P2	D-Ribulose 1,5-bisphosphate	5.92751e-05	0.191219	NA	level4	HMDB	NA	HMDB0244230	Organic oxygen compounds	Carbohydrates and carbohydrate conjugates	Organooxygen compounds	Carbohydrates	NA	NA	NA	Non-significant	1.64472e+06	1.36986e+06	1.41089e+06	1.39606e+06	1.48311e+06	1.60883e+06
HMDB0244235	0.631759	0.00305747	0.0381295	POS	235.111	C17 H14 O	1,4-Pentadien-3-one, 1,5-diphenyl-	-0.000581372	-2.48339	NA	level4	HMDB	NA	HMDB0244235	Benzenoids	Styrenes	Benzene and substituted derivatives	Benzene and derivatives	NA	NA	NA	Down	1.30962e+06	1.09318e+06	1.19882e+06	1.74167e+06	2.06344e+06	1.89583e+06
HMDB0244246	3.89093	0.561208	0.701714	POS	111.117	C8 H14	1,7-Octadiene	0.000245346	2.2282	NA	level4	HMDB	NA	HMDB0244246	Hydrocarbons	Olefins	Unsaturated hydrocarbons	Olefins	NA	NA	NA	Non-significant	3.74555e+07	2.24415e+06	3.59447e+06	3.15349e+06	4.39105e+06	3.58241e+06
HMDB0244261	1.02942	0.688325	0.800682	POS	278.175	C16 H23 N O3	1'-Hydroxybufuralol	-9.41609e-05	-0.339725	NA	level4	HMDB	NA	HMDB0244261	Organoheterocyclic compounds	NA	Benzofurans	Benzofurans	NA	NA	NA	Non-significant	4.75781e+06	4.64145e+06	5.15261e+06	4.33374e+06	5.346e+06	4.4563e+06
HMDB0244267	0.79042	0.0091374	0.0666658	POS	468.198	C22 H25 N7 O5	10-EdAM	-0.00147801	-3.1636	NA	level4	HMDB	NA	HMDB0244267	Organic acids and derivatives	Amino acids, peptides, and analogues	Carboxylic acids and derivatives	Amino acids, peptides, and analogues	NA	NA	NA	Non-significant	2.87691e+06	2.54354e+06	2.60744e+06	3.32006e+06	3.56263e+06	3.2738e+06
HMDB0244309	1.00356	0.922903	0.952201	POS	237.08	C10 H12 N4 O S	Acetamide, N-[4-[[(aminothioxomethyl)hydrazono]methyl]phenyl]-	-0.000919294	-3.89411	NA	level4	HMDB	NA	HMDB0244309	Benzenoids	Anilides	Benzene and substituted derivatives	Benzene and derivatives	NA	NA	NA	Non-significant	2.1794e+07	2.03385e+07	1.99983e+07	2.35397e+07	1.82368e+07	2.01339e+07
HMDB0244386	0.812515	0.705084	0.811601	POS	236.093	C12 H13 N O4	2-Propenoic acid, 2-(((2-methoxyphenyl)acetyl)amino)-	0.000812591	3.45659	NA	level4	HMDB	NA	HMDB0244386	Organic acids and derivatives	Amino acids, peptides, and analogues	Carboxylic acids and derivatives	Amino acids, peptides, and analogues	NA	NA	NA	Non-significant	638328	1.5883e+06	1.10268e+06	1.91057e+06	1.54892e+06	638048
HMDB0244471	1.19782	0.166935	0.342492	POS	324.162	C17 H25 N O3 S	7-[(2-Benzyl-3-sulfanylpropanoyl)amino]heptanoic acid	-0.000812413	-2.514	NA	level4	HMDB	NA	HMDB0244471	Lipids and lipid-like molecules	Fatty acids and conjugates	Fatty Acyls	Fatty acyls[FA]	NA	NA	NA	Non-significant	4.09122e+06	3.94097e+06	4.16989e+06	3.96491e+06	2.90929e+06	3.31269e+06
HMDB0244547	4.95323	0.00696868	0.0568023	POS	306.148	C20 H19 N O2	1-(1-Naphthylmethyl)-1,2,3,4-tetrahydroisoquinoline-6,7-diol	-0.000730782	-2.39489	NA	level4	HMDB	NA	HMDB0244547	Organoheterocyclic compounds	NA	Tetrahydroisoquinolines	Tetrahydroisoquinolines	NA	NA	NA	Non-significant	1.31446e+06	1.11243e+06	1.78005e+06	171029	318758	359546
HMDB0244552	0.678208	0.416611	0.589072	POS	378.132	C14 H23 N3 O7 S	S-(2-Hydroxy-3-buten-1-yl)glutathione	-0.00101252	-2.68484	NA	level4	HMDB	NA	HMDB0244552	Organic acids and derivatives	Amino acids, peptides, and analogues	Carboxylic acids and derivatives	Amino acids, peptides, and analogues	NA	NA	NA	Non-significant	4.21952e+06	4.49661e+06	4.9587e+06	6.07491e+06	1.03875e+07	3.7008e+06
HMDB0244568	1.01325	0.877665	0.925107	POS	338.135	C16 H15 N7 O2	4-(2-((7-Amino-2-(furan-2-yl)-[1,2,4]triazolo[1,5-a][1,3,5]triazin-5-yl)amino)ethyl)phenol	-0.0014778	-4.38348	NA	level4	HMDB	NA	HMDB0244568	Organoheterocyclic compounds	Aminotriazines	Triazines	Aminotriazines	NA	NA	NA	Non-significant	1.22757e+06	1.17181e+06	1.00247e+06	899811	1.17699e+06	1.28057e+06
HMDB0244572	1.38807	0.0359629	0.138515	POS	250.093	C10 H11 N5 O3	4-Nitro-7-piperazinobenzofurazan	-0.000468126	-1.87938	NA	level4	HMDB	NA	HMDB0244572	Organoheterocyclic compounds	Piperazines	Diazinanes	Piperazines	NA	NA	NA	Non-significant	3.70423e+07	3.71763e+07	3.57514e+07	2.91938e+07	2.31283e+07	2.69028e+07
HMDB0244581	0.606286	0.0177947	0.0926446	POS	383.331	C27 H42 O	14-Epi-19-nortachysterol	-3.73291e-05	-0.0976375	NA	level4	HMDB	NA	HMDB0244581	Lipids and lipid-like molecules	Vitamin D and derivatives	Steroids and steroid derivatives	Vitamins and derivatives	NA	NA	NA	Non-significant	5.00731e+06	4.06243e+06	4.23623e+06	8.21406e+06	7.747e+06	5.98562e+06
HMDB0244590	0.525963	0.0105925	0.0725905	POS	325.274	C20 H36 O3	14,15-Epoxyeicosa-5z-enoic acid	-0.000131422	-0.40529	NA	level4	HMDB	NA	HMDB0244590	Lipids and lipid-like molecules	Fatty acids and conjugates	Fatty Acyls	Fatty acyls[FA]	NA	NA	NA	Non-significant	2.22868e+06	2.23862e+06	2.43166e+06	4.34167e+06	5.02158e+06	3.75357e+06
HMDB0244631	1.57051	0.0022265	0.0326639	POS	234.079	C9 H15 N O4 S	1-Hydroxy-2-(N-acetylcysteinyl)-3-butene	-3.74072e-05	-0.160496	NA	level4	HMDB	NA	HMDB0244631	Organic acids and derivatives	Amino acids, peptides, and analogues	Carboxylic acids and derivatives	Amino acids, peptides, and analogues	NA	NA	NA	Up	7.07826e+06	6.64202e+06	6.62693e+06	3.97093e+06	4.48074e+06	4.50411e+06
HMDB0244641	0.49045	0.141195	0.310947	POS	305.148	C16 H20 N2 O4	7-Hydroxy-5-methoxy-4-methyl-3-(4-methylpiperazin-1-yl)-2H-chromen-2-one	-0.0012682	-4.16976	NA	level4	HMDB	NA	HMDB0244641	Phenylpropanoids and polyketides	Hydroxycoumarins	Coumarins and derivatives	Coumarins and derivatives	NA	NA	NA	Non-significant	153454	460652	429317	584020	947361	596101
HMDB0244750	0.736849	0.157453	0.329835	POS	192.033	C6 H9 N O4 S	2,4-Thiazolidinedicarboxylic acid, 2-methyl-	0.000331914	1.73754	NA	level4	HMDB	NA	HMDB0244750	Organic acids and derivatives	Amino acids, peptides, and analogues	Carboxylic acids and derivatives	Amino acids, peptides, and analogues	NA	NA	NA	Non-significant	9.49545e+07	1.02371e+08	8.03026e+07	1.57296e+08	1.21919e+08	9.75619e+07
HMDB0244762	1.15032	0.255083	0.444478	POS	586.31	C31 H43 N3 O8	17-AAG	-0.00209148	-3.57331	NA	level4	HMDB	NA	HMDB0244762	Phenylpropanoids and polyketides	NA	Macrolactams	Polyketides[PK]	NA	NA	NA	Non-significant	4.94519e+06	4.81767e+06	4.49141e+06	4.68601e+06	3.41017e+06	4.29534e+06
HMDB0244769	0.888245	0.189696	0.372106	POS	315.174	C20 H23 F O2	17-Ethynyl-16-fluoroestradiol	-0.00118509	-3.77217	NA	level4	HMDB	NA	HMDB0244769	Lipids and lipid-like molecules	Estrane steroids	Steroids and steroid derivatives	Steroids and derivatives	NA	NA	NA	Non-significant	6.51632e+06	7.17409e+06	7.56625e+06	7.47234e+06	8.93322e+06	7.52553e+06
HMDB0244845	1.11826	0.455623	0.620509	POS	354.173	C19 H20 F N5 O	4-(4-(4-Fluorophenyl)-1-(piperidin-4-yl)-1H-imidazol-5-yl)-2-methoxypyrimidine	0.0009778	2.76868	NA	level4	HMDB	NA	HMDB0244845	Organoheterocyclic compounds	Imidazoles	Azoles	Imidazoles	NA	NA	NA	Non-significant	2.77786e+06	2.54376e+06	2.26672e+06	2.83937e+06	1.79329e+06	2.15322e+06
HMDB0244857	1.17196	0.00630191	0.0531144	POS	363.198	C22 H23 F N4	N-(4-Fluorophenyl)-4,5-dimethyl-6-[(1S)-1-methyl-3,4-dihydro-1H-isoquinolin-2-YL]pyrimidin-2-amine	-2.59616e-05	-0.0716793	NA	level4	HMDB	NA	HMDB0244857	Organoheterocyclic compounds	NA	Tetrahydroisoquinolines	Tetrahydroisoquinolines	NA	NA	NA	Non-significant	2.73118e+06	2.83711e+06	2.79382e+06	2.30906e+06	2.35116e+06	2.47494e+06
HMDB0244875	0.853659	0.283427	0.47053	POS	281.149	C14 H20 N2 O4	4-(1,3-Dihydroxy-4,4,5,5-tetramethyl-imidazolidin-2-yl)benzoic acid	-0.00051172	-1.82664	NA	level4	HMDB	NA	HMDB0244875	Organoheterocyclic compounds	Imidazolidines	Azolidines	Imidazolidines	NA	NA	NA	Non-significant	9.18121e+06	7.8414e+06	1.01769e+07	8.72859e+06	1.09929e+07	1.21408e+07
HMDB0245061	3.76035	0.737351	0.833966	POS	155.026	C8 H7 Cl O	2-Chloroacetophenone	0.000212354	1.37876	NA	level4	HMDB	NA	HMDB0245061	Organic oxygen compounds	Carbonyl compounds	Organooxygen compounds	Carbonyl compounds	NA	NA	NA	Non-significant	1.89063e+06	113887	58367.2	56772.7	262773	229042
HMDB0245085	0.806736	0.175405	0.353115	POS	98.0236	C4 H3 N O2	2-Cyanoacrylic acid	-3.43145e-05	-0.353698	NA	level4	HMDB	NA	HMDB0245085	Organic acids and derivatives	Carboxylic acids	Carboxylic acids and derivatives	Organic acids	NA	NA	NA	Non-significant	2.13178e+06	2.19482e+06	2.02341e+06	2.12614e+06	2.78597e+06	2.95912e+06
HMDB0245126	0.807311	0.745634	0.838783	POS	254.104	C10 H12 F N5 O2	2-Fluoro-2',3'-dideoxyadenosine	-0.000882295	-3.48599	NA	level4	HMDB	NA	HMDB0245126	Nucleosides, nucleotides, and analogues	Purine 2',3'-dideoxyribonucleosides	Purine nucleosides	Purines and derivatives	NA	NA	NA	Non-significant	5.44049e+06	5.90514e+06	3.02119e+06	7.84209e+06	2.61357e+06	7.34023e+06
HMDB0245155	0.556825	0.0435607	0.154315	NEG	269.212	C16 H30 O3	2-Hydroxydodecyl methacrylate	-0.000104349	-0.386165	NA	level4	HMDB	NA	HMDB0245155	Lipids and lipid-like molecules	Fatty alcohol esters	Fatty Acyls	Fatty acyls[FA]	NA	NA	NA	Non-significant	3.32305e+06	3.60761e+06	3.34218e+06	7.38779e+06	4.73852e+06	6.32266e+06
HMDB0245206	0.587746	0.0239806	0.10911	POS	235.108	C12 H14 N2 O3	2-Methoxyidazoxan	9.08069e-05	0.387897	NA	level4	HMDB	NA	HMDB0245206	Organoheterocyclic compounds	Benzo-1,4-dioxanes	Benzodioxanes	Benzo-1,4-dioxanes	NA	NA	NA	Non-significant	1.1961e+06	1.24284e+06	1.00035e+06	1.53907e+06	2.17444e+06	2.13815e+06
HMDB0245242	1.05824	0.498193	0.653992	POS	314.092	C11 H15 N5 O4 S	2-Methylthioadenosine	-4.58577e-05	-0.146471	NA	level4	HMDB	NA	HMDB0245242	Nucleosides, nucleotides, and analogues	NA	Purine nucleosides	Purines and derivatives	NA	NA	NA	Non-significant	809672	816213	861414	726895	904610	718911
HMDB0245245	1.39141	0.271193	0.459849	POS	176.074	C7 H13 N O2 S	2-n-Propylthiazolidine-4-carboxylic acid	0.000274155	1.566	NA	level4	HMDB	NA	HMDB0245245	Organic acids and derivatives	Amino acids, peptides, and analogues	Carboxylic acids and derivatives	Amino acids, peptides, and analogues	NA	NA	NA	Non-significant	2.64783e+07	2.59345e+07	1.98793e+07	2.35189e+07	1.85027e+07	9.93436e+06
HMDB0245262	0.817685	0.10265	0.256626	NEG	250.145	C14 H21 N O3	2-Nitrophenyl octyl ether	-9.20084e-05	-0.366345	NA	level4	HMDB	NA	HMDB0245262	Benzenoids	Nitrobenzenes	Benzene and substituted derivatives	Benzene and derivatives	NA	NA	NA	Non-significant	1.05765e+06	1.05667e+06	1.05779e+06	1.36887e+06	1.12289e+06	1.38762e+06
HMDB0245263	1.30598	0.0305176	0.125764	POS	154.061	C6 H7 N3 O2	2-Nitrophenylhydrazine	7.18029e-05	0.469135	NA	level4	HMDB	NA	HMDB0245263	Benzenoids	Nitrobenzenes	Benzene and substituted derivatives	Benzene and derivatives	NA	NA	NA	Non-significant	5.12377e+06	6.09053e+06	6.0009e+06	3.92314e+06	4.44266e+06	4.81608e+06
HMDB0245307	0.585486	0.0519387	0.171135	NEG	242.076	C13 H13 N3 S	2-Propylthiazolo[4,5-c]quinolin-4-amine	6.14683e-05	0.25287	NA	level4	HMDB	NA	HMDB0245307	Organoheterocyclic compounds	Aminoquinolines and derivatives	Quinolines and derivatives	Aminoquinolines and derivatives	NA	NA	NA	Non-significant	4.86845e+06	4.1313e+06	4.17431e+06	6.77851e+06	6.06522e+06	9.65732e+06
HMDB0245343	0.895379	0.326114	0.511715	POS	183.136	C7 H14 N6	N(2),N(2),N(4),N(6)-Tetramethylmelamine	0.000541694	2.97425	NA	level4	HMDB	NA	HMDB0245343	Organic nitrogen compounds	Amines	Organonitrogen compounds	Amines	NA	NA	NA	Non-significant	1.68133e+07	1.54605e+07	1.64536e+07	2.06381e+07	1.55868e+07	1.8196e+07
HMDB0245396	0.916774	0.516365	0.668641	POS	297.204	C15 H30 O4	2,3-Dihydroxypropyl dodecanoate	1.20413e-05	0.043912	NA	level4	HMDB	NA	HMDB0245396	Lipids and lipid-like molecules	Monoradylglycerols	Glycerolipids	Glycerolipids[GL]	NA	NA	NA	Non-significant	1.38129e+07	9.56904e+06	1.26834e+07	1.4727e+07	1.16514e+07	1.2961e+07
HMDB0245438	1.08993	0.697178	0.806895	NEG	180.973	C6 H2 F4 S	2,3,5,6-Tetrafluorobenzenethiol	-0.000891261	-4.89754	NA	level4	HMDB	NA	HMDB0245438	Benzenoids	NA	Thiophenols	Phenols and derivatives	NA	NA	NA	Non-significant	1.62134e+07	1.85324e+07	1.13033e+07	1.66884e+07	1.32335e+07	1.23277e+07
HMDB0245474	1.41168	0.00476314	0.0472103	POS	340.932	C10 H7 Cl3 N2 O3 S	2,4,5-Trichloro-N-(5-methyl-1,2-oxazol-3-yl)benzenesulfonamide	0.000272762	0.802418	NA	level4	HMDB	NA	HMDB0245474	Benzenoids	Benzenesulfonamides	Benzene and substituted derivatives	Benzene and derivatives	NA	NA	NA	Up	1.20616e+07	1.36221e+07	1.19948e+07	9.03916e+06	8.49816e+06	9.15322e+06
HMDB0245499	1.38503	0.00213908	0.0326571	POS	272.945	C8 H4 N2 O3 S3	2,5-Diisothiocyanatobenzenesulfonate	-0.00116216	-4.27361	NA	level4	HMDB	NA	HMDB0245499	Benzenoids	Benzenesulfonic acids and derivatives	Benzene and substituted derivatives	Benzene and derivatives	NA	NA	NA	Up	3.0512e+07	3.32118e+07	2.96334e+07	2.31569e+07	2.13217e+07	2.29261e+07
HMDB0245596	2.69299	0.297396	0.483086	POS	334.143	C21 H19 N O3	N-Acetyl-DL-phenylalanine beta-naphthyl ester	-0.00108425	-3.25468	NA	level4	HMDB	NA	HMDB0245596	Organic acids and derivatives	Amino acids, peptides, and analogues	Carboxylic acids and derivatives	Amino acids, peptides, and analogues	NA	NA	NA	Non-significant	2.1953e+06	1.28536e+06	7.94337e+06	2.19264e+06	943224	1.10628e+06
HMDB0245653	0.565154	0.00342181	0.0404595	POS	377.266	C18 H36 N2 O6	4,7,13,16,21,24-Hexaoxa-1,10-diazabicyclo[8.8.8]hexacosane	0.00137985	3.66731	NA	level4	HMDB	NA	HMDB0245653	Organic nitrogen compounds	Amines	Organonitrogen compounds	Amines	NA	NA	NA	Down	3.18165e+06	3.16943e+06	2.67351e+06	5.09142e+06	5.59577e+06	5.28121e+06
HMDB0245686	0.449672	0.354821	0.535762	POS	415.321	C27 H42 O3	25-Hydroxy-24-oxocholecalciferol	0.000102643	0.247742	NA	level4	HMDB	NA	HMDB0245686	Lipids and lipid-like molecules	Vitamin D and derivatives	Steroids and steroid derivatives	Vitamins and derivatives	NA	NA	NA	Non-significant	2.15092e+06	1.65566e+06	1.84836e+06	8.39983e+06	2.37571e+06	1.80015e+06
HMDB0245705	0.326535	0.221167	0.406864	POS	224.032	C8 H5 F4 N O2	2,2,4,4-Tetrafluoro-6-amino-1,3-benzodioxene	-0.000508112	-2.27827	NA	level4	HMDB	NA	HMDB0245705	Organoheterocyclic compounds	Benzo-1,3-dioxanes	Benzodioxanes	Benzo-1,3-dioxanes	NA	NA	NA	Non-significant	63706.6	129137	130570	261350	628411	100677
HMDB0245761	4.01072	0.629406	0.756133	NEG	191.062	C13 H8 N2	2H-Benzo[F]isoindole-1-carbonitrile	0.000921578	4.79817	NA	level4	HMDB	NA	HMDB0245761	Benzenoids	NA	Naphthalenes	Benzene and derivatives	NA	NA	NA	Non-significant	1.02009e+06	58092.1	2.23023e+06	288866	223024	313002
HMDB0245833	1.17301	0.381502	0.561455	POS	216.923	C5 H3 Cl3 O3	3-Chloro-4-(dichloromethyl)-5-hydroxy-2(5H)-furanone	0.000960306	4.44761	NA	level4	HMDB	NA	HMDB0245833	Organoheterocyclic compounds	Furanones	Dihydrofurans	Furanones	NA	NA	NA	Non-significant	1.3609e+08	1.37334e+08	1.31468e+08	1.47194e+08	1.15517e+08	8.24632e+07
HMDB0245906	1.18422	0.140999	0.310835	NEG	220.065	C8 H15 N O4 S	N-Acetyl-S-(3-hydroxypropyl)cysteine	-6.05085e-06	-0.0273705	NA	level4	HMDB	NA	HMDB0245906	Organic acids and derivatives	Amino acids, peptides, and analogues	Carboxylic acids and derivatives	Amino acids, peptides, and analogues	NA	NA	NA	Non-significant	3.85062e+06	3.23654e+06	3.63474e+06	3.24838e+06	2.58263e+06	3.22299e+06
HMDB0245961	1.68768	0.786125	0.865549	POS	205.18	C11 H24 O3	1,2-Propanediol, 3-(octyloxy)-	-0.000294443	-1.44213	NA	level4	HMDB	NA	HMDB0245961	Lipids and lipid-like molecules	Monoradylglycerols	Glycerolipids	Glycerolipids[GL]	NA	NA	NA	Non-significant	1.63734e+06	2.48054e+07	6.54581e+06	2.14723e+06	4.01385e+06	1.33856e+07
HMDB0246017	1.51123	0.889816	0.93196	POS	205.02	C5 H2 F6 N2	3,4-Bis(trifluoromethyl)-1H-pyrazole	0.000547801	2.68514	NA	level4	HMDB	NA	HMDB0246017	Organoheterocyclic compounds	Pyrazoles	Azoles	Pyrazoles	NA	NA	NA	Non-significant	9.04889e+06	1.3831e+07	847173	2.1007e+06	1.05428e+07	3.05706e+06
HMDB0246068	0.98711	0.838287	0.900413	NEG	228.965	C7 H3 Cl N2 O5	3,5-Dinitrobenzoyl chloride	-0.00088283	-3.83884	NA	level4	HMDB	NA	HMDB0246068	Benzenoids	Nitrobenzenes	Benzene and substituted derivatives	Benzene and derivatives	NA	NA	NA	Non-significant	2.62132e+06	1.51954e+06	1.69338e+06	1.83006e+06	2.15362e+06	1.92675e+06
HMDB0246122	0.803983	0.118198	0.279994	POS	227.103	C10 H14 N2 O4	DL-Carbidopa	-4.78329e-05	-0.211561	NA	level4	HMDB	NA	HMDB0246122	Phenylpropanoids and polyketides	NA	Phenylpropanoic acids	Phenylpropanoic acids	NA	NA	NA	Non-significant	2.895e+06	3.76727e+06	3.84797e+06	3.98349e+06	4.71826e+06	4.37095e+06
HMDB0246199	0.927515	0.683383	0.796228	POS	206.118	C12 H15 N O2	4-Phenylpiperidine-4-carboxylic acid	0.000822406	4.00958	NA	level4	HMDB	NA	HMDB0246199	Organoheterocyclic compounds	Phenylpiperidines	Piperidines	Phenylpiperidines	NA	NA	NA	Non-significant	209779	223024	178595	74587.9	102469	482122
HMDB0246349	1.00711	0.880911	0.926634	NEG	130.051	C5 H9 N O3	4-Amino-5-oxo-pentanoic acid	3.80716e-05	0.290494	NA	level4	HMDB	NA	HMDB0246349	Organic acids and derivatives	Amino acids, peptides, and analogues	Carboxylic acids and derivatives	Amino acids, peptides, and analogues	NA	NA	NA	Non-significant	5.74831e+06	5.61025e+06	5.68882e+06	5.13837e+06	5.16382e+06	6.62483e+06
HMDB0246421	0.198838	0.272271	0.461313	POS	233.061	C13 H9 F O3	4-Fluoro-3-phenoxybenzoic acid	0.000357066	1.53872	NA	level4	HMDB	NA	HMDB0246421	Benzenoids	Diphenylethers	Benzene and substituted derivatives	Benzene and derivatives	NA	NA	NA	Non-significant	922199	907649	958910	654017	8.61201e+06	4.75922e+06
HMDB0246446	1.8045	0.0224314	0.105632	POS	162.059	C6 H8 O2 S	5-Hydroxy-2,4-dimethylthiophen-3-one	0.000313564	2.17716	NA	level4	HMDB	NA	HMDB0246446	Organoheterocyclic compounds	NA	Dihydrothiophenes	Dihydrothiophenes	NA	NA	NA	Non-significant	8.60148e+07	5.75703e+07	6.19757e+07	4.20446e+07	3.21136e+07	3.97575e+07
HMDB0246501	1.41152	0.0844999	0.22765	POS	125.071	C6 H8 N2 O	4-Methyl-1H-pyrrole-3-carboxamide	0.000117279	0.945315	NA	level4	HMDB	NA	HMDB0246501	Organoheterocyclic compounds	Pyrrole carboxylic acids and derivatives	Pyrroles	Pyrrole carboxylic acids and derivatives	NA	NA	NA	Non-significant	4.55018e+06	3.73092e+06	5.0961e+06	2.45546e+06	3.53154e+06	3.49015e+06
HMDB0246517	4.60588	0.0613786	0.188485	POS	109.077	C6 H8 N2	2-Amino-4-methylpyridine	0.000482698	4.46659	NA	level4	HMDB	NA	HMDB0246517	Organoheterocyclic compounds	Aminopyridines and derivatives	Pyridines and derivatives	Pyridine and derivatives	NA	NA	NA	Non-significant	432686	191939	814492	99629.7	73113.7	139709
HMDB0246568	1.81066	0.00370395	0.0429888	NEG	174.03	C8 H5 N3 O2	4-Phenyl-1,2,4-triazoline-3,5-dione	-0.000531418	-3.03601	NA	level4	HMDB	NA	HMDB0246568	Benzenoids	NA	Benzene and substituted derivatives	Benzene and derivatives	NA	NA	NA	Up	2.28784e+06	2.66662e+06	2.65151e+06	1.54253e+06	1.21155e+06	1.4466e+06
HMDB0246645	0.294863	0.00247306	0.0339182	POS	194.049	C6 H11 N O4 S	S-(2-Carboxyethyl)-L-cysteine	0.000444527	2.30276	NA	level4	HMDB	NA	HMDB0246645	Organic acids and derivatives	Amino acids, peptides, and analogues	Carboxylic acids and derivatives	Amino acids, peptides, and analogues	NA	NA	NA	Down	5.47619e+06	5.04025e+06	3.64527e+06	1.32069e+07	1.45546e+07	2.02665e+07
HMDB0246655	1.14249	0.203156	0.386863	NEG	208.114	C15 H15 N	1,1,2-Trimethyl-1H-benzo[E]indole	0.000711834	3.40394	NA	level4	HMDB	NA	HMDB0246655	Benzenoids	NA	Naphthalenes	Benzene and derivatives	NA	NA	NA	Non-significant	5.50411e+06	5.60026e+06	5.15833e+06	5.39857e+06	4.15048e+06	4.68543e+06
HMDB0246657	1.56902	0.0421609	0.151483	POS	148.043	C5 H9 N O2 S	2-Methylthiazolidine-4-carboxylic acid	0.000285373	1.94085	NA	level4	HMDB	NA	HMDB0246657	Organic acids and derivatives	Amino acids, peptides, and analogues	Carboxylic acids and derivatives	Amino acids, peptides, and analogues	NA	NA	NA	Non-significant	9.0502e+08	9.83626e+08	9.46729e+08	7.2775e+08	5.10361e+08	5.68986e+08
HMDB0246703	1.05531	0.904031	0.940192	POS	673.47	C40 H64 O8	4alpha-Phorbol 12,13-didecanoate	0.00253314	3.76697	NA	level4	HMDB	NA	HMDB0246703	Lipids and lipid-like molecules	Diterpenoids	Prenol lipids	Terpenoids	NA	NA	NA	Non-significant	791178	1.33395e+06	1.37024e+06	1.11241e+06	1.05767e+06	1.14208e+06
HMDB0246904	0.311012	0.177545	0.354925	NEG	214.145	C11 H21 N O3	Ethyl butylacetylaminopropionate	0.000104121	0.483942	NA	level4	HMDB	NA	HMDB0246904	Organic acids and derivatives	Carboxylic acid derivatives	Carboxylic acids and derivatives	Organic acids	NA	NA	NA	Non-significant	687204	653511	512791	1.69762e+06	684254	3.57773e+06
HMDB0246937	1.41465	0.345698	0.527388	POS	162.006	C4 H4 Cl N3 O2	6-Amino-5-chloropyrimidine-2,4(1H,3H)-dione	-0.000255064	-1.58426	NA	level4	HMDB	NA	HMDB0246937	Organoheterocyclic compounds	Pyrimidines and pyrimidine derivatives	Diazines	Pyrimidines and pyrimidine derivatives	NA	NA	NA	Non-significant	2.31278e+06	2.50352e+06	4.90336e+06	2.62444e+06	2.09042e+06	2.15583e+06
HMDB0246972	0.818939	0.434651	0.604426	POS	692.522	C37 H74 N O8 P	1,2-Dipalmitoyl-rac-glycero-3-phosphoethanolamine	-0.000874008	-1.2639	NA	level4	HMDB	NA	HMDB0246972	Lipids and lipid-like molecules	Glycerophosphoethanolamines	Glycerophospholipids	Amines and derivatives	NA	NA	NA	Non-significant	1.50023e+06	849908	592730	1.04618e+06	1.12894e+06	1.41839e+06
HMDB0247091	0.985744	0.902007	0.939038	POS	178.073	C7 H7 N5 O	4(1H)-Pteridinone, 2-amino-6-methyl-	0.000402207	2.27152	NA	level4	HMDB	NA	HMDB0247091	Organoheterocyclic compounds	Pterins and derivatives	Pteridines and derivatives	Pteridines and derivatives	NA	NA	NA	Non-significant	1.93457e+06	2.13956e+06	1.85968e+06	1.9151e+06	1.81157e+06	2.29296e+06
HMDB0247177	0.266791	0.419411	0.590164	POS	230.091	C10 H10 F3 N3	4,5-Dihydro-1-(3-(trifluoromethyl)phenyl)-1H-pyrazol-3-amine	0.00109066	4.76101	NA	level4	HMDB	NA	HMDB0247177	Benzenoids	Trifluoromethylbenzenes	Benzene and substituted derivatives	Benzene and derivatives	NA	NA	NA	Non-significant	260767	687301	305523	2.45339e+06	160049	2.08535e+06
HMDB0247199	0.715571	0.424391	0.594762	POS	131.118	C6 H14 N2 O	(S)-2-Amino-4-methylpentanamide	0.000381252	2.93021	NA	level4	HMDB	NA	HMDB0247199	Organic acids and derivatives	Amino acids, peptides, and analogues	Carboxylic acids and derivatives	Amino acids, peptides, and analogues	NA	NA	NA	Non-significant	7.14666e+06	4.39471e+06	4.73581e+06	4.66328e+06	1.17033e+07	6.38052e+06
HMDB0247333	0.727182	0.0805633	0.221581	POS	307.263	C20 H34 O2	Dihomo--linolenic acid	0.00020284	0.662323	NA	level4	HMDB	NA	HMDB0247333	Lipids and lipid-like molecules	Fatty acids and conjugates	Fatty Acyls	Fatty acyls[FA]	NA	NA	NA	Non-significant	2.29973e+06	1.95477e+06	2.55246e+06	2.5151e+06	3.27038e+06	3.57525e+06
HMDB0247373	1.07036	0.576756	0.715524	POS	338.17	C16 H23 N3 O5	Furylacryloylalanyllysine	-0.000561395	-1.66505	NA	level4	HMDB	NA	HMDB0247373	Organic acids and derivatives	Amino acids, peptides, and analogues	Carboxylic acids and derivatives	Amino acids, peptides, and analogues	NA	NA	NA	Non-significant	1.72695e+06	2.2845e+06	2.2483e+06	1.8804e+06	1.98939e+06	1.97849e+06
HMDB0247421	1.30988	0.0542539	0.174572	POS	112.112	C7 H13 N	8-Azabicyclo[3.2.1]octane	0.000228667	2.05812	NA	level4	HMDB	NA	HMDB0247421	Alkaloids and derivatives	NA	Tropane alkaloids	Alkaloids and derivatives	NA	NA	NA	Non-significant	1.5915e+07	1.69504e+07	1.72263e+07	1.236e+07	1.45708e+07	1.13107e+07
HMDB0247491	1.89558	0.0357445	0.138397	POS	186.059	C8 H11 N O2 S	Methyl 4-amino-5-ethyl-3-thiophenecarboxylate	0.000219272	1.18493	NA	level4	HMDB	NA	HMDB0247491	Organoheterocyclic compounds	Thiophene carboxylic acids and derivatives	Thiophenes	Thiophene carboxylic acids and derivatives	NA	NA	NA	Non-significant	3.3062e+06	2.15323e+06	3.14784e+06	1.24553e+06	2.01276e+06	1.2824e+06
HMDB0247540	0.270187	0.091959	0.240551	POS	167.082	C8 H10 N2 O2	3,4-Dihydroxyphenylacetamidine	0.000619726	3.73162	NA	level4	HMDB	NA	HMDB0247540	Benzenoids	Benzenediols	Phenols	Phenols and derivatives	NA	NA	NA	Non-significant	1.44827e+06	1.32775e+06	1.82456e+06	2.46182e+06	4.82212e+06	9.74348e+06
HMDB0247577	4.14448	0.00229442	0.0328102	POS	323.187	C19 H22 N4 O	9-Amino-N-[3-(Dimethylamino)Propyl]Acridine-4-Carboxamide	0.000190723	0.591979	NA	level4	HMDB	NA	HMDB0247577	Organoheterocyclic compounds	Benzoquinolines	Quinolines and derivatives	Quinone	NA	NA	NA	Up	1.31677e+06	1.8121e+06	2.21065e+06	426267	332012	530068
HMDB0247590	0.918073	0.931209	0.955598	POS	151.061	C6 H6 N4 O	9-Deazaguanine	-0.000267153	-1.78038	NA	level4	HMDB	NA	HMDB0247590	Organoheterocyclic compounds	NA	Pyrrolopyrimidines	Pyrrolopyrimidines	NA	NA	NA	Non-significant	929444	1.39467e+06	735082	581021	1.09263e+06	1.65854e+06
HMDB0247592	0.335029	0.127235	0.292361	POS	240.102	C15 H13 N O2	9-Fluorenylmethyl carbamate	-0.000197449	-0.825818	NA	level4	HMDB	NA	HMDB0247592	Benzenoids	NA	Fluorenes	Benzene and derivatives	NA	NA	NA	Non-significant	940804	932552	970494	1.16155e+06	3.51539e+06	3.81143e+06
HMDB0247627	0.201166	0.122312	0.285315	POS	266.223	C15 H27 N3 O	2,4,6-Tris(dimethylaminomethyl)phenol	0.000106833	0.402817	NA	level4	HMDB	NA	HMDB0247627	Benzenoids	Phenylmethylamines	Benzene and substituted derivatives	Amines and derivatives	NA	NA	NA	Non-significant	1.23922e+06	57925.4	59046	2.08531e+06	2.64136e+06	2.01498e+06
HMDB0247637	0.892724	0.381372	0.561455	POS	433.248	C27 H32 N2 O3	p-[(R)-3-[Bis-[(R)-beta-hydroxyphenethyl]amino]butyl]benzamide	-0.000588984	-1.36263	NA	level4	HMDB	NA	HMDB0247637	Benzenoids	Benzoic acids and derivatives	Benzene and substituted derivatives	Benzene and derivatives	NA	NA	NA	Non-significant	2.20854e+06	2.13382e+06	2.8292e+06	2.29579e+06	2.97192e+06	2.76563e+06
HMDB0247717	0.590649	0.00209873	0.0322709	POS	265.253	C18 H32 O	Octadeca-9,12-dienal	-2.27487e-05	-0.0860893	NA	level4	HMDB	NA	HMDB0247717	Lipids and lipid-like molecules	Fatty aldehydes	Fatty Acyls	Fatty acyls[FA]	NA	NA	NA	Down	2.13749e+07	2.14196e+07	2.06203e+07	3.48743e+07	3.83536e+07	3.41366e+07
HMDB0247781	0.247135	0.00161636	0.0275166	POS	342.3	C20 H39 N O3	N-(1,3-Dihydroxyoctadec-4-en-2-yl)acetamide	-0.000435395	-1.27572	NA	level4	HMDB	NA	HMDB0247781	Lipids and lipid-like molecules	Ceramides	Sphingolipids	Sphingolipids[SP]	NA	NA	NA	Down	545219	358186	431219	1.74109e+06	2.04477e+06	1.61452e+06
HMDB0247953	0.457219	0.612309	0.742035	POS	118.122	C6 H15 N O	1-(Diethylamino)ethanol	-0.000519098	-4.43236	NA	level4	HMDB	NA	HMDB0247953	Organic nitrogen compounds	Amines	Organonitrogen compounds	Amines	NA	NA	NA	Non-significant	3.37043e+06	1.20468e+06	1.77186e+06	1.02349e+07	2.70596e+06	940840
HMDB0248051	1.24138	0.143481	0.313568	NEG	396.046	C19 H15 N3 O3 S2	Tyrphostin AG 825	-0.00194831	-4.9069	NA	level4	HMDB	NA	HMDB0248051	Benzenoids	Methoxyphenols	Phenols	Phenols and derivatives	NA	NA	NA	Non-significant	5.60471e+06	5.32717e+06	5.33628e+06	4.21869e+06	3.70493e+06	5.18126e+06
HMDB0248324	0.149949	0.0502295	0.167954	POS	362.101	C21 H15 N O5	Aminomethyl fluorescein	-0.00122776	-3.40009	NA	level4	HMDB	NA	HMDB0248324	Organoheterocyclic compounds	1-benzopyrans	Benzopyrans	1-benzopyrans	NA	NA	NA	Non-significant	126110	175539	30881.1	284652	624042	1.30893e+06
HMDB0248439	0.692457	0.193904	0.377426	POS	368.029	C13 H19 Cl N O3 P S2	Anilofos	-0.00162825	-4.43637	NA	level4	HMDB	NA	HMDB0248439	Benzenoids	Anilides	Benzene and substituted derivatives	Benzene and derivatives	NA	NA	NA	Non-significant	5.04783e+06	4.38332e+06	4.64967e+06	4.77885e+06	6.69917e+06	8.85654e+06
HMDB0248503	1.30231	0.120253	0.282367	POS	456.126	C22 H22 Cl N5 O2 S	Apafant	0.000400334	0.879626	NA	level4	HMDB	NA	HMDB0248503	Organoheterocyclic compounds	NA	Thienodiazepines	Thienodiazepines	NA	NA	NA	Non-significant	1.80078e+07	1.94359e+07	1.8908e+07	1.24253e+07	1.76435e+07	1.32019e+07
HMDB0248541	0.837561	0.574422	0.71366	POS	304.18	C20 H21 N3	Aptiganel	-0.00119144	-3.92991	NA	level4	HMDB	NA	HMDB0248541	Benzenoids	NA	Naphthalenes	Benzene and derivatives	NA	NA	NA	Non-significant	3.27291e+06	3.39529e+06	3.36426e+06	33924.4	6.4826e+06	5.46165e+06
HMDB0248548	0.886465	0.379155	0.559344	NEG	481.977	C9 H16 N3 O14 P3	Arabinofuranosylcytosine triphosphate	-0.000428109	-0.886383	NA	level4	HMDB	NA	HMDB0248548	Nucleosides, nucleotides, and analogues	Pyrimidine ribonucleotides	Pyrimidine nucleotides	Nucleic acids and analogues	NA	NA	NA	Non-significant	2.43191e+06	2.81944e+06	2.45444e+06	3.14776e+06	2.35718e+06	3.18779e+06
HMDB0248559	2.10798	0.0276172	0.119795	POS	356.352	C22 H45 N O2	Arachidoyl Ethanolamide	-8.55607e-05	-0.240782	NA	level4	HMDB	NA	HMDB0248559	Organic nitrogen compounds	Amines	Organonitrogen compounds	Amines	NA	NA	NA	Non-significant	1.23521e+06	1.08385e+06	1.00349e+06	377690	638278	560210
HMDB0248645	0.958142	0.958025	0.972994	POS	397.166	C23 H24 O6	Dimethylcurcumin	0.00105395	2.66042	NA	level4	HMDB	NA	HMDB0248645	Phenylpropanoids and polyketides	Linear diarylheptanoids	Diarylheptanoids	Polyketides[PK]	NA	NA	NA	Non-significant	164171	174918	187018	217800	121703	209588
HMDB0248684	0.335481	0.29515	0.481442	POS	354.144	C19 H19 N3 O4	2-Methyl-2-(4-(5-(3-pyridinyl)-1,2,4-oxadiazol-3-yl)phenoxy)propanoic acid, ethyl ester	-0.000565502	-1.60136	NA	level4	HMDB	NA	HMDB0248684	Benzenoids	Phenoxyacetic acid derivatives	Benzene and substituted derivatives	Benzene and derivatives	NA	NA	NA	Non-significant	522608	533263	608438	2.29704e+06	2.27453e+06	389399
HMDB0248697	0.922783	0.398168	0.57378	POS	380.209	C21 H25 N5 O2	Atevirdine	0.00117126	3.08876	NA	level4	HMDB	NA	HMDB0248697	Organoheterocyclic compounds	Piperazines	Diazinanes	Piperazines	NA	NA	NA	Non-significant	7.45687e+06	8.52729e+06	7.3439e+06	9.55383e+06	8.05241e+06	7.67385e+06
HMDB0248778	0.47734	0.0417416	0.150354	POS	500.278	C28 H33 N7 O2	Osimertinib	0.000932705	1.86814	NA	level4	HMDB	NA	HMDB0248778	Organoheterocyclic compounds	N-alkylindoles	Indoles and derivatives	Indole and derivatives	NA	NA	NA	Non-significant	1.65647e+06	2.29303e+06	1.78719e+06	5.58603e+06	3.09328e+06	3.33874e+06
HMDB0248906	0.616299	0.681986	0.795249	POS	275.108	C13 H20 Cl2 N2	N-(2-(3,4-Dichlorophenyl)ethyl)-N-methyl-2-(dimethylamino)ethylamine	0.000736821	2.68814	NA	level4	HMDB	NA	HMDB0248906	Benzenoids	Phenethylamines	Benzene and substituted derivatives	Amines and derivatives	NA	NA	NA	Non-significant	644591	1.47929e+06	609402	415638	1.13783e+06	2.88152e+06
HMDB0248980	1.32927	0.0119805	0.0768223	POS	77.0383	C6 H4	Cyclohexa-1,2,4,5-tetraene	-0.000245834	-3.23332	NA	level4	HMDB	NA	HMDB0248980	Allenes	NA	Cyclic allenes	Cyclic allenes	NA	NA	NA	Non-significant	1.95425e+07	2.06257e+07	2.14739e+07	1.63695e+07	1.40307e+07	1.59725e+07
HMDB0249053	0.596387	0.477351	0.63915	POS	590.296	C31 H43 N O10	Benzoylmesaconine	-0.000318623	-0.540691	NA	level4	HMDB	NA	HMDB0249053	Lipids and lipid-like molecules	Diterpenoids	Prenol lipids	Terpenoids	NA	NA	NA	Non-significant	351259	368287	345938	340124	1.11305e+06	333386
HMDB0249229	0.729506	0.928756	0.954591	POS	261.09	C10 H16 N2 O4 S	Biotin sulfoxide	-4.76557e-05	-0.183232	NA	level4	HMDB	NA	HMDB0249229	Organoheterocyclic compounds	NA	Biotin and derivatives	Biotin and derivatives	NA	NA	NA	Non-significant	1.46897e+06	1.23502e+06	942580	452579	1.44893e+06	3.09718e+06
HMDB0249230	0.799108	0.0937314	0.243259	NEG	275.054	C10 H16 N2 O3 S2	Biotin thiamine	0.000850298	3.08012	NA	level4	HMDB	NA	HMDB0249230	Organoheterocyclic compounds	NA	Biotin and derivatives	Biotin and derivatives	NA	NA	NA	Non-significant	2.95553e+06	2.94184e+06	2.69833e+06	4.08184e+06	3.11072e+06	3.56406e+06
HMDB0249237	5.63003	8.19884e-05	0.00567307	POS	215.017	C5 H6 N6 S2	Bis-A-tda	-0.000222164	-1.0381	NA	level4	HMDB	NA	HMDB0249237	Organic nitrogen compounds	Amines	Organonitrogen compounds	Amines	NA	NA	NA	Up	2.77676e+08	3.21882e+08	2.55395e+08	5.66809e+07	5.1633e+07	4.35418e+07
HMDB0249301	1.21383	0.139112	0.3081	NEG	377.086	C18 H25 Cl3 O2	2,2-Dichloro-12-(4-chlorophenyl)dodecanoic acid	0.00117805	3.11577	NA	level4	HMDB	NA	HMDB0249301	Lipids and lipid-like molecules	Fatty acids and conjugates	Fatty Acyls	Fatty acyls[FA]	NA	NA	NA	Non-significant	2.39226e+06	2.78814e+06	2.71419e+06	2.13189e+06	1.85423e+06	2.51777e+06
HMDB0249401	1.67303	0.0167993	0.0897497	POS	218.121	C10 H19 N O2 S	Propionic acid, 2-methyl-2-((piperidinomethyl)thio)-	0.000193924	0.893193	NA	level4	HMDB	NA	HMDB0249401	Lipids and lipid-like molecules	Fatty acids and conjugates	Fatty Acyls	Fatty acyls[FA]	NA	NA	NA	Non-significant	3.77441e+07	2.82278e+07	3.24087e+07	1.85461e+07	2.06374e+07	1.96203e+07
HMDB0249542	0.773049	0.251221	0.439713	POS	524.273	C29 H37 N3 O6	4-Chloro-2-nitrobenzylalcohol	-0.00207484	-3.96516	NA	level4	HMDB	NA	HMDB0249542	Organoheterocyclic compounds	NA	Benzoxazoles	Benzoxazoles	NA	NA	NA	Non-significant	1.06749e+06	1.03986e+06	1.28302e+06	1.43309e+06	1.0984e+06	1.85421e+06
HMDB0249561	0.954258	0.881058	0.926634	NEG	357.055	C17 H14 N2 O5 S	Calmagite	0.000337115	0.941499	NA	level4	HMDB	NA	HMDB0249561	Benzenoids	Naphthalene sulfonic acids and derivatives	Naphthalenes	Benzene and derivatives	NA	NA	NA	Non-significant	1.01266e+07	1.01663e+07	1.19213e+07	1.01037e+07	8.92976e+06	1.4725e+07
HMDB0249714	0.956046	0.786022	0.865549	POS	236.095	C9 H17 N O4 S	Cbhcy	-9.83716e-05	-0.418446	NA	level4	HMDB	NA	HMDB0249714	Organic acids and derivatives	Amino acids, peptides, and analogues	Carboxylic acids and derivatives	Amino acids, peptides, and analogues	NA	NA	NA	Non-significant	1.7168e+06	1.61795e+06	1.24676e+06	729774	1.06164e+06	3.00073e+06
HMDB0249717	0.84176	0.471646	0.633905	POS	484.789	C13 H4 Cl8 N2 O	Urea, N,N'-dichloro-N,N'-bis(2,4,6-trichlorophenyl)-	-0.000994208	-2.05507	NA	level4	HMDB	NA	HMDB0249717	Benzenoids	N-phenylureas	Benzene and substituted derivatives	Benzene and derivatives	NA	NA	NA	Non-significant	1.12466e+06	1.24645e+06	1.14794e+06	1.86735e+06	1.22964e+06	1.0836e+06
HMDB0249737	0.819981	0.677825	0.791473	POS	496.045	C20 H13 Cl F3 N5 O3 S	4-Chloro-N-[5-methyl-2-[7H-pyrrolo[2,3-d]pyrimidine-4-carbonyl]-3-pyridyl]-3-(trifluoromethyl)benzenesulfonamide	-0.000233821	-0.472329	NA	level4	HMDB	NA	HMDB0249737	Benzenoids	Benzenesulfonamides	Benzene and substituted derivatives	Benzene and derivatives	NA	NA	NA	Non-significant	551710	70908.9	558841	394452	850963	195423
HMDB0249744	1.84516	0.0226278	0.105975	NEG	394.162	C19 H21 N7 O3	Methyl N-[6-[(4-pyridin-2-ylpiperazine-1-carbonyl)amino]-1H-benzimidazol-2-yl]carbamate	-0.000976546	-2.4712	NA	level4	HMDB	NA	HMDB0249744	Organoheterocyclic compounds	2-benzimidazolylcarbamic acid esters	Benzimidazoles	Imidazole and derivatives	NA	NA	NA	Non-significant	1.68817e+07	1.55316e+07	1.80225e+07	1.13195e+07	7.75972e+06	8.25498e+06
HMDB0249946	4.38186	0.101894	0.255541	POS	703.299	C29 H46 N6 O12 S	Hexapeptide analogue	0.00178824	2.5463	NA	level4	HMDB	NA	HMDB0249946	Organic acids and derivatives	Amino acids, peptides, and analogues	Carboxylic acids and derivatives	Amino acids, peptides, and analogues	NA	NA	NA	Non-significant	1.83434e+06	1.58679e+06	2.02172e+06	90831.8	520696	630604
[truncated: 255 more rows]

## Sheet:  Supplemental Table 3
Pharmacokinetic parameters of MTAPi
Cmax, Total plasma mg/mL	1.81
AUC0-inf, Total plasma hr×mg/mL	13.22
Cmax, Free plasma mg/mL	1.62
AUC0-inf, Free plasma hr×mg/mL	10.68
Cmax, Total brain mg/mL	1.53
AUC0-inf, Total brain hr×mg/mL	9.38
Cmax, Free brain mg/mL	1.24
AUC0-inf, Free brain hr×mg/mL	6.95
[truncated: 7 more rows]

## Sheet:  Supplemental Table 4
Cell lines used in this study
[truncated: 6 more rows]

[truncated: 3 more sheets:  Supplemental Table 5,  Supplemental Table 6,  Supplemental Table 7]
