# Supplementary material for: Targeting MTAP increases PARP inhibitor susceptibility in triple-negative breast cancer through a feed-forward loop
Source: J Clin Invest. 2025 Jul 1;135(13):e188120. doi: 10.1172/JCI188120 (PMC12208554; doi:10.1172/JCI188120)
Supplement: Supporting data values [file jci-135-188120-s032.xlsx]

## Sheet: Figure 1
Figure 1B
218
184
138
106
96
75
15
10
7
-6
-14
-34
-38
-42
-45
-100

## Sheet: Figure 2
Figure 2A																									Figure 2B
Doxorubicin		Etoposide		Gemcitabine		Mitomycin C		5-FU		Bleomycin		Cisplatin		Cytarabine		Olaparib		Veliparib		Talazoparib		Temozolomide			Days	PDX3 Vehicle					PDX3 Olaparib					PDX3 Veliparib					PDX4 Vehicle					PDX4 Olaparib
MTAP WT	MTAP Deletion	MTAP WT	MTAP Deletion	MTAP WT	MTAP Deletion	MTAP WT	MTAP Deletion	MTAP WT	MTAP Deletion	MTAP WT	MTAP Deletion	MTAP WT	MTAP Deletion	MTAP WT	MTAP Deletion	MTAP WT	MTAP Deletion	MTAP WT	MTAP Deletion	MTAP WT	MTAP Deletion	MTAP WT	MTAP Deletion		1	120.1	114.8	100.3	118.6	92.2	104.2	119.4	123.4	94.9	105.4	102.4	102.9	110.1	112.5	101	103.2	119	97.4	122.5	115.9	121.4	98.6	117.2	94.3
-0.45135	-1.69897	3.50192	1.45013	-0.908321	-0.726221	0.876282	0.559897	5.1415	3.15117	5.50084	1.77074	4.5467	2.36988	2.15722	-0.632747	4.4011	2.88989	3.9995	3.83336	5.70492	1.54072	6.23112	4.9028		7	208	297.4	216.2	193.7	234	189.1	152.2	113.4	145.9	210.4	111.3	120.8	172.8	152.1	163.4	287.6	301.4	289.9	228.7	331.6	197.4	218.8	181.3	167.6
-0.945874	-2.1434	2.03272	-2.69682	-2.15089	-5.46062	-0.577053	-3.32032	5.52513	0.589723	3.51859	1.12523	3.57115	1.67806	2.23436	-3.88486	5.00937	0.39997	3.88445	4.57613	2.40926	0.939626	5.78171	3.88636		14	325.9	527.7	510	356.9	477.9	217.9	184	108.8	169.3	175.8	134.6	153.2	235.1	174.1	238.8	491.5	558.4	533.1	433.5	524.7	357.3	323.3	326	245.9
-1.58265	-2.0111	2.80265	3.52663	0.337788	2.17947	-0.326197	-0.868745	4.05474	0.74275	6.45586	-4.39078	3.83806	3.35736	-0.136768	-0.87134	3.65612	2.36601	3.84321	0.778173	2.28775	4.47662	5.4929	5.57314		21	501.7	676.8	654.4	680.5	641.2	205.3	164.6	120.4	214.2	109.9	154.1	134.9	204.9	198.1	160.6	704.4	695.2	667.5	675.3	867.1	452.5	533.2	413.5	319.8
-1.78962	-2.21704	2.18101	-3.629	-0.554125	2.52686	-0.0233551	0.00097002	3.83185	3.6151	2.80158	-3.74769	2.75264	3.49284	-1.37176	-2.58721	3.2591	1.95132	3.84776	2.06092	1.51565	-3.64227	5.44135	5.23807		28	820.6	931.7	769.8	867.3	707.9	178.3	137.1	126.1	194.3	58.6	197.5	174.8	151.8	216.3	104.7	987.1	896.4	916.6	959.1	1156.8	593.3	606.6	516.5	427.7
-2.58526	-3.18768	-0.261276	2.56489	-3.90748	-2.3775	-0.759158	0.125607	3.4283	4.18718	0.841053	0.13959	2.45938	4.03153	-0.472111	-4.11227	3.25031	0.850049	3.67679	1.88514	1.37084	1.8827	5.79867	3.01632
-2.52534	-2.53438	0.874925	-1.94058	-2.83593	-8.55586	-1.19024	-4.63896	2.8502	1.06092	3.12219	-4.43722	2.95412	1.89041	-0.713628	2.97839	3.0715	1.04711	3.72808	3.40324	1.44873	-4.21594	5.38146	4.4915
-2.78025	-1.44902	-0.0753513	2.663	-4.75367	-4.25913	-2.96381	-1.12461	2.07213	1.49844	0.741116	-2.53556	2.46613	3.25626	0.925834	-3.67478	3.83083	1.87815	3.35917	1.47095	0.151304	1.84423	5.01461	6.30699		Figure 2C							Figure 2D								Figure 2F								Figure 2H
-1.21768	-1.07626	1.49716	-3.92581	-3.06328	1.33762	-1.03166	-0.871815	3.4171	4.70119	3.60642	3.34987	3.15825	2.07578	1.00872	0.715328	4.35986	3.87806	3.94973	3.80325	2.33501	-1.5407	5.95483	5.64084		PDX3 Olaparib	82.4	76.8	87.8	83.8	78			PDX3 Vehicle	PDX3 Olaparib	PDX3 Veliparib	PDX4 Vehicle	PDX4 Olaparib	PDX4 Veliparib			Vehicle	Olaparib	Veliparib	MTAPi	Olaparib+ MTAPi	Veliparib+ MTAPi			Vehicle
-5.69672	-3.81585	-5.79353	-2.54393	-12.8671	-7.44628	-2.5108	-2.00858	6.67588	0.173048	-5.80013	-4.6773	1.69942	1.27264	-3.8515	-1.78956	2.50253	3.31643	3.7106	3.62743	-0.478241	-0.178746	5.58132	5.24502
-1.88771	-1.03292	0.987502	3.32813	-3.0665	-1.81787	-0.925473	0.905737	7.09256	1.02487	4.64277	-2.02873	3.94292	3.19786	2.56585	-1.62223	3.71169	2.01632	4.3198	1.04141	3.7686	-4.10982	6.03663	3.65027		PDX4 Olaparib	30.8	35.3	26.7	39.2	25.2		Days	Survival (1=death)							Days	Survival (1=death)							Days	Survival (1=death)
-2.69381	-0.51614	0.279061	3.51268	-4.36822	-5.8728	-0.897758	-0.971629	2.58867	0.373893	-0.160285	0.60695	2.99976	2.72486	-0.198732	1.31285	3.55758	3.3224	4.10177	3.95682	1.40726	1.61774	5.67568	5.9509									35	1							38	1							35	1
-2.92063	-2.31615	0.284804	-0.250611	-4.03762	-2.24645	-1.14522	-0.734448	2.38214	1.87058	4.24198	-7.14278	2.59145	0.416505	-2.6766	-1.1665	2.81529	2.63687	4.12711	1.11671	2.16911	-2.74733	5.4873	3.18886		PDX3 Veliparib	75.1	79.2	80.4	86.4	82.1		38	1							40	1							38	1
-0.125156	-1.57093	4.51996	-1.32041	1.61944	-3.82408	1.74211	-0.935772	4.16932	2.72695	2.79751	1.9044	3.84945	0.589903	1.65884	-3.15971	4.52328	4.23353	4.05076	3.8245	3.46274	1.39344	6.21263	6.37062									40	1							40	1							41	1
-0.685832	-4.0965	2.7023	-2.99243	1.27973	-5.55801	1.7817	-0.185939	6.19965	4.19844	2.8268	4.07962	2.48534	1.01928	-0.0631081	1.67541	3.22884	1.26558	4.28694	1.54252	2.01495	-2.60014	5.45053	6.151		PDX4 Veliparib	23.7	26	36.9	30.8	22.5		40	1							42	1							42	1
-0.800796	-1.96009	3.56545	0.970659	-1.21866	-8.54247	0.131907	-2.50045	4.243	1.52743	0.580537	3.51654	3.6043	2.90626	4.06666	0.47225	4.35313	3.22596	3.64194	3.95952	1.66516	3.48739	5.95966	2.93184									42	1							44	1							42	1
-0.154968	-1.83132	5.0622	1.71992	0.873966	-6.09331	0.914365	-2.33759	5.79192	3.13972	5.73194	-6.8416	4.57092	3.03547	1.84587	-2.05255	4.72203	0.767601	3.98151	1.40929	5.0438	-1.22716	5.9755	5.20201									45	1							48	1							45	1
-5.2271	-0.167174	-6.34826	-3.61962	2.11769	-4.23624	-5.57697	0.339015	5.86821	2.46059	-7.33845	1.35783	0.894287	0.115696	0.580579	-3.89161	3.01988	1.71059	3.61525	3.58916	-1.0607	3.59708	5.07305	5.64887									47	1							48	1							48	1
-1.23883	-4.03661	-0.631481	-1.9959	-3.37955	-9.20953	-0.172661	-5.11236	6.46429	1.97545	3.34576	-3.32826	2.44702	1.67282	-0.435287	2.94695	4.49625	1.85915	4.83279	2.99883	1.44447	-2.08562	5.70849	5.09533		Figure 2E							48	1							50	1							50	1
-2.4531	-2.30449	0.281994	-0.0197016	-4.72709	-6.80489	-1.65064	-1.85861	3.11776	0.524861	-0.273732	-3.20136	2.63113	1.17305	0.936082	0.736278	4.22197	0.761407	3.82287	3.17795	0.707504	-0.138739	5.95093	2.51293		Olaparib	40.9	43.3	33.1	35.5	31.6		51	1							50	1							52	1
-4.34737	-5.08692	-4.13817	3.91552	-9.8619	-9.2213	-4.00862	-5.05401	1.59975	3.50122	-8.02312	-4.49404	1.90088	2.54876	-0.961967	-1.85118	3.42763	2.67844	2.67572	1.12479	-3.28271	-3.6781	5.06829	5.34942		Veliparib	31.2	24.2	37.8	33	30.4		55	1							58	1							58	1
0.796371	-1.32063	2.32469	-2.40949	-2.38852	-2.06914	2.08253	-0.561634	10.926	3.21723	8.89054	0.681025	4.89955	1.69196	1.24193	2.1681	6.13271	1.30752	5.56388	1.08202	9.90101	1.93117	6.84551	5.82467		MTAPi	21.3	16.4	19.7	15.6	18.6		78		1						51		1						50
-1.09604	-4.90068	2.40304	2.45838	0.411335	-4.19052	1.06031	-0.816574	3.61816	3.45807	3.0749	-1.62207	2.58165	3.32372	-1.35796	-3.64343	3.3475	0.906892	3.93781	3.49998	2.42421	0.449124	5.61153	5.92238		Olaparib+ MTAPi	84.7	73.9	83.2	78.9	85.4		90		0						60		1						56
-1.23999	-3.04689	2.48657	-1.33888	5.49897	-7.69258	0.898741	-2.20877	10.9364	0.594765	5.24118	-4.20089	1.27139	2.40665	-7.10354	-0.201266	-1.37093	2.21893	2.63119	0.681362	-2.95717	-1.44302	4.13183	5.02179									90		0						68		1						58
-1.18177	-2.67257	2.11705	-2.23421	-2.6896	-4.15562	-0.899424	-3.15138	5.39578	0.231283	-2.81293	-3.35046	2.94679	1.83746	3.61789	1.86087	3.44779	2.24711	2.20565	2.74283	-1.12268	1.7131	5.26642	3.32634		Veliparib+ MTAPi	74.2	76.8	67.8	81.1	71.6		90		0						72		1						65
-1.31585	-2.10118	-1.10999	0.366851	-3.59121	-6.2753	-1.02238	-2.642	9.5466	1.6944	7.99875	-2.77422	3.55166	3.0855	2.63235	2.84167	2.25704	0.986452	4.55634	1.43342	5.39353	-0.599782	5.92673	5.49018									90		0						75		1						76
-2.93746	-1.81763	-0.531219	1.84872	-1.84365	-4.07777	-0.587444	-2.02852	1.15484	0.823547	0.980472	0.24513	1.64528	2.00145	-2.41966	1.1723	3.17471	4.13162	3.96061	2.73283	2.25051	0.815232	5.03336	5.07351									90		0						80		1						79
-3.93342	-3.43431	-3.61581	-1.31896	-7.0681	-5.62299	-2.00456	-0.513783	0.197523	0.425725	-3.18451	1.99343	1.74057	2.99955	0.0959197	3.18804	4.1165	4.59715	3.83774	3.81423	0.577575	-1.91666	4.63553	5.69996									90		0						87		1						83
-1.67962	-1.2857	2.31087	3.7801	1.65561	-6.35709	1.25494	1.70809	2.48944	1.07454	5.09724	3.28318	1.54147	3.99397	-4.21598	-0.19084	2.64854	2.99169	4.14294	1.19901	3.1686	-3.45279	5.17447	6.06498		Figure 2G							90		0						95		1						87
-1.73798	-1.56485	1.93319	-1.26528	1.13118	-2.95496	0.357966	-1.11845	4.30478	3.68055	6.01953	-1.34083	1.68842	0.350578	-2.75154	-3.34764	2.68234	1.34148	4.56001	1.0851	3.34573	-1.59831	5.3912	5.52063		Olaparib	39.9	22.4	45.2	33	25.8		90		0						100		0						93
-2.09694	-2.28773	-0.800051	0.831786	5.76084	-4.75265	-1.75332	-1.97801	5.41095	0.169737	5.59818	4.6603	2.98832	3.32778	0.677762	1.86662	4.63234	1.90279	4.39275	3.51503	3.03461	1.40891	5.56293	2.19068		Veliparib	21.4	36.6	24.6	38.2	41.2		90		0						100		0						100
0.493271	-4.75802	7.22969	1.69425	10.6506	-0.63924	3.74661	-1.75402	4.21757	0.627632	11.5844	8.98652	0.838701	2.94193	-4.80799	-1.67202	1.94406	1.80947	4.34937	3.98164	4.67205	3.83137	5.72329	4.66223		MTAPi	16.4	22.3	29.3	15.9	12.1		72			1					48			1					45
-3.17843	-2.55093	-0.114656	0.512047	-3.52838	-3.16539	-1.27875	-1.53184	2.79552	2.71709	4.06599	1.26358	2.5357	1.73049	-2.59701	-4.47267	3.36887	3.76657	4.09544	3.94024	2.94225	0.107632	5.47252	5.69285		Olaparib+ MTAPi	87.5	71.3	66.8	75.3	72.1		83			1					52			1					52
-1.39973	-4.37617	2.31741	-3.27596	-4.20472	-8.48134	-0.27992	-2.36878	2.78934	0.455762	-0.219566	7.60962	3.03215	0.796468	2.27523	-2.58515	4.26593	2.28675	3.25271	1.90258	0.573891	-2.10437	5.55453	4.64654									90			0					56			1					54
-2.967	-1.41216	-0.782878	2.74186	-6.33312	-4.68338	-2.27882	-1.53003	0.993792	3.57199	-1.98637	-1.213	2.62361	3.14491	1.53198	3.76391	3.6091	0.528861	3.31615	3.27744	-0.0203239	1.56565	5.2149	5.9018		Veliparib+ MTAPi	83.3	78.4	76.5	61.7	64.8		90			0					61			1					65
-1.79803	-4.64707	2.04995	-3.22537	-1.34068	7.12052	-0.606806	-4.30531	3.54811	4.03936	3.82636	3.72559	2.48832	0.0221334	-1.05041	-5.53296	3.03966	0.663632	3.58167	4.26887	2.66686	-4.18747	5.34864	2.73038									90			0					70			1					68
-2.69596	-2.356	1.23806	1.16697	0.84762	-4.64973	0.354228	-2.71132	2.31327	2.54608	5.02223	1.54476	1.08741	2.07705	-4.31658	-3.11214	1.94157	3.58796	4.00719	3.33622	1.92858	0.359322	4.87195	5.10487									90			0					76			1					75
-0.0044945	-1.78389	7.29044	0.493073	4.31234	-3.00042	2.34422	-0.440044	2.29536	4.1457	4.69242	-1.74125	1.92147	3.78425	0.505394	1.49969	2.79364	1.80407	3.47884	4.04227	5.36303	0.692053	5.96011	5.98472									90			0					82			1					78
-3.36202	-4.66851	-1.92039	-0.0449131	5.69711	-6.82938	-3.16865	-2.60888	1.29681	2.90672	-2.58101	-0.891842	2.46542	3.5676	1.81336	2.16191	4.29864	4.38439	3.55095	3.45768	0.395071	-0.27614	5.15368	5.63931									90			0					93			1					87
-0.605597	-2.77077	5.148	-3.83352	2.08281	-10.9919	1.60682	-4.0529	3.57559	1.90739	2.92774	2.71684	3.20674	3.43683	2.30275	-3.96085	3.04875	2.84829	3.53305	1.43872	4.08701	3.05019	5.60048	5.94658									90			0					100			0					94
-1.01181	-5.38995	3.34349	3.98598	0.483906	-4.07207	0.945897	-1.82536	5.29283	4.79007	5.96329	0.709646	3.08151	0.214219	0.125168	2.88708	4.03344	1.1111	3.87715	3.49805	4.15294	1.09835	5.97594	5.95601									90			0					100			0					100
0.0846274	-2.62174	5.9714	-0.321167	5.36812	-5.47513	2.53054	-1.10844	3.85326	2.21376	7.53615	4.20232	3.50185	2.0832	-1.93148	-0.0481825	3.47335	3.71757	4.11476	3.87054	4.99908	-1.03983	6.204	5.9985									30				1				42				1				42
-3.12349	-2.46403	0.0124188	2.32474	4.3372	-11.0404	-1.58205	0.228278	1.45903	3.66053	1.8232	5.17507	2.14944	1.66722	-1.52233	-4.18722	2.45235	2.1181	3.85338	4.1395	1.37104	3.40623	5.44082	5.69907									32				1				48				1				42
-0.647195		4.27274		0.514521		1.20145		3.39586		2.50003		3.91241		2.49597		5.20444		4.32608		2.67354		6.04487										32				1				50				1				47
-1.52399		2.99892		1.32615		0.0877572		2.9743		4.82666		1.68584		-1.97328		2.87327		4.02646		1.52395		5.14854										35				1				55				1				52
-5.78281		-3.86665		-6.11316		-2.88795		-2.84869		0.390011		-2.30412		-10.6814		0.0453483		3.75055		0.138227		4.98468										38				1				62				1				55
-1.59396		2.0635		0.159934		0.996138		3.66821		3.53697		1.57901		-2.48107		2.75191		3.98879		2.40081		5.06524										40				1				71				1				64
-4.50693		-3.08486		-2.56021		-2.91521		-0.998838		-4.58696		0.928438		0.0877575		3.55065		3.77839		-0.713435		4.66159										40				1				78				1				67
-3.38842		0.711315		-2.20617		-0.135521		4.7235		2.60558		-0.0055304		-6.36197		1.53809		3.40678		2.00442		5.02272										41				1				83				1				74
-3.28155		-1.48932		-7.57183		-3.05511		2.15573		-3.07249		1.37146		0.738284		3.54504		3.44821		-0.493644		4.63565										45				1				86				1				82
-2.84986		-0.47311		-6.82231		-1.47307		0.704798		-2.68151		3.12275		0.460586		3.82041		3.80795		0.518531		5.59184										48				1				94				1				93
-0.201235		1.50141		0.156517		0.509777		6.85883		6.10166		2.69209		0.548342		3.2052		4.26246		5.28015		6.13619										49					1			86					1			76
-2.04953		1.5752		-1.33294		-0.0383415		3.70782		4.04478		3.02923		-0.817824		2.8567		4.12612		3.14821		5.49189										52					1			100					0			92
-0.565022		7.36318		5.6097		1.3619		2.50219		6.00964		1.88166		0.20624		2.57906		3.10024		5.66576		5.4991										54					1			100					0			96
-1.98709		2.56232		0.614272		-0.154301		4.59878		7.40735		2.43067		-2.28362		2.4712		3.99273		3.25637		5.49452										61					1			100					0			100
-1.7395		2.97563		-0.562332		-1.5902		3.11609		4.33234		1.88595		0.379325		2.82049		3.09155		1.60576		4.86685										76					1			100					0			100
-2.16271		0.528644		-4.99037		-1.1533		2.30241		0.181816		2.38075		-0.0347996		3.74512		3.5912		0.817094		5.4311										78					1			100					0			100
-1.53003		-2.93433		-8.09952		-2.45736		11.8978		6.16456		4.45415		5.42089		2.75158		4.64654		7.05636		6.72457										82					1			100					0			100
-1.76163		1.05229		-2.97866		0.181013		4.19931		2.08585		3.01893		-1.16515		3.33803		4.08521		2.48338		5.45705										87					1			100					0			100
-2.075		1.11723		-3.74128		-1.05592		3.34014		3.89831		4.43139		1.14644		3.95035		3.7511		3.56458		5.55556										90					0			100					0			100
-0.286871		3.77091		-0.685212		0.658047		4.47757		3.03732		3.85623		1.44274		4.13855		3.77466		3.22837		6.19096										90					0			100					0			100
-1.24366		2.00828		-1.1657		-0.758236		5.364		5.32647		3.91411		1.72029		4.00311		4.11774		3.04304		5.3446										48						1		78						1		82
-1.17622		2.85841		-1.50993		0.324673		3.78595		1.38633		3.52025		0.903033		3.68798		3.86841		2.40022		5.88884										52						1		92						1		88
-3.00073		-1.57597		-7.18298		-1.57165		1.9575		-2.13079		2.94882		-2.06615		4.15423		4.00001		2.14539		7.19752										52						1		100						0		90
-0.471966		5.11477		-1.26334		-0.284422		2.23833		1.94277		1.87284		1.7268		3.67608		3.37279		3.26868		5.66469										56						1		100						0		91
-1.99344		1.47409		-5.33368		-0.996932		1.96112		-2.05736		2.69559		2.5488		4.02022		3.08		1.35273		5.17976										68						1		100						0		100
-2.47887		-0.902525		-6.48345		-1.72944		2.62454		-1.57559		2.54643		-1.81647		3.3363		3.92833		1.10264		5.58115										75						1		100						0		100
-1.18185		2.36454		-1.75121		-1.2509		3.1751		2.1773		3.13752		2.98644		4.99555		3.82051		0.919253		6.12195										81						1		100						0		100
0.3683		5.489		1.11995		0.55644		6.17553		4.63551		3.44971		2.491		4.3811		3.81087		3.29418		6.12899										85						1		100						0		100
-1.52055		0.539708		-6.33403		-0.434871		3.04035		-3.51093		3.94619		3.09357		4.95236		3.36642		0.612678		5.37488										89						1		100						0		100
-3.63375		-3.51575		-7.88798		-1.81319		2.07469		-0.044428		1.76895		-2.78645		3.26757		4.23306		0.532537		5.32847										90						0		100						0		100
-2.92863		-0.635937		-3.84688		-1.92275		5.20575		-0.973514		0.781452		-1.67463		2.50751		3.54574		-0.535255		5.13443
-1.39156		1.42597		-1.08907		-0.813616		4.81298		4.58898		1.99135		-1.38064		3.642		4.06815		0.765237		5.12456
-2.40415		2.31687		0.435706		-1.52314		2.59636		3.43901		1.46604		-0.367921		2.58634		4.2638		2.12259		4.9747
-1.79467		1.69775		-3.08947		-0.659796		4.80896		2.18455		4.03007		0.556754		3.45927		3.7147		2.92308		6.04715
-1.44545		1.91821		-1.98139		-0.985482		4.84532		2.36153		2.88919		1.47529		3.95391		4.20924		1.46153		5.8265
-4.44476		-2.57148		-8.0878		-2.12419		4.7257		-3.42316		0.858861		-3.54152		2.4743		3.78707		0.0333496		5.40342
-1.54471		1.99674		-2.41357		-0.01267		3.59219		-0.610921		3.18719		1.19439		4.06627		3.85325		1.31676		5.85658
-1.74091		1.65884		-2.31704		-0.824867		3.25505		0.574123		3.51339		1.93455		4.481		3.79475		0.890128		6.0942
-1.17149		2.61471		-0.23324		0.420733		4.10336		2.57448		3.19209		0.959271		3.61564		3.93092		2.72808		5.64862
-1.50103		2.06206		-2.95258		-0.538772		3.06924		-1.46179		3.39264		2.35897		4.26323		3.99395		0.183241		6.03157
-1.79697		1.62377		-3.1288		-0.68098		4.80037		-2.23264		3.39713		3.66021		4.5478		3.71632		0.895021		5.57533
-0.916894		3.84144		0.0769782		0.124639		4.29111		5.18583		3.01624		-0.679808		3.28762		4.08323		2.26783		5.34463
-2.34343		0.994059		-3.83571		-1.68354		4.20558		2.91063		3.66384		0.685648		4.01494		4.22113		1.95844		5.50418
-0.39587		3.82588		0.376712		-0.767846		4.11129		3.84127		2.74969		3.35482		3.97636		3.53951		1.82567		5.72713
-1.3337		2.8084		-3.55189		-1.36926		5.85575		3.90097		3.27913		4.86681		3.00045		3.30529		6.11282		5.90567
-2.91877		-1.67319		-6.20272		-0.663603		2.84984		-1.99508		3.45782		0.852728		4.36062		4.07732		0.0355731		5.64317
-1.55703		2.9151		-0.895844		0.244072		3.57754		4.29177		2.79467		-1.14876		2.80339		3.58386		2.93552		5.41765
-3.08052		-1.09416		-7.38457		-1.36801		1.3932		-2.74726		2.74287		-0.94848		3.58113		3.87124		0.525946		5.60202
-4.39026		-3.79007		-9.86974		-3.28089		0.115343		-6.5668		2.24266		1.17546		3.87021		3.28576		-0.976913		4.48029
-1.17866		3.3862		-0.374897		0.211545		3.27706		4.87258		3.40315		-0.0995649		3.9045		3.76926		3.24781		6.10816
-0.396598		3.92189		4.00205		2.64399		2.81338		5.65929		1.77984		-3.35078		2.3585		4.23739		4.07887		5.2558
-1.0646		3.25398		-1.75919		-0.543097		3.57204		1.53528		3.8		1.24754		3.74889		3.42394		2.40441		5.92201
-0.641985		1.96848		-3.54521		0.163589		2.45564		-0.182446		3.32975		3.01989		4.91647		3.662		2.0985		6.20734
-0.49776		3.46541		-0.381792		0.0879995		3.93883		0.460029		4.24541		2.58232		4.57364		4.11608		1.92001		5.75098
-0.355507		2.88807		-2.3023		1.1525		4.47239		0.673112		3.88509		1.28767		4.44405		3.82416		3.28975		6.02783
-2.63138		-0.053225		-2.86476		-0.545214		1.79025		-3.68558		2.18395		1.92576		4.31281		3.72367		-0.0440549		5.29362
-2.1739		1.3092		-4.0326		-1.05415		2.45026		0.88157		3.03547		-1.30245		2.90486		3.68679		2.66604		5.22414
-2.32033		-0.451906		-6.61523		-0.940559		2.54689		-1.92118		3.28126		-0.390247		4.01548		3.83141		1.15362		5.77321
-2.12549		0.30177		-5.46444		-0.869165		1.91027		0.190956		2.81371		-0.219806		3.51915		3.51108		1.23213		5.93035
-2.09399		1.05409		-3.2587		-0.714999		3.05145		0.835663		2.68994		-0.0339793		3.43325		3.67174		1.52716		5.61143
-1.38676		2.19418		-1.24344		-1.39492		4.32443		3.10228		2.87396		-0.290984		3.36018		3.8		1.33475		5.38171
-0.927343		3.41311		-1.14538		-0.0226707		4.09174		1.43853		3.88295		3.19997		3.76952		3.72333		1.88618		5.61636
-4.0189		-2.59775		-8.44649		-3.10346		3.29742		-0.645923		-0.0277323		-3.83705		2.3361		3.59686		0.115844		5.12434
-1.12943		3.01585		0.198986		0.51675		4.23407		4.69449		2.67327		-0.888727		2.97653		3.7503		2.719		5.71604
-1.81611		0.273367		-5.82513		-2.08376		2.03325		-2.03267		2.31235		2.42592		4.53445		3.01006		0.110384		4.89067
-1.31341		2.50214		-2.75296		-0.479264		4.12464		0.63893		3.65053		1.22603		4.29878		4.08222		1.01886		6.06462
-1.27317		1.03279		-4.39873		-0.677349		6.88874		5.45004		4.34948		1.13461		4.61055		4.8046		4.52747		6.45818
-2.96801		0.213241		-3.0313		-2.11399		1.92027		3.10682		2.84334		0.518242		3.20231		3.97604		1.56592		4.94292
-1.91514		1.0894		-3.08273		-1.95188		0.241454		0.511841		1.96677		-0.176784		3.62493		3.31675		0.794036		5.45705
-5.54324		-7.90856		-14.2524		-4.58282		4.90276		-10.0071		1.33729		-2.04784		2.91921		3.29455		-3.53839		5.62977
-3.50359		-1.5061		-9.75277		-2.89972		3.53436		-1.98321		2.57653		1.11481		2.15782		3.76953		1.19311		5.90033
-4.21477		-1.22815		-2.75542		-2.50922		1.94037		-0.569781		1.98131		-0.890254		2.43883		2.92072		3.47876		6.4466
-3.23395		-0.87755		-5.25804		-2.08373		2.90946		-0.313677		3.53003		2.42006		4.24831		3.6252		0.505022		5.25727
-3.63558		-1.40885		-6.5952		-2.47762		1.52078		-2.16866		2.04056		-0.157113		3.45078		3.35162		-1.64196		4.98606
-3.6018		-1.20604		-5.08918		-3.50784		4.56531		6.75443		3.33794		-1.53703		2.15595		3.43392		1.66565		4.94216
-5.06993		-2.65257		-0.919304		-4.91446		-2.83602		-7.77691		0.76465		1.07966		4.08498		2.80574		0.659151		5.4425
-1.7646		2.41408		-0.773078		-0.239221		3.80094		2.67533		2.88113		-0.215489		3.16184		3.79418		2.00459		5.58316
-1.49416		1.38116		-2.07101		0.469575		4.02639		-1.8963		2.95056		2.02808		4.11198		3.56822		0.815147		5.96342
-2.18801		0.955621		-4.83888		-0.803377		2.95378		-1.0485		3.24618		-0.133834		3.74772		3.55432		1.42578		6.0177
2.61613		8.76491		4.5865		4.76699		7.55113		5.8319		7.04228		1.34311		3.72245		3.69561		8.47062		7.0122
0.551815		3.47251		1.95652		0.452464		6.53814		1.27399		2.56634		2.07337		4.09675		3.56435		-1.85123		5.40991
-1.63758		2.30603		-2.79074		-0.965803		3.58092		2.86983		3.51476		2.57258		3.94101		3.56919		2.27058		5.66315
0.097379		4.33262		3.59126		1.64336		2.82349		3.13658		2.31163		-0.638348		3.33721		3.83572		2.70115		5.26467
-0.95111		1.73397		-2.43739		1.08671		2.72085		1.01943		4.4686		1.23783		5.52688		4.31228		3.44808		6.28605
-3.56471		-0.924957		-2.94171		-1.98892		2.20473		-1.92552		1.39676		-1.12605		2.63116		3.66092		-0.0183113		5.15619
-2.05841		1.76148		-2.14558		-0.605303		2.92026		3.44907		2.31957		-1.32263		2.87026		3.93809		2.22619		5.3526
-0.780097		3.71465		-0.288723		1.09009		4.4733		2.69009		3.50687		1.78699		3.58124		3.99833		3.929		5.85226
-2.55614		2.18569		-0.435107		-0.891708		3.67763		7.00737		1.71151		-2.52856		2.27141		4.04664		1.64815		5.30223
0.209855		6.15401		1.97659		1.83601		4.05949		2.32675		3.77654		0.3368		3.67192		4.08218		3.49202		6.92793
-1.1908		2.64842		0.649742		0.546627		3.58976		2.96696		2.34859		0.00588047		3.68754		4.14728		1.73249		5.7073
-0.48033		4.03812		-1.29528		-0.590767		6.35039		4.29966		3.90629		3.02053		4.35288		4.0611		3.252		6.21252
1.55224		6.61123		-2.51954		1.30012		8.16881		-0.690465		5.93336		7.50125		6.41287		3.75978		2.75008		7.58328
1.87611		7.45794		-0.554403		2.18848		7.73261		0.661233		5.72345		6.1942		5.5037		3.85218		3.64965		7.57818
0.25408		-4.12883		-8.07432		-1.61865		8.76413		0.148792		7.29506		5.25641		0.21343		-0.903452		0.807327		6.57882
-1.73569		1.83769		-4.33854		0.170089		3.98747		-0.781258		4.08953		2.13241		4.62734		3.65407		2.26236		5.93896
-0.376561		4.32484		2.08872		0.471084		4.47407		5.63042		2.30379		0.554381		3.66803		4.28124		3.97213		6.13821
1.57865		7.04762		-2.07986		1.14468		8.19689		-0.429433		5.97026		7.43782		6.19689		3.64706		3.13427		7.49352
1.16061		7.00054		-0.470499		1.38014		7.46421		1.76123		5.49904		5.6247		4.96797		3.64648		3.67495		7.19147
-1.14562		3.07682		-1.09609		-0.631981		4.26087		2.6312		3.79229		1.42469		4.167		3.67673		2.30032		5.98475
-0.40968		2.91358		-3.16517		0.139274		5.61185		0.0819393		4.65115		3.80332		5.15245		4.1234		2.42089		6.26847
0.852496		5.32469		-2.23267		0.679806		7.4427		0.587957		6.10972		5.75205		5.07337		3.84945		3.41426		7.2253
1.34128		6.9364		-2.21766		0.8745		7.94529		-1.31714		5.29172		7.59187		6.06157		3.38497		2.83207		7.17984
0.813779		6.97583		-0.544971		0.811729		7.23743		0.659698		4.38771		5.65416		4.74359		3.24569		3.10719		6.57743
-0.0611664		6.94076		2.21987		1.187		4.83679		2.32048		2.44298		3.01156		3.03299		2.40078		4.06016		5.804
-1.33594		1.48463		-2.04562		-0.371363		5.07413		4.77936		3.27303		0.473568		3.71634		4.37186		2.33527		5.56756
0.562836		5.44311		-3.39497		0.308204		7.87631		-1.88322		5.53025		7.01838		5.95983		3.7009		2.12039		6.90924
-0.46573		3.48556		-3.15872		0.303031		5.3048		-0.938314		4.60066		4.5316		5.41434		3.84844		2.2271		6.40713
0.96302		5.45946		-2.82657		0.813101		7.28917		-0.174192		6.05178		6.16089		5.42025		3.49691		3.03506		7.21683
-1.89642		-0.380211		-3.80616		-0.180276		5.06397		3.10194		3.24973		0.0285063		4.68287		4.05135		2.03943		6.38542
-2.58783		-0.348216		-6.59488		-2.00125		1.89815		-0.0958473		3.46898		1.90928		3.875		3.61525		1.41288		6.07999
-0.496556		3.1894		-2.14597		0.457867		4.64337		2.50708		3.98021		2.31113		4.16711		4.07856		4.22515		6.33676
1.45127		6.09617		0.24584		2.24015		4.56723		3.19606		5.25701		2.80511		3.80922		3.59091		5.2077		6.86919
-0.288495		4.43304		0.243613		1.09721		3.72398		2.45854		4.78396		3.41195		4.57327		3.60282		3.49993		6.25762
-0.963461		3.74119		0.379512		0.564844		3.53327		4.45083		3.46653		0.389931		3.15346		3.80459		5.90384		6.22805
-1.44569		2.9331		-1.36365		-1.19604		2.91197		2.67638		3.59721		1.33576		3.88948		3.61966		2.88331		5.94707
-1.7516		1.28046		2.38832		-0.580234		3.20162		1.25291		3.50317		0.17169		3.8659		3.89602		1.88691		6.2724
-1.66093		4.12428		2.89934		-0.313291		5.57765		11.2196		2.95504		-1.55566		2.22906		3.66891		3.58718		5.32138
1.02058		7.1969		5.39861		3.02976		6.39539		7.94599		3.79234		-0.647379		4.16653		4.73961		6.3119		6.95648
-0.0831459		7.51969		3.83381		1.18148		3.5545		5.11238		4.22186		2.90602		3.5279		3.524		6.14882		6.51338
-1.38485		2.45182		-3.18732		-1.65928		3.62011		-1.18873		2.3373		3.87573		4.38367		3.15716		1.48757		5.18203
-2.7914		0.00208616		-3.90855		-0.878448		1.97412		-3.20751		2.19469		2.37074		4.09686		3.7157		-0.253547		5.53017
-2.72875		3.1127		2.48926		-1.66953		7.26674		14.6767		3.09145		-3.34285		1.11813		3.64463		4.73924		4.95899
-2.78769		-0.970466		-4.26817		-2.44727		4.63391		2.76666		2.58582		3.11402		3.86131		4.33366		0.0710436		4.92924
-2.71712		-0.792227		-6.27077		-1.41698		2.23005		-2.6362		3.00693		0.733315		3.8719		3.72891		-0.141222		5.63039
-2.7915		-0.403113		-4.77593		-1.0488		2.58832		-0.715402		2.69395		-1.4403		3.40786		3.82117		1.0412		5.72964
-2.80019		0.0654584		-5.0025		-2.56391		2.6263		-3.33423		2.20643		2.93616		4.52172		3.69544		-0.952417		5.55183
-4.89769		-3.84494		2.95883		-4.67772		-1.85956		-7.1151		0.94426		0.319902		3.68821		3.22897		-1.97415		4.22622
-1.49999		1.35657		-3.98987		-1.58906		2.39312		-1.22768		3.58849		3.49996		5.07766		4.00608		1.04364		6.16213
-1.63042		2.39602		-3.58559		-1.57363		3.61268		-1.23819		2.89327		3.64369		4.78007		3.29005		-0.543416		5.85483
1.5091		4.91386		0.608519		2.77853		3.11691		3.28639		5.31455		4.60792		5.5642		3.74316		4.39364		6.79807
-0.66532		3.29052		1.41888		0.883598		2.67342		4.73067		1.83241		-1.73689		3.49223		3.88233		2.63437		6.3352
-0.86854		3.31388		1.41587		1.05537		3.74042		3.51187		3.12269		-0.0663502		3.64181		3.98687		2.41229		5.81913
-0.98418		3.1318		1.23121		1.15873		3.46131		2.18417		2.82508		-0.319903		3.15933		4.03315		3.55013		5.46975
-1.3992		2.94177		0.0876154		-0.673101		4.14569		3.56537		2.23985		-0.3646		3.22953		3.8296		1.37625		5.36696
-0.91215		2.72101		-1.64415		0.536404		2.78999		1.73566		4.38281		2.67362		3.98045		3.76112		1.73564		5.93008
-2.70441		0.724782		-4.19752		-1.8227		2.15007		3.22773		3.00416		0.176182		2.33124		3.42612		0.711512		4.87297
0.0102054		3.03707		1.07744		1.61803		6.5834		9.65683		3.71634		0.50782		2.75284		4.18465		6.82798		6.30314
-0.685235		3.15835		-1.04753		-0.0375158		3.04918		1.75254		3.0907		1.20074		4.31441		3.6681		1.34379		6.15551
-1.28145		2.98169		-1.7032		-0.463408		4.01349		3.49461		3.6278		2.18008		4.33954		3.89791		2.29564		5.97182
-0.193568		3.79701		0.576229		0.682643		4.13395		3.70954		2.62298		0.472616		4.07381		3.92738		2.98409		6.21316
-1.87017		2.00732		-1.00595		-0.441608		4.16785		5.48587		2.8125		-0.875046		3.12294		4.15299		2.79594		5.87055
-2.64477		-0.884728		-5.12836		-0.564843		1.00913		-4.79586		2.59451		-0.179357		4.4594		3.86468		1.08685		5.32242
-1.95873		1.1769		-2.61958		-0.725613		2.66689		-0.1473		2.94054		-0.197459		3.29255		3.73358		1.23251		5.45765
-2.58912		0.659432		-4.54219		-1.19857		3.91302		0.669712		4.20058		1.91126		3.54288		3.89196		1.65286		5.70568
-0.351577		4.04843		0.813701		0.925157		4.69768		1.28961		3.12736		1.92429		4.43859		4.17733		1.50005		5.66916
-0.633804		2.43877		-2.54224		-0.450213		4.20553		-0.0769364		3.96854		3.40364		4.54478		3.76619		0.520749		5.81838
-0.851333		3.72412		-0.279919		-0.752588		4.23197		2.89494		3.21684		2.06976		3.76946		3.62854		1.38182		5.58608
-1.38833		1.42879		-2.17519		-0.259286		2.33114		-2.20266		2.99836		1.38872		4.28742		4.0302		0.761766		6.02911
-3.20483		-0.941114		-5.07614		-1.78555		-0.811596		0.0869277		1.14201		-3.52701		2.91299		3.3068		0.63706		5.08709
-1.46608		1.6649		-3.08213		-0.382497		2.84867		0.921191		3.05579		0.805702		4.0706		3.97279		1.92943		5.79109
-2.41278		-0.673885		-4.95764		-2.99093		1.81591		-3.66805		1.0732		2.44249		4.14583		4.09368		-0.205863		4.79926
-1.27422		3.45654		-2.71878		0.291615		1.83349		-0.762665		3.59483		3.81253		4.34401		3.32213		4.2212		5.63258
-0.622722		4.37535		0.28835		-0.116067		5.49007		1.10835		2.98498		2.9974		3.62404		2.94717		0.97888		5.57476
-0.503557		3.14709		-0.996565		-1.01877		3.33102		2.59615		3.54167		2.28709		4.4009		3.55437		1.86918		6.00975
-1.18979		3.15717		-1.67995		-0.402899		4.16347		3.12177		4.18002		3.77851		4.7632		3.92503		3.6399		6.18348
0.58238		4.56478		-1.03952		0.904997		3.98308		1.82233		4.74995		3.77101		5.45334		4.12934		3.62244		6.49959
-1.4073		2.04003		-1.0105		-0.540493		4.39102		4.01981		3.61249		0.625727		3.82626		3.63479		3.2115		5.42232
-1.67847		1.25179		-3.9412		-0.17294		2.68021		-0.327644		3.9658		1.69227		4.28463		3.79949		2.30992		6.03505
-1.25403		4.51038		-0.204173		-0.454164		3.3491		3.65086		3.05629		3.21471		3.55181		3.54238		4.07307		5.48579
-0.423189		4.23963		0.907473		0.803236		3.66947		2.46769		2.35321		-1.89593		2.62655		3.69741		2.80224		5.8427
-1.35408		1.81348		-2.6319		0.535948		2.77835		0.811954		2.66342		-0.951879		4.02756		3.78579		1.71355		6.05641
-0.374971		5.2122		-1.0698		1.54143		3.26307		1.27318		4.07541		1.92252		3.54666		3.94613		2.91185		6.3501
-3.46008		-3.9591		-8.69364		-2.20774		3.18823		2.48098		1.88962		-0.739975		3.57289		4.507		0.971731		5.36681
-2.759		-0.544612		-8.10029		-1.31492		1.24998		-3.38827		2.93523		0.329643		3.56834		3.9663		-0.157413		5.68638
0.889005		4.87175		1.91568		0.946097		3.688		3.7034		3.38475		3.20169		4.68281		3.5949		2.60624		5.73894
-1.52566		1.44135		-3.29844		-1.75346		2.79681		2.03275		5.34604		3.33916		4.6401		4.01406		2.54695		6.8159
0.0876599		3.23477		-3.19678		-4.03201		3.73198		-1.8301		1.65461		4.46096		5.00724		3.16851		-1.74652		5.16643
-0.358554		2.74597		-5.48682		-1.2099		4.08022		1.45521		4.15125		5.87255		5.80198		3.41535		2.34359		5.64649
-0.167387		3.42059		0.376196		-0.0299562		4.99811		3.52454		3.68441		2.82303		4.46033		3.84945		3.27801		5.77074
-1.29406		2.22607		0.770914		0.296724		6.94471		2.36371		2.17188		-1.20328		3.52521		3.88681		2.11061		4.78338
-1.50542		1.53994		-2.84175		-0.586396		4.38904		0.895889		4.34474		1.62185		4.18596		3.88282		2.75167		6.09319
-1.9752		1.93338		-1.67457		-1.50922		3.15198		4.45216		2.79773		1.16093		3.42901		3.38556		1.00287		5.29844
-1.00513		2.01319		0.0089556		0.59312		4.20406		1.9174		3.08493		1.8205		4.68963		4.05926		2.02928		6.02613
-1.49986		1.92242		-1.51562		0.0720988		1.67778		1.89515		3.1243		-1.05712		3.84349		4.15657		2.39363		5.87276
-0.844144		2.86869		-2.48433		-0.666135		6.29591		2.18167		3.14418		2.27418		4.21615		3.81061		0.85673		6.05465
-1.78541		1.01137		-3.64373		-1.30038		3.1563		-0.924338		3.16701		2.10798		4.05429		3.63731		0.139585		5.6759
-0.353159		3.43083		-1.85582		-0.0651392		3.40147		0.0451828		4.42033		3.81896		5.329		3.75336		2.2415		6.28732
0.270485		1.04028		-3.31534		0.00888277		9.78423		7.11734		4.8735		5.04521		3.04358		4.115		7.27558		6.78697
-2.52955		-0.646573		-4.59316		-1.60634		5.85697		1.16925		2.05123		-0.126587		3.78191		3.8685		1.41524		5.79163
-2.46052		0.609383		-3.74403		-0.943094		2.41928		0.412984		3.12272		0.426196		3.75412		4.25552		2.02614		5.72436
-0.792648		1.7527		-3.52004		-0.641445		6.01541		3.13912		3.54769		3.1766		4.16751		3.81082		3.61392		5.7563
-2.45233		-0.0512616		-6.0812		-1.81526		2.40222		0.0652481		3.53488		1.13385		3.88239		3.84532		1.76617		5.693
-2.22119		0.399754		-5.73267		-1.84649		5.84265		-1.18729		3.22451		1.56981		4.05608		3.34672		0.0453118		5.8271
-0.219853		4.20102		3.17819		0.829252		5.14265		7.07176		2.60985		-0.690694		3.12958		3.88799		2.9373		5.83974
-0.816436		3.23612		-2.24043		0.00715625		3.15709		1.02868		4.79726		3.80894		4.79367		4.32368		3.3545		6.30333
-0.741197		4.41816		2.742		0.644271		5.51183		6.44924		2.91858		-0.939511		2.82524		3.70217		3.10396		5.24428
-1.90729		1.71711		0.630613		-0.287863		5.02456		6.74131		2.02645		-1.34291		1.78622		4.03444		3.68572		5.29524
-2.38993		2.45989		-0.319125		0.0640168		3.30406		6.63125		2.79404		-2.82314		2.84889		4.06017		3.64908		5.37775
-0.828553		4.28305		2.61014		0.210319		5.27438		6.48664		2.44126		-0.623781		2.87887		3.68186		2.95433		5.51201
-1.11767		2.79011		1.49648		-0.236063		3.9458		5.2784		4.09444		2.58817		3.84458		3.91788		2.35745		5.69997
-0.940137		4.32893		-1.54355		0.0529966		1.9752		1.44812		3.53165		2.39319		3.09524		3.51048		3.36329		5.74712
-1.98681		0.461992		-3.62955		-1.45741		4.04217		3.63079		2.34251		0.0163125		3.14749		3.92219		0.860124		5.21796
-0.209885		4.881		2.02122		0.75396		4.44042		7.42188		3.78945		0.262402		2.76275		3.36746		3.29068		5.67816
-1.0804		4.31854		3.05471		0.436518		4.33303		9.16758		2.41339		-1.97572		2.39405		3.78695		2.82692		5.70783
-2.01903		1.08702		-3.89818		-1.39285		2.34457		1.49735		4.16783		2.20317		4.36874		3.96514		1.87762		6.3101
-1.78441		1.85648		-2.91808		1.83624		3.47106		4.29933		3.00564		2.11621		5.2281		4.18255		1.84417		7.29174
-0.005823		3.44183		-0.328391		0.208115		4.39417		2.56705		4.89486		3.86176		4.87485		3.7785		3.11764		6.31821
-2.00297		1.05602		-2.80678		-0.644418		2.96617		2.31673		3.59722		0.916631		3.7387		3.83806		1.5883		5.89984
-0.611854		3.13461		-1.94975		1.3025		3.77865		0.497891		5.02967		2.49256		4.59033		4.07168		3.12091		6.61586
-1.86367		2.24104		1.03595		-0.487876		5.90264		4.11883		1.7196		-1.77356		3.07333		3.98529		3.23296		5.44036
-2.15531		0.70417		-4.61629		-2.12794		1.92871		-1.08028		2.23086		1.03607		3.24155		3.63651		0.618147		5.49776
-2.35438		0.0778999		-6.7895		-1.8947		7.82705		0.338491		3.06437		1.54124		5.20915		3.47191		0.920414		5.7937
-0.832028		3.45075		-0.850718		-0.414266		3.62659		3.02246		3.6288		2.85268		4.13971		3.49217		2.97516		5.76488
-1.01027		3.97225		1.87851		0.728		4.47589		7.2889		3.23442		-0.572884		3.00257		4.02655		4.03144		5.90305
-0.957568		2.14115		-2.58783		1.2633		3.60028		3.40765		4.79014		1.65337		4.56556		4.15807		3.23612		6.42475
-0.745653		0.495831		-4.98374		-0.888066		6.06402		3.56978		3.34504		1.60361		4.60793		4.33413		2.64248		5.59709
-0.292027		3.23582		-2.78898		-0.720665		4.64191		-0.0120899		3.60578		4.589		5.51367		3.57312		1.68662		6.19648
-2.26957		0.920801		-4.3675		-1.50894		2.71232		0.348505		2.97083		0.660807		4.05895		3.82662		0.917742		5.84772
-1.96561		1.46812		-2.489		-0.569805		3.41795		2.15024		3.92837		-0.294151		3.71126		4.2164		3.27391		5.65441
-0.963186		2.03542		-0.750877		0.840281		5.59541		7.54825		4.11802		-0.188579		4.37212		4.68159		5.09697		5.74252
-0.624341		4.68502		0.760486		-0.0665115		4.5475		4.7961		3.72239		1.48009		3.45053		3.8276		2.30277		5.81261
-3.18415		-1.43508		-5.83318		-1.71182		2.0788		-2.03394		2.0386		0.339476		3.49111		4.00191		0.0190958		5.34857
-2.1439		0.821342		-3.14328		-1.25633		3.33357		-0.685827		1.98894		0.404434		3.566		3.80043		-0.406077		5.51427
-0.632569		4.07027		-1.0339		-0.731846		3.94064		-0.967876		3.82035		6.03983		4.76166		3.20345		3.59874		6.13803
-1.32965		1.97933		-1.77941		-0.418022		3.93014		2.20366		3.03355		0.388289		3.44714		3.74604		1.99051		5.4191
-5.43899		-5.54706		-12.6449		-4.30648		0.777926		5.89887		0.768696		0.00545486		2.78942		3.48267		-2.53618		3.41502
-0.193018		4.44872		0.190298		0.729016		4.53129		4.46027		4.41387		2.41083		4.00129		3.79538		2.69067		6.62178
-2.20355		0.501684		-2.38029		-0.379317		3.40743		4.08124		2.52918		-1.50702		3.2153		3.91864		2.67633		5.20115
-2.43147		0.184686		-4.24343		-2.19539		3.33813		2.14785		3.09958		1.33489		3.78374		3.85815		0.707127		5.41439
-1.36293		1.85675		-2.87388		-0.217327		3.43271		0.447751		2.79936		0.0329653		3.55734		3.63178		1.6746		5.68658
-1.44824		1.11185		-4.63024		-0.451461		3.73923		1.35335		3.56814		0.963434		4.0433		4.01577		2.57979		5.57437
-1.74527		1.76742		-4.28959		0.0463681		2.8316		-0.67029		3.2228		-0.334279		3.55525		3.57486		2.22644		5.80639
-0.444347		3.73096		0.650351		1.74077		5.13368		3.13399		4.5465		1.7695		3.98791		3.78997		3.55956		6.55289
-1.0801		2.61809		4.17939		-0.232504		4.10826		2.00635		3.7112		1.72436		4.21456		3.79451		2.31906		5.65577
1.0603		5.53748		-3.36731		0.833367		8.16729		-1.69995		5.06952		6.39489		5.5867		3.31117		1.63047		7.02269
0.196907		4.84731		2.43138		2.39764		5.37851		1.88564		1.2396		-1.52277		2.17212		3.23205		1.49281		5.39946
-1.05478		2.78363		-1.18479		-0.47378		3.57411		1.68714		3.79963		1.84352		4.23574		3.66437		2.2464		6.15736
-2.44897		0.686878		4.76511		-2.29165		2.44509		-0.929966		2.60597		1.39122		3.80269		3.76296		0.150644		5.58932
-2.05671		2.38254		0.608528		-1.26202		3.68424		3.69516		2.45812		0.128033		3.18178		3.95991		2.19404		5.86194
-1.25646		2.30773		-1.90245		-0.656597		4.62214		1.76016		3.1398		2.15126		3.80743		3.60301		2.23791		5.65419
1.45688		6.80907		-2.28662		0.791943		8.48614		4.51081		5.76996		7.36652		6.31427		3.71194		2.63517		7.39489
1.23819		7.78617		3.10778		2.43876		6.96311		4.57642		4.5444		2.93202		4.63661		3.87006		3.90326		6.43075
-5.08984		-3.70409		3.84234		-3.55427		5.34762		1.72875		1.5591		-3.52989		1.81384		3.46573		0.730752		5.0797
-4.23244		-3.54611		4.85017		-3.71932		6.22502		-3.27964		2.84092		1.48351		4.29888		3.99424		0.0107498		5.51803
-1.61978		0.355487		-2.2893		-0.0801357		3.99345		4.37835		3.29929		-0.955413		3.90357		4.32158		3.34857		6.01239
-2.00075		2.1969		-1.02099		-1.39153		4.34493		4.25848		2.64478		0.900436		3.81822		3.64782		1.81267		5.30641
-2.33491		1.39046		-1.51715		-1.16973		3.16573		3.48148		2.77907		-0.225718		3.23512		3.72718		1.72712		5.44465
-1.6434		2.93792		-2.81229		-0.484784		2.63468		0.831876		3.97717		1.59996		4.22228		3.72898		3.18788		6.57474
-2.71207		0.254277		-2.0407		-0.838507		4.0161		3.38473		1.7673		-2.02186		2.61943		3.64312		1.59965		5.14447
-2.1286		-0.128989		-5.19638		-2.42517		2.45385		1.46618		3.19114		2.49416		3.72977		3.86518		2.0021		6.33195
-0.40226		4.58982		1.91285		1.10066		4.19166		4.37105		3.36419		-0.692899		4.04268		4.26225		4.13615		6.49695
-1.36154		2.42199		-2.93469		-1.3032		3.33535		2.45125		3.6349		3.44574		4.62735		3.81395		1.56232		5.50258
-1.59272		1.17663		-4.34844		-1.50834		3.63878		1.5253		3.12902		1.66518		3.82079		3.51194		1.00404		5.42301
-1.65106		0.567115		-4.97909		-2.33441		3.03865		-0.441984		3.43642		2.85189		4.79066		3.4348		0.565122		5.96949
-3.69788		-1.13093		-4.6718		-1.56245		1.14995		-0.576101		2.46588		2.60684		3.50128		4.43199		-0.481662		4.43812
-0.886451		1.49111		-2.94975		-1.11237		7.437		8.64378		3.84744		2.39514		4.0491		4.71072		4.76131		5.82931
-1.18558		2.90706		0.504015		-1.09345		4.42683		4.19927		2.37386		-0.349477		2.82601		3.55978		1.61835		5.4302
-5.6912		-5.04544		-11.7048		-5.83658		-3.08137		-2.04602		0.427113		-1.4719		2.96656		2.49356		-1.42481		4.21264
-1.19759		2.80967		-0.958794		-0.395021		3.59611		0.949863		3.26226		1.31459		4.26346		4.00504		1.40039		5.707
-1.59168		2.1902		-1.81981		-0.11758		3.25064		3.10187		3.59026		0.776657		4.30798		4.35869		3.2712		5.99431
-2.98087		-0.124351		-6.31224		-1.40918		1.2028		-0.449769		3.58745		-0.158382		3.39526		3.72839		1.02783		5.94599
-0.836006		2.07685		-2.24875		1.32157		3.054		1.0965		4.75805		1.29546		4.18826		3.65047		2.6329		5.59749
-4.77917		-4.04481		-9.17545		-2.28345		-1.091		-1.89823		0.200372		-2.834		2.00055		3.48682		-1.28847		4.74653
-1.80041		2.85682		0.383782		0.292893		4.06183		7.32402		3.27948		-1.61706		2.36932		3.71687		3.13016		5.72133
-0.690261		3.32957		-2.18993		-0.377935		5.50698		2.06298		4.10232		3.91215		4.51094		3.53409		1.77392		5.94668
-3.21804		-0.768264		-7.74016		-2.37479		1.89611		-0.715341		3.18026		-1.21759		3.69544		3.55116		1.84495		6.1445
-2.05848		2.27195		0.736976		-0.72332		6.61543		12.5911		2.64994		-3.78096		1.34331		4.19684		5.46597		5.11827
-1.595		3.21436		3.05114		0.207388		5.48717		6.65779		1.49253		-1.45951		2.16386		4.19517		1.97508		5.33455
-1.55934		1.9402		-0.723674		0.493831		1.16666		3.5014		1.68165		-2.51601		3.03625		4.19582		2.47348		5.80746
-1.64621		-3.82542		-7.07979		-3.21527		13.5654		9.41525		3.97568		5.06257		1.07254		4.37974		6.83737		5.82284
-2.0491		2.36091		-2.15555		-0.15413		1.76468		2.71145		1.89744		-0.886931		2.26456		4.33983		1.63849		5.9593
-1.43351		2.08745		-0.186538		-0.0595997		3.04511		2.61243		2.26365		0.00014492		3.04098		3.82864		0.662236		5.50338
-2.56972		0.598901		-1.78373		-1.06198		2.65274		4.30421		1.15006		-2.03481		2.31404		3.85375		1.65989		5.70322
-2.97231		-0.799963		-3.1629		-1.42061		1.8326		0.351899		1.30088		-2.57564		2.89922		4.13967		2.16855		4.75833
-3.34548		1.80896		2.64001		-1.03461		3.12673		8.43674		0.560297		-5.03313		0.787852		4.23781		2.6051		4.65523
-4.32109		-3.54503		-9.10087		-3.20885		-0.791561		-3.20278		1.86464		-0.572634		4.04755		3.95124		-0.683093		5.63337
-3.65946		-1.59396		-6.81053		-2.71333		1.08695		0.0279387		2.6588		-0.15231		3.07596		3.54462		0.0941829		5.19989
-2.81923		-0.871021		-5.59896		-2.02112		1.89213		5.87974		2.2453		3.02919		2.03738		2.72711		-0.832582		5.10939
-4.81142		-3.46729		-8.61526		-1.89425		-0.280218		-3.48298		1.43698		-2.28263		2.55806		3.54485		-0.132084		4.80869
-2.80968		-0.827853		-6.17619		-2.85668		0.706447		-1.71535		1.53328		-0.476939		3.62718		3.73944		-0.659163		5.73984
-2.9552		-0.0872317		-3.84588		-1.4026		2.57006		2.5186		1.98548		-1.61734		2.4901		4.02078		1.10166		5.17247
-0.66799		3.09788		-1.82364		-0.30046		3.89149		1.88376		4.05522		2.9971		4.60527		4.0028		2.68235		6.19604
-2.24961		-0.540062		-6.36076		-1.29483		1.86261		-3.56588		1.67986		0.352027		3.61792		3.50789		0.32723		5.39061
-0.676363		4.475		-0.90498		0.78651		3.87076		1.38191		2.6923		3.20537		3.7408		3.59387		6.18725		5.71619
-1.04575		2.93232		0.116698		0.380443		4.02328		3.85296		1.48892		0.204169		4.46351		4.28376		3.82925		6.53093
-1.2254		2.40756		0.231799		0.49473		4.34984		1.78779		2.18306		0.416041		3.1989		3.78653		0.956927		5.32138
-1.92226		0.56599		-3.50003		-0.376251		1.97797		-1.32337		2.74837		-0.0710445		3.81251		4.09973		1.3201		5.95647
-2.04005		3.34624		6.17485		0.146138		7.18074		16.3612		0.904175		-5.68097		0.75433		4.19797		5.3312		4.9053
-0.596321		3.84546		2.72909		0.943742		4.1195		4.41636		2.66661		0.073184		3.23489		3.84377		2.59579		5.56771
-2.67828		-0.512346		-5.37702		-1.96648		3.36091		2.01237		2.76324		-0.0603489		3.23935		3.87205		2.6241		5.5589
-3.40537		-1.35875		-4.08086		-1.84418		1.50919		-0.801655		1.26688		-1.62577		3.78555		4.07261		0.364716		5.57773
-1.94803		1.57099		-2.65046		-0.322322		4.25175		4.76173		2.95504		0.616613		3.91046		4.10353		3.73071		5.88313
0.241939		5.5702		1.27266		1.28261		3.48624		4.68994		3.20047		-1.38429		3.55193		3.93688		2.16116		6.1832
-0.575793		4.09016		1.60932		0.834434		5.22911		6.16064		3.78847		-0.321544		3.67337		4.0329		3.38627		6.00234
-1.21691		2.53885		1.17695		0.92652		3.49438		2.25722		1.99789		-0.760099		3.78925		4.20261		1.16409		5.34458
-3.22551		-0.505066		-4.27273		-1.53262		1.82212		0.259615		2.79777		-1.43553		3.46794		4.23515		1.15998		5.63513
-0.988609		1.12751		-3.47727		0.238026		6.40029		6.55199		3.6469		3.3107		4.29357		4.52172		5.11207		5.3534
-1.64068		1.80249		-3.10251		-1.11133		3.17058		3.11813		4.00589		2.88966		4.12212		3.85256		2.31793		5.97152
-0.283251		3.69917		-0.337455		0.637797		4.65586		2.42823		3.69744		2.01713		4.1971		3.58699		1.99998		5.82542
-1.5459		2.26576		-1.09833		0.338444		3.29766		4.0552		2.31326		-2.41203		2.73466		4.24683		2.97274		5.51578
-2.90424		-0.792962		-6.14442		-1.94358		1.14998		-3.60946		2.15321		1.04659		4.09414		3.69701		-0.766605		5.07564
-1.02343		2.39366		-2.14833		-1.27661		4.43031		0.95384		3.19256		1.85722		4.25705		3.73028		0.853013		5.66104
-2.84021		-0.62817		-7.32369		-2.06944		1.92077		-2.29755		2.09821		0.681438		3.7861		3.72328		-0.0502571		5.52876
-1.59792		1.48892		-5.85435		-2.28753		3.81562		-0.450315		2.9972		5.58607		5.1935		3.29822		0.990533		5.87582
-3.10885		6.22964		14.3569		0.40022		8.4605		7.97057		-0.378981		-11.5209		-3.28686		4.05019		7.4746		3.81402
-3.65936		-2.03208		-8.47738		-2.78143		1.11258		-0.230873		2.98796		2.20822		3.84765		3.63652		0.201759		5.55841
-3.77335		-0.140158		-3.5733		-2.45795		2.41519		5.58448		1.39859		-3.98466		1.62352		4.05376		2.06314		5.21232
-0.760383		5.26079		8.97532		3.67462		2.42617		10.9414		0.438881		-6.93928		1.77279		4.25995		5.34534		5.18002
-1.17236		6.39186		13.4555		2.63857		6.72226		11.1365		-0.798481		-9.31903		-0.948873		4.27755		7.36482		4.67106
-3.46946		2.30677		-7.99935		-4.19246		3.65482		2.87761		1.94915		0.940653		1.44078		0.015152		6.4099		3.48785
-2.90342		0.518115		-7.89531		-1.66804		3.48975		1.70912		4.65431		1.46289		4.81532		4.51866		2.1567		6.60573
-0.984916		2.40094		-2.45236		-0.877616		1.13823		0.121414		2.85189		3.36638		3.89333		3.87489		0.668806		4.97468
0.445998		6.65041		8.69581		2.57488		4.49627		10.0145		2.37997		-1.54605		2.4094		4.22849		4.12901		5.84345
-1.96192		1.37518		-2.86332		-0.657949		2.74947		-0.145634		2.48777		-0.240775		4.23011		3.95395		1.38734		5.54045
-3.47515		-1.9546		-5.95467		-1.36736		2.27798		3.05347		2.29112		-0.758764		3.17556		4.18781		4.1277		5.39819
-0.472597		6.87349		0.659992		0.313889		2.12965		0.701549		2.95266		5.96315		4.00627		2.57342		6.72161		5.70424
-2.54413		5.58879		11.5957		-0.279697		5.74526		10.5862		-1.01487		-10.4507		-1.44236		3.9686		5.21135		3.6555
-1.78483		2.84246		-0.621063		-0.923372		5.11749		4.15438		3.71729		1.08136		3.63866		3.97777		1.83812		5.7439
-1.3762		6.47746		13.1571		3.15273		3.80332		14.2536		-2.56891		-12.2105		-1.27295		4.23673		6.89322		4.47344
-3.20588		-0.1493		-4.56479		-1.4414		0.580638		0.195696		1.55887		-1.71073		2.79473		2.99107		0.50885		4.27171
-3.32904		-1.05337		-6.79443		-3.17561		1.66586		0.565792		1.94918		-0.206638		3.15396		3.71648		0.560748		5.1163
-1.5794		2.78905		-2.04473		-0.82819		4.22234		3.86635		2.46443		2.2914		3.224		3.48135		2.54218		5.58977
-0.5932		4.26393		0.160981		0.532919		3.82335		0.605296		2.64788		2.30752		3.71829		3.27604		3.13335		5.75358
-2.00658		1.60527		-3.45658		-1.41688		4.50605		4.64197		3.8089		0.605056		2.9536		3.85586		2.62084		5.63071
-0.152954		2.16538		-2.45407		0.649418		7.06636		4.25709		3.83252		2.74589		3.34358		4.15958		4.40335		6.30349
-1.09892		2.39408		-3.00747		-0.400183		3.2791		0.826481		3.14084		1.07657		4.10426		3.79507		2.18744		6.16602
-2.16686		4.23265		9.63122		1.58248		4.00645		13.1101		-1.57445		-9.18556		-0.346362		4.55673		4.62603		4.6067
-1.62981		1.07686		-0.778892		-0.374887		5.09926		6.21626		2.89606		-0.0305102		3.09027		3.85182		1.84346		5.26271
-5.71596		-4.94253		-10.5659		-3.19236		-0.367353		-6.42672		1.19864		-1.33823		1.9286		3.3325		-2.66563		4.37145
-1.43249		4.92911		2.41701		0.10621		3.30117		7.50347		2.88046		-1.36136		2.29278		4.38571		4.40753		6.31514
-2.57943		1.23012		0.44124		-0.294248		3.07006		5.44205		1.60932		-3.4645		2.23789		4.23684		2.17986		5.57304
-2.70341		-0.0813869		-7.74738		-4.67348		-0.632153		-2.35899		2.16412		4.47857		4.34806		1.6689		0.00473209		4.76162
-3.46137		-0.417864		-4.87161		-2.53217		1.57488		-2.59242		1.58809		-0.594892		3.30532		3.79341		-1.33475		5.24935
-2.30032		0.563931		5.1412		-1.16644		1.93837		-1.91615		2.97354		0.645684		3.53055		3.80656		0.3266		5.82235
1.81497		7.66071		-0.457342		4.65201		2.05711		-2.2399		4.76885		4.60582		3.58351		4.02765		2.07452		7.04342
-3.12132		0.617116		-3.99755		-1.2928		2.86989		2.0764		2.17573		-2.37773		2.22702		3.80188		0.318429		5.25765
-2.56095		-4.23101		-6.73322		-1.93167		8.54554		8.10549		0.0671026		-5.92398		1.64603		4.90342		-0.698492		5.16147
-1.64585		4.05075		3.20718		0.494095		5.2361		10.0425		1.96112		-3.06256		1.74126		3.8672		4.39438		4.97095
-2.79548		0.621942		-2.13835		-0.887833		1.51935		0.583805		1.63625		-1.32514		3.36922		4.19219		0.847636		4.43742
-3.06076		3.03118		5.55023		0.0593545		5.50527		17.1396		1.1594		-7.59034		-0.3451		3.86708		5.50678		4.70355
-1.8014		-2.22742		-5.13035		-1.65176		10.4049		9.37264		3.21896		2.19501		1.57988		4.40641		7.69948		6.31976
-1.70378		11.3845		5.49418		-7.31311		-5.26286		11.076		-1.36844		3.83976		10.4877		5.24566		-2.17771		5.5066
-1.22786		3.90884		4.6944		1.18684		4.19054		8.68612		2.37867		-3.99377		1.86339		4.47065		2.63576		5.48751
-1.15393		1.93726		-2.17322		-1.1654		4.34183		3.50152		3.16363		0.681586		3.44998		3.79889		1.64981		5.73967
-4.48573		0.333709		0.0866049		-1.60904		1.22144		10.2998		0.540403		-6.63348		0.393392		4.26481		2.38075		3.99359
-1.52354		2.33347		0.383183		-0.806818		5.06486		7.17505		3.24147		-0.982866		2.16131		3.81087		2.646		5.59998
-1.49241		2.41673		0.394259		-0.88385		4.4192		3.47052		2.37366		0.657078		3.44995		4.03912		1.54376		5.88999
-0.16597		4.95588		3.29865		1.96581		5.25612		6.57056		4.23397		-0.54452		3.72632		3.96621		4.53928		5.53981
-2.11093		2.76446		2.1		-0.155017		4.22892		4.57847		1.28464		-2.54306		1.57463		3.43795		1.6365		4.66736
-1.56976		3.80042		-0.349023		0.405799		0.908943		1.9751		1.46924		-2.85268		1.95489		3.8614		1.92753		6.42888
-1.4647		2.1467		-0.832336		-0.834624		4.00931		2.83327		2.4524		0.742613		3.45247		4.02942		1.76559		5.72523
-1.36603		1.76735		-3.30797		-0.197945		3.08442		-1.04097		3.20532		1.0257		3.98171		3.91808		1.17282		5.65253
-4.22044		-1.66074		-5.23133		-2.90338		0.441809		1.84689		2.02177		-1.29506		2.18769		4.24442		1.41198		4.28893
-2.03646		5.5104		6.67114		-0.415077		7.02433		11.855		3.51616		-2.78465		1.02847		3.90349		5.77035		5.59127
-1.26163		2.05888		-3.97994		-0.848293		3.34229		-0.268408		3.72179		4.14561		4.6072		3.35066		0.75051		5.82694
-1.66107		1.82318		-0.683221		-0.46644		3.57172		3.70791		1.7125		-1.51852		3.15346		4.15388		1.2995		5.9738
-1.09202		2.03199		-2.54923		-0.452039		4.4184		2.30975		3.34926		3.44055		4.56367		3.71219		1.87262		5.95223
-1.67458		-1.01186		-9.71772		-2.27616		4.81571		1.29966		6.19956		6.13283		4.8396		4.46941		4.34545		6.885
-2.48564		0.548161		-5.08894		-1.47002		2.86889		-0.327482		4.04081		2.91378		4.41167		3.54548		1.58077		5.32048
-1.21915		2.23449		-4.38443		-1.64437		3.9786		0.0959489		4.19424		4.18506		4.71014		3.3459		0.768216		5.79582
-4.08208		-4.53693		-9.81035		-3.13394		-1.01242		9.50577		1.53582		0.170092		2.96946		3.01367		-3.80573		4.77303
-0.695		3.37379		1.08058		0.753838		5.04522		6.91088		2.87473		-0.636453		3.25923		3.67699		3.27284		6.03501
-1.04947		2.95497		-2.23841		0.223783		4.4513		3.37172		4.18253		1.85102		5.02225		3.84828		2.42991		5.56413
-1.60234		2.50363		-2.29495		0.409417		5.65162		2.07873		4.58718		1.88767		4.55664		4.14377		2.69749		6.51009
-1.43844		0.919344		-6.68412		-1.49156		1.04844		-4.05668		3.01542		4.68492		4.85765		2.87729		-0.802596		5.20102
-0.660695		3.38554		-2.5233		-0.0209765		3.72605		3.9791		4.39443		2.03082		4.21669		3.40655		2.8348		5.83323
-0.214485		4.0285		-0.579466		0.112149		3.87		1.35102		4.54625		1.63376		3.81285		4.04905		1.10855		5.75599
-2.43934		-0.0542836		-4.0873		0.844158		-0.0689675		-2.37441		1.64796		-0.946537		3.45289		3.99641		0.538773		4.97495
-1.64365		0.759563		-6.43632		-1.62623		4.22672		-5.99023		3.71075		3.83004		3.89747		2.62492		-2.0395		4.95516
-1.82295		2.19109		-3.43854		-1.82826		1.40185		-0.992969		2.56087		3.17344		3.73364		2.89154		0.95477		4.85694
-1.10561		2.72102		-1.04339		-0.122911		4.48734		3.83167		3.425		2.00592		4.15982		3.6472		2.52442		5.77906
-1.5286		1.0444		-3.55526		-0.0239062		3.19026		0.791284		3.42887		0.580932		3.5737		3.88728		1.86596		5.68262
-1.78525		1.05349		-4.11552		-1.21827		3.13146		-0.0706346		3.82886		1.41811		4.34893		3.7602		1.51143		5.96302
-2.22173		0.34763		-3.43765		-0.49102		2.80421		2.87142		2.15518		-1.992		3.10069		4.03349		2.54532		5.18441
-0.40301		3.54631		-2.99704		-3.19018		4.17049		-0.0799337		2.07782		4.81879		5.0327		3.20462		-0.186503		5.07934
-1.35234		2.70622		-4.2974		-2.63038		2.99546		-0.415023		3.90705		3.4782		5.41347		3.96648		0.0453508		6.15144
-1.26663		1.90286		-5.87659		-1.24146		2.96054		-3.75516		3.33728		4.22046		4.91871		3.35638		0.0824274		5.57737
-1.8498		-1.55868		-6.42448		-0.886762		5.12679		-5.98698		2.72494		-1.21836		2.12444		2.7704		-4.83788		4.56402
-2.84892		-0.609479		-6.71887		-3.23479		1.61392		-1.18354		2.57965		0.967673		4.05852		3.83588		0.901944		5.39309
-1.52902		2.41909		-1.68933		-0.622328		3.87869		1.49509		2.72835		-0.353696		3.40611		3.88991		1.1694		5.97855
-1.53994		1.96381		-4.24078		-1.68306		4.76666		1.62865		4.48058		2.01412		3.49177		3.70578		2.0873		5.99953
-0.63853		3.13165		-4.15446		-0.25096		4.06581		-0.613135		3.73413		3.88864		4.93697		3.23819		1.10423		5.94767
-1.07099		1.50326		-3.28369		-0.169393		3.16578		2.37221		3.17242		1.03657		4.13815		3.60289		2.23074		5.62148
-1.94305		1.65083		-1.99242		-0.496646		3.15082		-0.375372		2.8373		2.24518		3.42787		3.43544		0.497238		5.1808
-2.12229		-0.606259		-6.5434		-2.46984		2.25867		-1.07378		3.25227		1.84863		4.02402		3.41945		0.815803		5.47995
-3.62928		-3.2435		1.2674		-1.86492		-1.23065		-4.47655		2.41854		-1.87249		2.75894		3.80082		-0.166521		5.81108
0.176212		4.7481		2.24455		2.23007		5.28127		3.7353		3.92707		0.62322		3.8917		4.1242		3.27597		6.02919
-1.73759		0.400521		-4.61202		-0.290883		4.14733		0.643123		3.35266		0.974469		3.72118		3.97873		2.16142		5.63665
-0.81342		2.81484		-2.23126		0.533692		3.08483		-1.03489		3.49395		1.7411		4.33814		3.89998		1.19393		6.27693
-1.10117		2.35929		-1.54135		0.677361		3.98134		1.38943		2.49132		0.0492144		3.17011		3.63345		2.24462		5.46084
-0.98577		2.44193		-1.88507		0.284034		3.73137		0.784034		3.746		0.966309		4.08406		3.98252		2.32103		5.95588
-1.72893		1.85644		-0.647075		0.0781994		3.70798		-0.881978		1.65728		-0.507334		3.56867		4.0156		0.757616		5.73839
-0.1667		4.78249		0.11214		0.986466		4.24104		4.8497		4.39828		4.21796		4.65355		3.72434		3.64059		6.37411
-2.64931		0.894998		-2.64474		-2.1011		2.96649		5.16428		0.900207		-2.36073		1.95463		3.5021		1.10792		4.8577
-1.58193		2.08073		-2.07803		-0.513683		4.24193		0.654968		2.88695		0.571544		3.90434		4.13155		0.831264		5.79206
-0.660489		3.73688		0.607941		-0.450752		4.60821		3.47507		2.9211		1.0316		3.52446		3.6618		1.68114		5.92975
-0.688925		3.61831		0.489525		1.02241		4.93637		2.6841		3.28312		1.50254		4.32442		3.86068		1.93684		6.0823
-1.79436		1.73093		-1.91151		0.169134		4.21456		4.40935		3.16488		-0.979935		2.81104		3.96221		2.98623		5.82695
-3.19678		-1.224		-7.78541		-1.69562		1.21519		-4.87205		3.68143		-0.158786		4.02325		3.94146		0.513926		6.41527
-0.524993		4.63197		2.65232		0.620876		4.51348		4.40666		2.72403		-0.417918		2.96948		3.69302		2.69007		5.35307
-1.47365		1.65116		-2.26254		0.921015		2.75171		1.39618		3.83105		0.728732		3.68917		3.73798		2.72649		5.25121
-0.784909		1.96965		-4.274		-1.03647		5.68365		1.98623		3.77041		2.74052		3.7709		3.48101		2.41751		5.6284
-1.99706		0.20996		-4.55875		-1.40349		1.77556		-0.662892		2.29598		0.201165		4.33492		3.62119		0.61236		5.83653
-1.22849		1.74617		-3.78679		-0.0424095		3.53479		-0.354671		3.67708		3.37013		5.00165		4.2193		1.40437		5.95745
-2.65762		-0.117465		-5.41081		-1.70888		0.867099		-2.70947		1.79712		-0.478831		4.11532		4.12313		0.118789		4.96377
-3.33239		-0.0759877		-3.66187		-0.169726		0.28035		2.75638		1.74867		-5.10017		2.35314		4.15859		2.89273		5.57345
-2.04333		1.77002		-4.70971		-1.84554		2.01409		0.0105512		2.69664		2.46444		3.92883		3.19675		2.06997		5.49
-2.97328		-2.64461		-8.88342		-5.0346		3.50134		-0.549653		1.86053		1.26441		4.49851		3.78524		-0.960335		5.25094
-1.52057		1.16746		-3.39625		-1.28562		3.77924		0.754655		3.76719		1.98569		4.6177		3.82602		1.2756		6.02574
-1.32856		2.35209		-0.916346		-1.47146		3.49021		2.76407		2.72653		-0.333471		3.82023		3.845		1.21552		5.56475
-1.35599		2.10627		-2.21259		0.335844		3.61264		-0.279094		3.5631		0.951371		3.90532		3.86038		1.69175		6.05801
-1.07867		2.02699		-3.85647		0.041384		3.20583		-2.20544		3.46589		1.72495		4.3871		3.71835		0.898198		6.3823
-2.31488		1.03597		-3.74062		-0.791096		2.78487		1.97459		2.87113		-0.564061		3.37037		3.71827		1.20005		5.442
-0.671451		3.4733		-0.585505		0.413091		4.20568		-1.23462		2.38683		1.56473		3.65277		3.6744		1.19155		5.93554
-4.43559		-3.68231		-8.57404		-2.84322		2.12637		-2.8591		1.83276		-0.117425		3.40788		3.56887		-1.57185		5.4147
-1.27385		3.44394		-2.09115		-0.607804		4.61312		3.2464		3.83011		2.48408		4.37391		3.86475		3.62879		6.39383
-0.520814		1.99302		-2.62362		-0.470417		3.62996		1.40465		3.92446		2.53499		4.27632		3.84821		1.05922		5.88949
-2.35159		0.144266		-5.52768		-1.48068		2.41282		-0.887115		3.32478		1.10315		3.9206		3.99594		0.955042		5.86245
-3.04946		0.48074		-1.22138		-1.19703		1.15114		4.5197		1.78052		0.383839		3.73139		4.27629		3.66037		6.01674
-3.36126		-1.08267		-6.36763		-2.2321		1.90925		-4.51841		0.798181		-0.57472		2.96715		2.91335		-1.00236		4.96985
-3.46809		0.585722		-0.96892		-1.53792		1.80088		5.14376		0.292602		-4.40917		1.50974		4.09492		2.56799		5.66604
-3.43601		-0.477301		-3.39721		-1.97797		1.06127		0.55339		0.357394		-3.78293		1.8307		3.65275		1.42175		4.76792
-1.4588		2.53949		-1.76184		-1.19245		2.64132		0.744107		2.8655		1.23562		4.41914		4.0106		1.79948		6.29632
-1.72221		1.3864		-1.93395		-0.961382		-0.521975		4.52926		2.41646		0.0744697		3.45813		4.31321		4.54321		6.67583
-2.15245		2.04035		-0.250335		-0.687714		5.85898		9.7353		2.68327		-0.524626		2.68529		4.62571		4.27992		4.97132
-2.81051		1.96994		-0.339166		-0.786674		3.82349		8.21034		3.74596		-1.37295		1.73509		3.46206		3.62734		5.9057
-1.79036		2.59956		-1.39095		-0.250984		4.15755		7.61141		3.32335		-1.16627		3.61518		4.09156		4.22144		5.61474
-2.82599		-0.0292186		-2.8968		-1.40529		3.78655		3.88279		2.64201		-1.05529		2.6913		3.92627		1.85818		5.65267
-1.43299		2.84203		-1.39697		-0.0076905		4.31285		2.57499		3.49375		0.621411		3.81024		4.12512		2.23633		6.11005
-2.62863		-0.0070694		-4.71975		-2.36065		2.2263		1.20267		3.46168		2.0204		3.76315		3.82396		1.49743		5.80171
-0.609059		2.63702		-1.0321		0.210919		4.2978		1.14917		3.08375		0.672868		3.56392		4.00524		1.91594		5.36147
-1.76447		5.89888		9.19449		0.293425		7.19361		11.5204		0.640301		-6.56894		0.0283411		3.98549		5.79222		4.75307
-2.03731		1.28665		-2.89724		-0.412044		1.68683		0.99429		2.93131		-0.256391		3.62052		3.88476		2.3136		5.63156
-4.5416		-1.36684		-5.09173		-1.56457		0.0508569		1.25709		1.43178		-2.27844		2.19292		4.27027		0.700494		4.59298
-3.05733		-0.903658		-5.55106		-2.43373		2.00062		-4.07541		2.89416		1.49732		3.49931		3.22993		-2.38792		5.25865
-1.52946		2.32908		-0.119945		-0.481255		3.52312		2.72331		3.10166		-0.215908		3.24362		3.9061		1.21191		4.94026
-2.85991		-0.738698		-4.20215		-2.16738		2.76905		0.60647		1.40927		1.12982		3.90695		4.28408		-0.370076		5.15467
-1.95078		1.46573		-2.60126		-0.501488		3.40974		1.24543		3.49223		0.68876		3.72961		3.77079		1.02064		5.47099
-1.01145		3.49014		-0.220958		-0.237446		5.28966		5.55042		4.40797		1.55007		3.96696		4.25886		3.57604		6.52673
-0.963596		1.73781		-1.864		0.941319		2.71115		4.19688		2.81373		-1.8363		3.18566		3.70517		2.51399		6.26825
-2.96357		-0.119465		-3.84234		-0.597201		2.31605		1.75121		3.12316		-1.01931		3.30063		4.1256		1.83443		5.52584
-0.281158		2.01466		-3.64801		-0.586445		5.9575		3.53841		5.28152		3.5967		5.84804		4.49277		3.87086		6.3115
-1.47282		0.79015		-4.34126		-0.461767		5.48185		2.26109		3.85672		3.60184		3.84766		4.1103		4.00709		6.1673
-2.97436		-0.4879		-4.7116		-0.676094		1.83085		-0.348173		2.28693		-2.61326		3.04415		3.97389		1.74866		5.38885
-3.12107		-0.871172		-2.95221		-3.07728		4.83326		5.88249		1.60966		-1.12094		2.50828		4.07623		1.6897		4.87478
-2.85227		-0.397885		-5.96387		-2.0859		1.41511		-0.277846		2.4065		0.322171		3.75623		2.99883		0.763979		5.11432
-3.24026		-1.74825		-5.56567		-1.49752		1.5715		0.588925		0.692429		-1.13309		2.8139		3.74842		0.691631		5.5028
-3.40376		-3.31561		-10.7766		-2.46555		2.2992		-0.83229		2.74226		-0.199041		3.86184		3.97389		0.82657		5.33946
-0.983005		2.13683		-1.82817		0.34081		5.79126		3.20312		3.97675		1.90312		4.23636		4.01274		2.68157		5.6006
-0.450609		3.61602		-0.763606		0.41927		5.28654		1.59044		4.62441		2.77263		3.95931		3.63687		2.43053		5.92072
-1.37569		1.99346		-3.20657		-0.472192		4.21051		1.3506		4.40999		3.17169		4.76805		4.10397		2.75933		6.44674
-1.81473		2.98314		0.730822		-0.279725		3.79617		4.73835		3.39819		0.885389		3.83938		4.30617		1.18765		5.84084
-2.51611		1.26925		-0.806038		-0.0083834		2.55739		1.85127		1.84688		-1.12393		2.55737		4.01104		-0.0543282		4.9478
-2.41798		0.389066		-4.88912		-1.01264		2.40984		-1.70159		2.55907		0.784415		4.14905		3.61743		0.797163		5.51304
-1.98038		2.44513		-1.69836		-0.546322		3.46131		3.58733		2.76734		0.648601		3.39231		4.05949		3.55248		5.29876
-5.1424		-3.77395		2.21614		-3.28263		-2.50585		-5.34103		2.22375		-2.94417		2.94357		3.82808		-0.565669		5.64616
-1.66582		1.81061		-3.88118		-3.08656		2.51738		-4.19622		2.18632		4.35397		4.87672		2.8824		1.33933		4.90404
-1.96419		-4.85434		0.261971		-2.83901		11.9182		7.19802		4.88113		5.71874		1.86708		4.48979		7.94641		6.39283
-0.181178		3.90546		1.11125		1.44147		4.42383		5.37016		3.18615		-0.286149		4.19008		3.96184		4.70595		6.05975
-1.19992		2.32241		-0.179726		0.787926		2.92766		2.96239		2.63267		-1.72099		3.3672		4.01718		2.21735		5.83405
0.0987103		6.98293		9.15775		3.04592		4.63879		11.7734		0.833168		-4.39428		0.767764		3.9314		5.67351		4.84418
-2.99355		0.564425		0.381325		-1.09763		3.39576		6.82354		2.00169		-2.44055		1.8583		4.6027		0.118054		4.98461
0.326731		4.28084		3.22791		3.13652		8.92539		12.3159		3.25529		0.63819		2.28832		4.82833		8.0798		5.02485
-2.19994		-1.36283		-4.67141		-1.71276		5.39626		2.46544		2.28337		-1.04581		3.37568		4.09018		0.203337		5.92297
0.0111152		4.95074		3.70975		2.32823		3.64827		4.2968		2.91229		-0.335588		3.86614		4.29948		4.05126		6.06403
-2.82549		-0.940411		-6.32272		-1.86017		2.53239		-3.2737		3.32181		1.53058		3.85256		3.09392		-0.595511		5.46483
-2.89531		-1.19604		-4.41494		-2.31963		3.22864		-1.7166		2.13347		1.19403		4.18266		3.54222		-0.315202		5.12605
-1.65876		2.91369		-0.427241		-0.17025		3.01108		4.10573		2.73507		-0.689228		3.08284		3.84875		2.08643		5.94592
-1.4325		1.50063		-1.13839		0.739344		0.573689		0.573436		3.27562		-1.36157		4.47566		4.21725		1.68162		6.03807
-0.338008		3.54082		-1.63204		0.498622		3.88491		2.0647		4.38699		3.71062		5.12011		3.64308		2.13072		6.06919
-2.72435		0.930087		-3.5597		-1.99215		1.36921		1.89088		2.71675		0.290563		3.66557		3.71667		0.980236		5.45013
-2.12957		1.77617		-1.53016		-1.0802		3.57465		2.12235		3.02879		1.12734		3.81633		4.07994		2.14617		5.83646
-1.35495		3.55095		1.98514		1.10164		3.52826		6.80428		3.28625		-1.18148		3.36992		3.92602		3.70209		5.52163
-0.0559144		4.59668		0.938548		1.88495		4.27816		1.93855		3.59374		1.57353		4.63244		3.95013		3.23342		6.39251
-3.26328		-1.29813		-3.64809		-2.07863		2.43854		-2.73743		1.80278		0.291189		3.34097		3.96676		-1.33263		4.78308
-1.13444		2.88717		0.321842		0.0175083		2.54092		3.6335		2.40174		-0.119923		4.04079		4.01512		2.607		4.73394
-3.13895		2.45114		4.42683		-1.94973		5.32028		13.0704		-0.0134698		-6.11755		-0.422517		3.66378		3.06602		4.49676
-1.62096		1.18419		0.359194		0.231161		6.79361		7.16029		2.51107		-1.17445		2.54694		4.44568		2.22835		5.35148
-0.936769		3.72387		-0.0879315		-0.272937		3.3875		3.16803		3.13494		2.18405		4.07759		4.20725		1.93868		5.8704
0.305824		4.92137		2.07367		0.492488		4.4238		5.20395		3.93675		1.56059		4.10185		4.27304		2.46102		6.00509
-2.70953		-0.494569		-6.60519		-2.07167		0.49674		-2.84578		2.2953		1.56725		4.24096		3.50446		-1.60004		5.73937
-1.32264		2.06028		-3.63913		-1.74608		3.9989		-1.72033		3.14039		4.43609		5.30834		3.73167		-0.0853264		5.57881
-2.20017		3.68839		5.36576		0.630217		5.00992		12.8111		1.31324		-5.71004		0.910805		3.7669		3.92309		4.92996
-1.30192		2.23485		-2.24887		-0.765926		4.16795		1.72376		3.85415		1.82598		4.10448		3.82848		1.74919		5.73198
-1.64713		1.43845		-5.45013		-1.40895		2.48696		0.239892		2.91221		4.24837		5.02412		3.26025		1.78035		5.35175
-2.54063		2.02237		-1.23927		-0.234198		3.64729		6.89708		1.92126		-2.50919		2.60397		4.06875		4.14417		5.08295
-6.82787		-8.10483		7.33298		-6.03312		-4.83926		-10.2416		0.81379		-1.44276		3.1001		3.51505		-3.31853		4.09157
-0.0512947		4.88802		0.861252		0.391825		4.63062		6.1614		3.42622		0.339812		3.25121		4.16372		3.81735		6.28351
-2.39751		0.821276		-3.19118		-1.80563		2.77244		3.08926		2.47027		0.0928511		3.69221		3.80303		1.61456		5.60674
-1.5625		2.281		-2.40581		-1.09467		3.68487		0.203822		2.96815		2.24786		4.60783		3.92478		1.08281		5.68029
-2.02771		1.54587		-3.04886		-0.87698		3.01801		0.975751		3.10595		0.696004		3.55086		3.94698		1.57392		5.64399
-2.29782		1.49348		-2.50112		-1.45427		3.53884		-0.71028		2.57672		1.48512		3.84615		3.84051		-0.48829		5.10917
-1.45538		2.05283		0.646632		1.17141		3.92786		5.34644		1.13478		-3.74027		2.6712		4.29681		4.31178		5.37204
-1.30541		2.123		-3.2265		-0.240355		3.82739		-1.83642		2.9262		1.7407		3.93107		3.39779		1.05472		5.62815
-0.747638		4.14241		1.85463		0.776895		4.76182		5.96195		2.9705		-1.01625		2.96587		4.03061		2.72563		5.63333
-2.78153		-0.0420548		-5.48346		-1.35723		1.58164		-2.41273		2.351		0.0846041		3.59928		3.78894		0.501923		5.45486
-1.4011		2.27308		-1.64659		-0.295362		4.35617		0.371612		3.10098		0.978088		4.02376		3.87274		1.34231		5.24744
-0.811801		3.46969		-1.273		1.09984		3.02089		-0.29692		4.01948		2.12322		3.7266		3.93787		2.15924		5.63544
-2.4969		0.858007		-1.50288		-0.746319		3.17402		3.5856		2.37543		0.525124		3.55371		4.20721		2.39667		5.01683
-0.684057		4.30966		-0.604058		-0.340418		4.63027		2.71046		3.72552		2.95042		4.11642		3.98121		2.37609		5.99503
-1.25947		1.901		-5.13109		-1.7886		3.67714		-1.48946		4.60515		4.70137		5.5979		2.90237		0.83973		5.68209
-1.44782		1.59253		-3.07113		-1.14896		2.98536		-0.184416		2.69825		3.76557		5.18565		3.60063		0.589154		5.77211
-1.01664		1.67049		-3.50748		-0.986971		1.63741		0.579043		3.01791		1.57879		4.56477		3.11542		1.47387		5.48733
-3.03749		-0.0509168		-5.10967		-2.1863		2.7191		0.343182		2.98385		0.433553		3.66424		4.22365		0.383525		5.60883
-0.135953		4.93103		1.2272		1.00695		4.35777		2.63276		2.70977		-0.35031		4.07215		3.91912		2.87732		5.59831
-1.51441		1.40865		-3.65091		-0.621557		3.20273		0.215063		3.31437		1.20231		3.56521		3.43603		1.70585		5.6057
-2.65661		-1.71721		-6.88277		-1.37674		3.37323		0.26604		2.68888		-1.01483		3.18497		3.71278		0.530281		5.42509
-0.431367		5.42799		5.64092		1.79911		5.03104		9.65631		2.21494		-3.21809		2.28466		3.88878		4.10113		5.15744
-0.902696		3.90575		0.637527		-0.523273		5.34365		4.33274		2.79565		0.0556144		2.80782		3.67122		1.89806		5.49159
-0.354974		3.27159		0.922832		1.27642		5.2151		10.2038		4.52876		0.0887483		5.33832		5.4373		6.14842		6.27584
-0.375231		4.14961		0.488091		0.156416		5.56794		1.84047		2.8409		1.59444		3.759		3.81993		1.12242		5.58973
-0.839349		3.37116		1.7846		0.704318		4.54035		2.62523		0.719398		-1.94138		2.81176		4.08644		2.95891		5.30684
-0.825163		7.34634		2.4352		0.866352		2.8267		4.88825		2.52993		1.58727		1.75713		2.544		8.00568		5.51311
-2.19342		0.464573		-4.87648		-0.763148		1.94956		0.14082		2.81522		-0.368245		3.81812		4.12431		1.52091		5.91618
-1.382		3.26341		2.01576		0.243804		4.93748		4.85986		2.29843		-0.695341		2.77954		3.81266		2.60224		5.33366
-1.43116		3.07351		2.12543		-0.712932		3.93546		7.19308		1.65065		-2.13048		2.36373		3.99351		1.96518		5.81403
-2.40004		1.16513		-3.68304		-0.586548		2.43639		0.358449		2.94444		-0.669866		3.06663		3.68996		1.0396		5.4441
-0.6413		3.99465		1.33331		0.824692		4.07169		0.762409		1.78223		0.587446		3.20574		3.59143		2.11521		5.41844
-0.43525		4.58987		2.08599		-0.936451		4.59619		3.88592		2.47473		1.33004		3.67993		3.60959		1.71973		5.39139
-2.7809		-0.825052		-4.87043		-2.09368		2.34245		-1.16973		2.41371		0.933641		3.81207		3.76683		0.118032		5.45849
-3.83507		0.934289		0.252828		-0.487658		1.02272		4.05081		0.662773		-4.76038		1.27316		4.23207		2.83962		4.62401
-2.28841		-2.061		-6.18659		-0.846129		5.58849		4.72596		2.7858		-1.0607		3.70134		4.48951		3.39871		5.60386
-2.74549		-1.60367		-7.82484		-1.87652		1.05146		-3.62882		2.67237		0.436803		4.02456		3.82165		-0.850052		6.06573
-2.88856		1.51765		-0.672992		-1.22461		2.03441		4.21852		1.9521		-2.0668		2.35089		4.28554		1.3747		4.59839
0.136683		4.25039		1.02986		2.20797		4.46874		3.2054		4.87829		1.85618		4.74012		4.13154		3.62279		6.33445
-1.67924		2.79816		-1.78525		0.140859		3.54864		3.12234		3.50027		0.00790314		3.59269		4.34454		2.4993		5.88799
-1.76647		2.31118		-1.07203		-0.42769		3.01414		1.72623		2.66663		-0.375503		3.05489		3.77401		2.03748		5.49681
-1.52285		2.77794		-1.63345		-0.563101		2.63598		1.94296		2.90263		2.79345		3.77451		3.43158		3.6796		5.82616
-2.18929		1.28025		-2.68634		-2.33565		2.67878		4.37871		2.07191		0.883453		3.35162		3.68961		2.68111		5.19263
-0.57008		3.0034		-1.68102		0.61528		4.32693		-0.29741		3.88469		1.33935		4.45986		3.92893		1.66865		6.33071
-1.94837		3.19779		-0.357013		-0.277493		3.56158		5.93847		2.4318		-0.168981		2.89835		3.81799		2.15653		5.71567
-1.3551		5.68545		8.72691		0.855839		6.37182		13.5451		1.40713		-4.42593		0.797382		4.24492		4.31588		5.01862
-0.222858		3.20886		0.682121		1.17219		4.56273		5.98972		3.90195		0.694679		4.58921		4.47738		4.65219		6.4142
-2.0517		1.04472		-3.50659		-0.448868		2.56769		-0.561631		2.77632		0.188623		3.38839		3.68206		0.875694		5.47347
-2.04295		0.74623		-6.63905		-1.49362		1.92904		-2.08287		3.16035		2.17264		4.5515		3.23014		0.467783		5.49025
-0.391221		3.6553		1.60164		1.58905		4.25412		4.05972		3.41531		-0.270827		3.66243		3.84576		2.74356		6.18883
-1.39692		3.98975		3.25996		-0.288081		4.94981		9.68097		3.07691		-0.721124		3.06029		3.87314		2.74412		5.43452
-2.15996		1.06223		-6.72527		-1.3203		2.29072		-1.95753		4.07708		2.21545		4.77435		3.97672		1.42689		5.71914
-2.00783		-0.41573		-3.85713		-1.65389		6.89108		5.49563		3.36242		2.82909		2.82449		4.20431		3.59396		5.56319
-2.01336		3.31389		2.61245		-0.893173		3.94137		10.7159		1.81659		-3.21285		1.84274		3.7196		3.70455		4.8788
-1.74874		1.07607		-3.07992		-2.23239		4.22647		1.94549		1.82938		0.278961		3.54778		3.76458		2.48463		5.10622
-1.81083		2.5748		-0.822344		-0.135481		3.95673		4.4747		2.84103		0.940255		2.86177		3.61257		3.99988		5.54735
-1.44169		4.14955		3.8815		1.23202		2.42293		8.30909		1.73835		-5.51552		2.26638		4.24971		4.41422		5.29354
-3.25125		-5.56639		2.49943		-4.56359		9.18552		5.32905		3.70958		4.80578		1.56218		3.89535		5.55251		6.423
-3.55705		-1.2534		-3.26919		-1.55768		3.85534		5.89584		1.45286		-4.67166		1.86587		4.26935		3.13135		5.20716
-1.77794		1.30287		-1.78305		0.0917842		3.43805		2.59986		2.59425		-0.577917		3.33657		4.19912		2.63929		5.45911
-4.59342		-1.52664		-3.53507		-2.79508		2.04906		6.67537		1.57096		-3.33068		1.59636		3.98482		2.29942		4.85084
-0.0884345		2.96157		-0.165469		1.36154		4.23492		3.03492		3.96287		0.537468		4.05262		3.79316		4.00273		6.55065
-0.616431		2.04412		-2.33203		-0.247362		4.48871		2.25881		3.02301		0.923657		4.17213		3.6974		2.22064		5.84138
-2.41706		-1.65725		-2.03257		0.0365669		5.50013		5.01758		1.86544		-3.04009		3.69407		4.92765		1.78411		5.05097
-3.15615		0.136673		-2.6465		-2.22318		2.09895		3.00726		1.09576		-0.641082		2.48593		3.69516		-0.0022997		4.90598
-0.467069		4.16419		-1.38052		0.470251		4.59072		1.64078		4.83476		3.93845		4.57023		3.84364		3.64268		6.44905
-2.08407		0.809318		-3.76495		-0.541783		3.26983		-0.763918		3.4021		-0.245217		3.50736		3.86789		0.967201		5.66789
-1.50673		1.68033		-3.79751		-0.358444		2.89285		0.598279		3.59379		0.94244		4.26633		3.66563		1.63816		5.87139
-2.26569		0.483323		-3.74298		-0.717061		3.60767		2.28221		3.41935		1.41274		4.13413		3.7719		1.7877		5.63013
-1.90123		0.32628		-4.50216		-1.46565		2.70365		-2.46824		3.37589		2.5688		4.37057		3.87653		-0.472958		5.58161
-2.4208		0.29936		-3.74629		-1.68786		4.07941		1.80168		3.3396		1.02185		3.94639		4.09925		1.29445		5.49744
-3.90764		0.581309		-2.42907		-3.83027		1.08016		2.60462		0.807387		-1.54488		1.88961		3.74452		1.22202		4.73768
-1.90538		2.19318		-2.81634		-0.630017		3.38985		4.24414		3.02924		-0.324431		3.91242		4.0493		2.49927		5.94514
-1.13185		2.43207		-1.89841		0.00230811		4.36601		2.14204		3.11463		1.12748		3.92541		3.62628		2.30784		5.80776
-1.5181		2.0704		-1.53116		-0.126193		3.06055		-0.382962		2.93868		0.924658		4.26609		4.07168		1.07554		5.68503
-1.40199		3.12033		1.48366		0.0954786		4.00236		5.6319		3.23848		0.470378		3.40377		4.32778		2.4317		5.66818
-0.925731		2.77604		-0.974703		-0.711614		3.54558		4.87163		2.781		0.25764		3.78682		3.32815		2.5497		5.83602
-2.42087		0.316104		-4.78245		-1.25717		2.76815		-1.78631		2.89232		1.07806		3.57833		3.59913		0.141903		5.67507
-0.411118		3.56594		-0.618638		1.06699		3.41409		2.1184		4.27203		1.28561		4.03731		3.65024		2.08493		6.08428
-3.10877		-1.76399		-7.56101		-2.49001		3.76788		0.21412		2.88554		0.167923		4.1117		4.21332		0.369647		5.57387
-2.30507		0.810455		-5.04875		-0.720907		2.07239		-0.684993		3.04399		-0.136425		4.18343		3.80361		0.921304		5.48651
-3.03622		0.0220181		-3.94148		-1.83597		1.96103		0.574486		1.10384		-2.63934		1.43804		3.60977		1.14987		5.29596
2.1594		7.01088		0.985273		4.12149		6.93551		-5.12438		6.61206		7.29399		1.12848		3.07829		2.90647		6.00671
-4.22767		-0.898248		-6.56003		-3.26977		-0.878497		-4.51561		1.9279		0.550488		3.35196		3.7253		-2.26627		4.97741
-1.52366		0.749585		-4.59566		-0.222591		3.02423		1.77604		2.52477		1.44319		4.86938		3.87456		2.04287		5.7633
-0.452853		4.49091		-0.559955		0.376141		7.28962		6.42491		3.84055		0.349877		3.37495		5.05506		3.7857		7.26704
0.178118		4.1187		0.325768		1.33827		4.29414		0.124971		3.12993		2.46952		4.82496		4.03539		1.73457		6.34887
-1.05183		2.10501		-3.7752		0.543797		3.10642		-1.91971		4.00097		0.573286		3.7128		3.77425		1.02223		5.65888
-1.30379		0.610983		-3.8734		-3.02352		6.45345		-7.46323		4.41885		3.22343		5.83642		3.9605		0.959427		6.54297
-1.14404		0.298282		-2.87109		0.881526		6.21565		5.95358		2.91931		-0.707457		3.28801		4.49555		4.56432		5.27785
-0.858209		3.17616		-1.22102		-0.542995		3.75984		2.98676		3.63898		2.00703		3.92203		3.82495		2.6535		5.90031
-2.50602		-1.19629		-1.23032		-0.892495		5.00717		8.66973		1.99441		-1.95194		2.55005		4.39897		2.9936		5.63861
-1.61179		1.61945		-2.88611		-0.292721		3.62083		1.42545		3.74741		1.24061		4.26996		3.56301		1.74555		5.61069
-0.286445		5.70384		2.25511		-0.235455		5.14433		5.04908		2.64777		1.40437		3.02826		3.58867		3.72622		5.5996
0.234984		4.44854		1.11467		1.47591		3.86527		3.09425		4.62965		2.39386		4.54413		3.78824		2.6408		5.90029
-1.08724		2.04683		-3.12663		-0.998036		3.00433		-1.03301		3.02924		3.47152		4.55792		3.39694		0.949474		5.08263
-0.742553		4.29952		3.39136		0.901744		6.51574		9.30451		3.08114		-0.935611		2.67557		4.04144		2.87172		5.47962
0.15876		6.31069		6.14831		2.28821		6.08003		10.6475		4.16713		-1.27274		2.96192		4.29143		5.25045		5.91193
-2.30708		0.204454		-6.37268		-1.70663		2.1514		-1.07994		3.46548		2.91357		4.11236		3.45085		1.22972		5.30675
-0.127064		4.62941		-0.0971495		0.374555		5.44501		4.43244		4.56278		3.53116		4.15133		4.34474		2.24113		5.65827
-1.78809		1.04772		-4.06359		-0.0883896		3.16909		-0.164204		3.19708		0.91001		3.76932		3.50942		1.59897		5.61131
-2.14074		-0.225347		-6.69897		-1.60395		3.49156		-2.14089		3.47618		2.74459		4.60213		3.37124		1.41585		5.41566
-1.50539		1.14916		-2.83474		-0.167182		1.65311		0.963774		2.66335		0.589484		3.19713		4.21262		1.47502		5.75715
-1.96679		1.73842		-2.40757		0.0253877		3.1657		1.63566		2.70908		0.0621291		3.04676		3.79547		1.40234		5.23303
-1.36279		1.66104		-3.2436		0.898089		3.9175		-2.96762		1.37998		-0.970429		3.55312		3.41138		-1.32313		5.01243
-0.0599302		5.67034		6.54971		2.30647		4.95343		10.5987		3.03445		-2.40681		2.56993		4.11821		4.59641		5.50643
-0.689478		2.87395		-0.781519		0.858007		5.69105		1.66181		3.1308		0.919983		3.72585		3.98687		2.12508		5.88037
-0.941269		1.10929		-5.54336		-0.834458		3.13693		0.224146		4.79099		2.88956		5.4679		4.53574		2.71186		6.32664
-2.09422		0.587293		-5.06602		-0.773026		2.01994		-0.41906		4.63674		1.57717		4.24575		4.10413		1.45963		5.91084
-0.7971		4.69703		6.68787		0.353829		5.96329		11.6769		2.31358		-2.80426		1.24178		4.01089		3.12227		5.22788
-2.80848		-1.42091		-5.96724		-1.16649		0.681081		-3.96783		2.4724		0.227951		3.47739		4.22407		-1.02507		5.32565
0.537569		3.02573		-1.13805		1.70228		7.1381		4.77686		5.23066		2.41432		2.64182		3.73718		6.22103		6.29729
-3.09055		-0.570111		-5.01757		-1.72011		2.58761		-0.732762		2.16065		-0.0076808		2.88606		3.64621		0.0503265		5.297
-1.58387		2.36369		-0.963451		-0.183005		4.76143		2.48096		2.89101		-0.475741		3.44155		3.90897		2.10951		5.59605
-2.62032		-2.45251		-4.83027		-2.19404		3.3767		4.92895		1.61437		-1.81237		3.55395		4.29281		1.33637		5.37568
-1.99267		1.9258		-3.5612		-2.37411		2.20261		-1.50381		1.88397		1.39022		3.96815		3.65428		1.27872		5.40299
-0.471301		2.89662		3.84371		1.13825		4.1764		5.23835		1.77968		-2.46099		1.516		4.06275		3.41896		5.20754
-0.450394		2.99876		3.46988		1.16726		7.08678		4.6488		0.935537		-1.05154		2.9659		4.47353		2.27111		5.14989
-2.04571		0.6224		-4.58179		-0.51741		0.581643		-1.98491		2.5367		0.673593		4.15622		3.69801		0.437486		5.62607
-2.2323		1.05134		-3.75237		-0.238212		2.77148		-0.318852		2.54089		-1.3033		3.15612		3.70132		1.62908		6.05262
-3.14403		-0.593916		-7.60731		-2.13007		2.07789		-1.43302		3.41853		0.0773892		3.57917		3.83777		0.559391		5.85573
-2.89116		-1.49879		-6.833		-1.87346		0.842118		-2.61933		3.29298		1.16852		4.34418		3.46252		-0.219891		5.39579
-3.06685		-0.236064		-3.97804		-1.77578		2.04254		4.02969		3.27734		-1.75849		3.48818		3.98654		1.47725		5.61113
-4.26373		-2.70782		-8.18004		-2.8571		0.90428		-1.14616		1.84581		-1.53815		2.72159		3.67262		0.413432		5.35182
-3.68391		-2.3065		6.39022		-1.9138		0.93432		-1.11601		2.26107		-2.13346		3.22259		3.5838		0.893136		5.60644
-3.32755		-4.22837		-8.49692		-3.44947		6.96354		-11.8917		3.94018		0.178228		1.89299		1.43373		2.26887		5.30969
-1.57349		2.3419		-0.130536		-1.38813		3.8506		4.42159		2.63241		1.18321		3.87331		3.66618		1.66194		5.5418
0.19204		4.41162		-1.99278		0.0835071		4.04887		2.30286		4.89953		7.55951		5.99652		3.81074		2.34771		6.30328
-2.93894		-0.0998588		-3.32589		-1.91992		3.88087		-2.23592		0.992543		0.200472		2.84348		3.01338		-1.62418		4.93351
-1.57102		3.06084		2.41936		0.422166		3.41018		7.55111		2.12475		-2.36875		1.95429		4.23375		4.12286		6.1245
-1.60495		1.17052		-5.38866		-1.02143		2.68658		-0.930363		2.89841		1.85378		4.38894		3.51366		1.11365		5.87296
-0.866883		2.7263		-2.52804		-0.620006		3.50625		0.277297		3.40248		2.26489		4.50761		3.62052		1.35993		5.97173
-2.12191		0.992643		-4.92767		-1.23934		1.60899		-1.11941		3.38359		0.824361		3.88953		3.93705		1.04725		6.04803
-2.20347		-1.0255		3.36304		-3.34216		2.4391		-5.27427		1.85967		2.79702		3.65422		2.4082		-2.54487		4.88197
-1.87503		3.75596		-0.954689		-0.673175		1.35279		1.18191		2.39096		1.32292		3.91793		3.40961		2.42532		6.38276
-0.686507		2.1222		-0.215214		1.083		2.37758		2.13672		3.36156		-0.279122		3.84582		3.93489		2.89198		6.16272
-1.95127		1.58865		-2.51075		-0.132881		2.53102		0.509584		2.57627		1.48037		3.5401		3.52162		1.63442		5.72567
-0.31805		2.76624		-1.74515		0.239036		4.56959		2.51595		3.27767		2.2935		4.38794		3.81511		2.20563		6.23271
-1.50765		2.16325		-0.202578		-1.55782		5.68731		7.01952		2.13504		0.142606		3.02502		4.08415		2.51142		5.13636
-1.49991		3.19118		-2.38138		-1.49047		3.93502		1.43966		3.45741		3.00199		4.37911		3.72533		1.94147		6.27192
-4.32259		-3.09022		1.62895		-3.63885		0.755232		-4.72715		1.22044		0.478643		3.80264		3.88816		-0.488389		5.36618
-0.710072		3.40681		0.52731		-0.305156		3.79601		4.92543		3.0055		0.220258		3.49988		3.41986		1.88619		5.11788
-1.51329		2.43196		-4.1867		-1.6796		2.56079		0.273862		2.27577		3.15398		4.10195		2.5375		1.65955		4.98032
-0.625803		2.93493		-3.90116		-1.01141		4.15608		-1.27994		3.40336		4.55667		4.98108		3.33942		0.528705		6.10885
-0.125977		2.94695		-2.80674		0.62877		3.09015		0.114773		5.08513		5.50462		5.32103		3.63534		2.20749		6.0099
-2.56886		1.01356		-3.87507		-1.09526		2.94096		1.84129		3.93915		2.58699		4.75666		4.3711		1.73477		5.49193
-3.36385		-0.431915		-6.05048		-2.54212		0.45855		-0.324594		2.83626		2.08781		4.0046		3.69056		1.92524		5.75429
-4.30596		-1.83902		-1.08484		0.917731		0.247198		1.88238		0.998652		-7.06806		0.951043		4.06331		1.42549		4.72843
-2.88677		2.3762		-0.761086		-2.0162		3.14961		5.68942		2.26512		-1.08746		2.47598		3.96971		1.51156		4.60832
-2.32667		0.218589		-4.08489		-0.914832		3.2487		0.48757		2.88628		0.0707537		3.44424		3.67062		0.458612		5.46362
-3.32177		-4.86096		1.03425		-3.99471		8.99482		7.60607		4.36313		4.80859		2.38609		4.03334		6.67481		6.31394
-0.812996		2.20918		-1.53831		0.288695		2.83031		-1.13797		2.70531		0.730703		4.54225		4.00717		1.25352		5.34126
-3.3873		-0.212516		-2.90642		-2.36422		3.08621		4.03699		1.35535		-3.17623		2.41253		3.8709		1.37915		4.43422
-2.54256		1.77985		1.11891		-0.437198		3.72772		4.25125		1.29211		-2.00279		2.13009		3.79721		2.83133		5.38203
-0.895159		4.43854		5.54925		0.722825		5.68364		8.67564		1.68372		-2.3558		2.41788		4.0688		3.6292		5.50973
-0.888171		-0.698403		-3.93815		0.544421		8.51225		8.65526		3.47234		1.7556		3.71222		4.95363		6.73214		4.71256
-3.6334		-2.93556		-7.19057		-3.4125		2.57878		0.00291572		1.16885		-0.919909		2.86541		3.22332		-1.38091		4.46007
-0.575649		2.51824		-2.16682		-0.78021		2.83765		0.939009		2.65814		3.01787		4.90008		3.52204		1.38898		5.9774
-0.672745		3.06562		0.441088		0.14131		3.94703		4.06755		4.08731		1.08613		3.64239		4.05814		3.47802		6.15154
-3.32428		2.62274		5.42045		-0.800143		3.85617		10.5338		-1.37036		-7.12904		-0.658517		4.02883		2.47485		3.93685
-2.0177		2.7166		-0.0814655		-0.843903		4.64058		5.74234		2.74482		-0.629877		2.49461		3.70231		2.3561		4.72881
-1.44419		1.98236		0.705592		-1.24084		4.10287		5.52397		1.85211		-1.96921		2.7315		4.31548		2.53299		5.36159
-2.15161		0.570432		-4.51379		-2.92798		2.76452		3.39311		2.84953		2.71362		3.9371		3.46459		1.48205		5.41554
0.591716		4.5259		1.87109		1.65231		3.70306		5.21265		3.58243		1.37511		4.54821		4.10612		4.17777		6.51655
-0.825962		2.37684		-2.07629		0.448749		3.18446		2.70138		2.48576		1.54676		3.09634		3.49435		2.78966		5.36605
-1.30963		2.92821		-1.34966		-0.85607		4.31832		3.6176		3.39024		1.93341		4.28248		4.00779		1.96338		5.72558
-1.29897		1.97449		-0.836595		-0.0622881		3.91537		3.18327		2.82932		1.54566		3.84744		3.79116		2.27044		5.40678
-0.200373		5.27238		-1.29942		-0.558186		4.28588		0.506421		3.46434		4.29723		4.56559		3.54139		2.15003		5.99171
0.324244		6.00558		2.38675		0.446997		3.63426		3.0966		3.79719		3.29242		5.08948		3.6474		4.61997		5.8441
-0.838266		3.23293		-0.501824		-1.49794		5.14859		4.15443		4.27525		2.18063		3.15798		3.92532		3.08693		5.63878
-1.54857		2.40834		-4.07351		-1.17743		4.00135		1.3547		2.91924		3.05723		4.49649		3.78858		2.0592		5.92192
-2.42923		5.25325		2.10917		-1.26968		3.96952		9.22693		2.87623		-0.178313		2.09065		3.7821		5.76126		5.11705
-1.32275		1.0208		-6.20761		-2.68813		3.15547		-0.966631		3.53924		4.01567		5.10791		3.29001		1.58371		5.96193
-0.59167		3.76273		-0.770714		-0.0092736		4.05458		2.42955		2.86281		1.69905		4.1069		3.66978		1.54952		5.46222
1.21414		5.16956		1.00374		1.86661		3.78782		3.1099		3.86741		1.51897		4.06434		3.40858		2.85691		5.99832
-3.71199		0.078431		-5.53179		-3.69682		1.84757		-0.147358		1.00987		-0.150228		2.34172		2.79391		-0.67583		4.11825
-1.4751		3.38743		-0.228012		-0.392671		3.95238		5.75765		2.80816		-0.964824		2.58028		3.92818		3.17291		5.90425
-0.23819		4.91316		4.43003		1.89726		2.60393		4.28809		1.94253		-1.74681		3.50736		4.30423		4.13204		5.48969
-1.15144		4.17089		3.2622		0.340493		6.14441		7.81288		3.07756		-0.483726		3.5078		3.91195		4.41159		5.39941
-1.57633		1.40679		-1.88489		-1.74603		5.46591		3.0252		3.45367		1.80736		4.05094		3.92571		0.92999		5.85053
-1.1159		3.06286		1.22366		-0.0508826		3.89954		3.63843		1.56179		-0.967526		2.64421		3.46809		1.8281		5.46513
0.154069		3.73834		1.30849		0.783725		4.1878		7.80682		4.14545		2.38992		3.68932		3.5933		4.62806		5.88181
-1.77412		2.26726		-4.98561		-2.38541		3.42865		-0.497157		3.87212		5.28237		5.40973		4.20331		0.257141		5.1305
0.103451		4.25765		-1.96498		0.587396		4.04014		0.255912		4.91194		4.55015		5.44061		3.76542		2.43719		6.42278
-2.53633		0.727826		-3.99711		-1.34904		2.32124		-1.74615		2.46051		1.50804		3.28118		3.14206		-0.210132		5.40725
-0.912597		2.56893		-2.74186		-0.302022		4.51998		-0.677754		3.95219		4.20168		4.84033		4.12752		0.593543		5.49356
-2.64579		0.509711		-6.95409		-2.6445		2.55892		-4.70992		2.39517		3.46716		4.31478		3.27991		-0.069061		4.90428
-0.723724		3.86441		-2.29426		0.440187		4.37807		1.02013		3.97998		1.71201		4.17093		3.71091		2.72011		6.26679
-0.886478		2.93252		-1.0687		-0.144149		6.72644		4.10135		4.37182		3.15205		3.59445		4.10658		3.93134		6.11703
-2.92981		-1.67966		-8.35598		-1.73261		2.83425		-5.44801		3.98489		2.27073		3.70042		3.01763		-1.17753		5.43252
-0.962502		2.3064		-2.48357		-0.843611		4.89665		2.96101		4.14229		2.95485		4.97942		4.42044		2.54318		5.93848
-1.93077		0.0577455		-5.4576		-2.46875		7.01156		1.29401		3.36231		3.78287		4.11815		4.01148		2.41357		5.74606
-1.34661		3.62162		-1.90291		-1.6731		3.89037		1.11007		3.51505		3.83183		3.72591		3.7459		3.5063		5.94198
-1.35225		1.39605		-3.57145		-1.19373		5.52352		3.77222		3.93781		2.27131		3.54887		3.75459		3.34541		6.03566
0.088868		5.05116		1.91505		1.1197		5.56884		3.80377		4.18692		2.4585		4.62552		4.12819		2.73834		6.4316
-2.88528		0.142262		-6.17525		-2.25988		2.55311		-0.305248		2.97465		1.17834		4.04056		3.47271		0.1517		5.86617
-1.05494		1.99823		-2.08074		0.0724922		7.19166		4.1823		4.5101		5.21346		4.0897		4.15969		5.55656		6.14783
3.18513		9.59924		3.56172		-2.36844		7.40199		5.85452		2.47574		4.46044		4.52812		3.69217		0.135051		5.89861
-0.600991		4.27289		-1.69157		0.317019		3.50887		1.75165		4.09585		3.2507		4.72157		3.67936		2.40544		5.93656
-1.38026		1.84843		-2.7596		-0.281573		4.51671		1.20081		3.70713		1.63372		3.51391		3.72628		2.26521		5.79823
-0.371018		4.73335		0.779246		1.71288		4.887		3.51207		5.6345		5.98427		5.57223		4.31219		5.38052		6.17077
-1.58667		1.9526		-2.1243		-1.20391		2.69552		1.14408		3.91307		1.99179		4.12234		4.0449		0.363657		5.94227
-1.75668		0.26952		-4.17204		-1.64976		1.94262		-4.17809		3.3826		4.21271		4.74239		3.31837		0.114724		4.94706
-3.1435		0.657877		-3.66513		-1.40411		-0.300689		-9.22932		0.514557		1.03493		4.18684		3.84369		-1.97439		5.7893
-2.37529		-2.4875		-6.1698		-1.85706		5.21798		10.3035		3.78346		-1.55859		4.16565		4.96365		5.35273		5.25798
-1.94259		0.293804		-2.87389		-0.994737		3.18832		1.68572		2.68632		-0.681537		2.38242		3.5583		0.792126		5.55158
-1.40912		-2.03297		-8.10288		-0.683312		5.12651		3.73818		3.46868		1.97531		4.4541		4.79765		4.69417		5.77916
-0.0100731		5.10904		4.01418		1.61286		5.79442		9.32636		4.55531		1.29486		4.44246		4.20865		4.15718		5.90527
-0.823133		2.09304		-2.63565		0.210868		3.73878		-1.45733		2.97743		2.05899		4.33676		3.68934		1.316		6.06402
-1.19771		2.27042		-2.14861		-1.28232		6.15701		6.26681		3.69521		3.24468		4.04465		4.34688		3.46305		6.2151
-1.20683		1.8968		-0.972054		0.610525		2.70073		3.28773		2.70502		-0.0121771		3.21961		3.37319		2.52919		5.93826
-0.288263		2.81235		-3.06649		0.378004		5.66426		3.29337		4.53127		0.541274		3.89837		4.06253		3.62059		5.75203
-1.41226		1.96726		-3.1446		-0.229697		2.35096		-0.448272		3.71756		2.45504		4.06821		3.6983		1.26605		5.69285
-0.66969		3.35433		-0.336034		0.0881146		3.87885		1.9352		3.38759		1.97025		4.25558		3.93869		2.25164		6.02953
0.639503		5.03554		-1.83369		0.365358		4.15559		0.0567774		5.17952		4.24948		5.67181		3.84974		3.74511		7.09347
-1.88606		1.48609		-2.30373		-0.10517		3.62441		0.347625		2.9521		0.294246		3.13823		3.67502		1.27266		5.58816
3.36014		7.24389		2.08763		5.38162		9.76702		5.02565		7.17605		2.66233		1.64927		3.86251		7.76352		6.4669
-1.38565		1.70982		-3.08366		-0.715862		5.21147		5.04335		3.7276		1.60979		2.80085		3.63018		3.02926		5.69154
-0.884189		-0.346596		-6.87581		-1.36971		7.92919		3.03249		5.63518		5.56948		3.29679		4.30259		5.37129		6.30539
-4.17286		-5.8649		-8.01085		-3.26973		3.89457		4.05893		0.677118		-2.34139		3.88956		5.09482		0.273995		5.74754
-4.6547		-4.79951		2.0332		-4.38814		0.530783		-7.8859		1.9078		1.03715		3.85974		3.30337		-3.29549		4.15729
-3.31985		-2.46778		-8.59632		-2.99748		1.31134		-1.17008		2.30729		2.27653		4.25727		3.53046		-0.7195		4.86236
-1.40444		1.81194		-3.0406		-0.681038		3.27532		-0.330674		3.92045		2.80614		4.31246		3.6045		1.17112		5.75413
-1.86211		1.6231		-4.43113		0.338742		2.51963		-1.99138		2.62816		2.47842		3.52074		3.3242		3.58899		5.511
-1.46873		0.918268		-6.47548		-2.45033		3.11124		-2.34956		3.91476		5.09114		5.89664		3.59227		-0.141426		6.05499
-2.45545		-0.975408		-5.00684		-1.24163		5.02379		4.73268		2.83036		-1.22428		2.59429		4.11141		2.97717		5.41824
-1.2784		1.92947		-2.71702		-0.0221525		3.23172		0.396588		3.3365		1.3649		4.22431		3.66134		1.16947		6.02534
-2.8302		-4.42692		-8.06773		-4.7366		14.2436		12.9801		4.69206		7.14888		1.57131		5.09188		8.24185		6.48735
3.45175		7.46704		-0.154339		5.65917		10.928		4.20002		5.64362		11.3049		-3.70376		2.063		0.834529		4.71004
-2.29292		1.21143		-3.73213		-1.12771		4.08615		3.0061		3.44137		2.21707		4.20913		3.7634		1.79817		5.54525
-0.794452		3.08516		0.72		0.802981		6.38693		7.98653		3.93846		1.07126		3.60372		4.25631		4.24884		5.64546
-1.12846		1.14496		-4.66404		-0.738655		3.17403		1.84514		2.98694		1.96136		3.8041		3.39		1.05905		5.75623
-1.61062		2.65717		-2.35613		-0.0112208		2.94142		2.1873		3.61012		1.36912		4.17827		3.59192		2.97956		5.93515
-1.44179		2.08632		-1.15695		-0.695307		3.80581		2.51308		2.62717		1.40631		3.73441		4.02212		1.8737		5.94492
-1.68024		0.712676		-2.49363		-1.9943		3.84762		0.667579		2.12383		2.11556		2.90869		3.26458		0.0733525		5.15556
-4.17466		-3.30507		-7.52338		-3.51795		-1.65378		0.786004		1.02579		-1.53659		2.30663		3.49942		-1.02811		5.24148
3.61823		3.24077		1.71665		7.14521		13.4746		7.14399		9.75883		0.203835		0.351829		3.11334		9.00585		6.34391
-2.46383		0.583533		-4.56323		-1.42608		2.60306		-0.619524		2.52323		0.195959		3.31147		3.40219		0.777963		5.17717
-1.57888		1.12102		-2.75251		-0.997695		4.25291		0.081111		3.13708		1.95043		3.58752		3.75445		1.18729		5.45111
-0.0051451		4.83423		0.60484		1.07177		6.81997		0.490708		3.80152		2.56694		5.67953		4.20058		2.13037		6.77017
-0.973643		2.84105		-1.04085		-0.0497055		3.90143		0.711191		2.67103		0.759046		3.77239		3.90158		1.74173		5.90773
-2.1196		1.31984		-4.7641		-0.708987		2.62142		-1.30929		3.34604		0.445235		3.46048		3.64964		1.64882		5.63416
-1.01508		2.69655		-2.78306		0.580089		3.73734		-0.869415		4.36658		2.91161		4.45904		3.4468		1.97707		6.03396
-0.701537		2.34071		-4.59839		-0.818265		3.40034		-1.20017		4.18079		4.01321		5.98582		3.31993		1.1096		6.24649
-1.08152		2.00604		-2.71412		-1.27587		4.41601		0.260877		2.82234		2.23558		4.25337		3.39734		1.27498		5.58118
-1.22168		2.94241		-2.5899		0.662501		2.65209		-0.951921		4.23994		2.12494		4.02035		3.73235		2.59333		6.19943
-1.01876		2.21309		-1.11399		-0.557732		3.51132		2.47424		2.64221		1.33027		4.05526		3.70647		1.45039		5.99049
-2.02718		0.509434		-4.77651		-1.32517		2.63452		-1.14078		2.35146		1.86257		3.69303		3.76402		0.652957		5.72977
-2.90119		-1.99103		-5.75581		-1.23014		4.13679		2.75773		2.46464		-1.23543		2.97244		4.22372		2.1557		5.09931
0.0703291		2.9686		-2.81258		-0.306667		4.2822		0.228057		2.72249		3.35209		5.01633		3.2683		1.81002		6.5604
-1.54404		2.53753		-3.27561		-0.164651		2.59856		1.55955		4.36834		0.296385		4.01677		4.25828		2.55395		6.64494
-1.85341		4.32196		1.40139		-0.458443		4.35412		7.26693		3.02947		0.244524		2.50066		3.48289		3.8974		5.86909
-1.37972		1.80183		-3.05996		0.336186		3.59669		0.551203		3.90791		0.599553		3.6415		3.55469		2.0635		6.05887
0.183965		5.08276		-1.2008		-1.31789		5.30992		3.31092		3.62263		5.1519		5.14884		3.13074		3.26992		5.77549
-0.719755		0.529253		-2.85342		0.761781		8.60285		10.5395		4.13717		2.43881		4.46332		5.24318		6.59777		5.4261
-1.60027		1.16848		-2.67449		0.0657061		3.73832		1.95442		3.5541		0.600041		4.2409		4.27436		2.02769		5.81788
-1.93345		2.19021		0.232657		-0.368767		3.86251		4.51181		1.79788		-2.72718		1.86329		3.65897		2.36553		5.17463
0.228716		3.27396		0.379094		0.534293		5.91165		6.09385		5.54342		2.67503		4.4609		4.33488		5.00156		6.50106
-1.62656		3.04514		0.565254		-0.87383		3.39333		5.73433		3.60395		0.380557		3.74344		4.08083		3.93783		5.45856
-0.445488		2.87154		-2.2571		-0.67924		2.95373		-0.676426		2.47618		2.20492		4.7925		3.36253		0.762742		5.66234
-0.753883		2.99605		-2.6497		-0.219992		4.42632		1.91169		4.203		2.69717		4.49656		3.62788		2.11285		5.90868
-1.3278		0.558013		-5.1316		-1.28289		4.05473		0.476884		4.70509		3.01964		3.77073		3.62792		1.53596		5.75027
-0.814207		4.46598		0.975856		0.765375		5.07828		5.61039		4.53984		3.39909		4.29221		3.88489		5.80028		5.95636
-0.751278		4.35435		3.59117		0.907846		4.54543		9.81666		2.77156		-0.862131		3.14337		4.38978		4.48117		5.33478
-1.55336		1.16326		-3.24072		-0.806077		5.3326		2.6678		3.30913		2.73058		3.77699		4.0996		3.47009		5.37902
-1.6109		1.81738		-2.49011		-0.783621		3.37916		0.420561		3.26158		1.60522		4.14122		3.76822		1.08928		5.69924
-4.29361		-0.89129		-1.70473		-2.12241		0.452152		3.09007		0.804661		-3.15646		0.996131		3.50889		0.774483		4.17425
-2.03173		4.24297		5.9282		-0.866009		6.2024		13.1935		2.32217		-2.59881		1.61472		4.21671		4.56821		5.26347
-1.54637		2.93338		-0.518679		0.127182		3.95432		4.77918		3.78727		0.179102		3.43563		4.29551		3.24545		6.02959
-2.44401		0.875264		-2.52769		-1.24945		2.86003		3.88724		1.70524		-1.62773		2.58339		3.67857		1.722		5.5368
-0.169074		3.77099		2.50875		2.29766		2.38799		5.0062		2.26443		-1.55696		4.18037		4.13797		4.07389		5.9529
-0.193069		2.55912		0.105637		-0.65579		5.94869		6.01518		3.44254		1.30539		3.29362		4.05555		4.80089		5.75179
-2.05892		0.836179		-4.71049		-0.582439		2.62498		-0.470222		3.65897		0.106454		3.76826		3.75168		2.01064		5.86948
-3.03047		0.274339		-4.13035		-1.59969		3.34181		2.65918		2.49982		-0.368888		3.46802		4.09653		1.22761		5.43372
-0.101567		4.65498		4.29469		1.2136		4.52885		8.38574		3.07669		-1.63873		3.1651		4.20469		4.27161		5.76905
-1.40283		2.31191		-2.15878		-0.215486		3.43956		2.97683		3.25698		0.508273		3.85616		3.84118		3.0423		6.08012
-4.21758		-3.58481		-3.73742		-2.71789		1.44746		0.294734		-1.02392		-3.55189		3.01827		4.30755		0.697739		5.72887
-3.19808		-0.307487		-4.64921		-2.36733		0.827778		3.07553		1.47709		-1.48848		2.70301		3.47569		0.925763		5.10605
-2.57419		1.34927		-4.37033		-0.569193		4.24842		0.353492		2.84774		0.733047		3.54545		3.18152		1.3696		4.85891
-1.22389		3.29836		-1.08492		-0.422622		5.59076		2.72256		3.4732		2.71035		4.76104		4.01447		2.4586		6.27142
-1.1606		2.86021		0.258974		0.127734		3.22826		1.36516		2.21612		0.778746		3.9258		4.08129		1.62043		5.94883
-2.62129		0.548243		-3.45037		-0.988731		2.2458		2.06787		2.79791		-0.903698		2.74832		4.22132		1.63792		5.73684
-1.06204		1.94362		-1.56237		0.528816		4.28661		0.980371		3.27569		-1.34916		3.5267		3.8233		2.08077		5.62562
-1.80624		1.51579		-4.45304		-0.141321		2.12548		-1.32797		4.00618		1.641		3.95349		3.50069		2.14521		5.84291
-4.88077		-2.12983		-6.43807		-2.13153		0.780074		1.66794		1.11502		-4.98117		1.50653		3.71054		1.29434		4.65146
-2.29859		1.78299		-3.78378		-2.48876		2.6176		0.0204034		3.29684		2.93949		4.11336		3.56544		0.329181		5.31055
-0.611864		4.49885		0.109596		-0.163797		4.14143		2.94969		3.43048		1.45987		4.08998		3.68577		2.15354		5.87048
-1.89454		1.04452		-5.21073		-1.54902		2.30345		0.225187		3.40044		1.58175		4.45362		3.54688		0.876816		5.59309
-0.0726564		3.90164		0.23038		1.75882		4.93667		3.36417		3.85421		1.00712		4.37426		4.19686		3.54372		5.94621
-1.53604		1.6911		-2.64146		-0.362844		2.88571		0.0469918		3.36293		0.37826		3.45937		3.85314		1.10837		5.75047
-1.55884		2.22829		-0.652361		0.0915927		3.41993		4.21518		2.7213		-2.02756		2.70107		3.80135		2.96125		5.8446
-1.4831		1.49186		-1.3865		-0.382492		3.30162		5.68784		3.95497		-0.564248		3.84039		4.17608		3.54084		5.95115
0.465793		4.91314		2.16469		1.98481		6.3227		5.24289		3.97364		1.8096		3.39986		4.01723		4.90774		6.13723
-1.51404		2.05556		-3.73537		-0.586805		2.3881		0.752262		4.52017		2.18602		4.24981		4.03494		3.04119		6.23207
-2.19113		0.922968		-1.92834		-0.953361		3.49295		4.22236		3.28265		-0.824523		3.26634		3.99301		1.42536		5.77076
0.16736		7.82592		1.73527		1.85865		3.18979		2.86456		3.86181		4.39964		3.51854		2.32319		7.30081		5.80699
-4.32379		-2.63119		-9.58799		-2.33406		-1.34142		-3.5231		1.88644		-2.97767		2.90568		3.63854		-0.181557		5.50449
-1.27506		3.55047		-1.67866		-0.952094		3.73203		2.16397		3.08557		2.84472		3.79026		3.06683		3.52888		5.62255
0.174044		6.48201		2.25995		1.18688		4.27364		3.60203		3.57531		1.6538		3.88184		3.32931		5.81116		6.18788
-1.78988		0.933267		-4.53452		-0.636593		3.69205		-1.75818		3.31186		1.25577		4.08211		3.733		0.791992		5.90482
-1.37521		1.79913		-1.97043		-0.50861		3.95334		3.60595		2.48135		0.409752		3.32368		3.93127		2.08143		5.45984
-1.96672		3.75846		1.97394		0.631661		4.0106		8.70152		2.81689		-3.10182		2.00397		3.81736		3.96656		5.44497
-1.20024		2.4567		0.001173		0.317745		7.05935		7.2892		4.24317		1.6654		2.93638		4.20056		5.15528		5.82799
0.979671		5.9		3.02629		3.79488		3.95623		0.997387		3.40811		2.61105		4.21624		4.21565		3.39454		6.48793
-0.316594		4.07262		3.44977		1.79651		4.52644		5.86998		2.83792		-1.25942		3.11585		3.96285		3.56365		6.14688
-0.948326		3.06119		1.53343		0.616912		3.74725		2.93925		3.20383		-1.70056		2.84648		3.81805		2.58515		5.78673
-1.71365		1.19699		-3.39947		0.240831		2.09617		-3.23076		1.59637		0.89995		3.63615		3.39269		1.2379		4.62391
-1.93818		0.199575		-2.22943		-0.411261		4.66167		3.49114		1.79189		-1.18		3.26696		4.19759		2.15551		5.84149
-0.531858		2.92419		-1.72607		0.280682		4.33467		0.855165		3.38322		1.82629		4.00376		3.60065		1.98348		5.79201
-2.15087		-0.362006		-3.06433		-0.151642		4.63591		4.89887		2.41		-1.97425		3.05672		4.21895		3.34553		5.21859
-2.78701		2.54711		0.577154		-2.30004		4.88466		12.2087		2.23206		-3.77925		1.13817		3.55099		2.82886		4.82319
-2.77852		0.18056		-3.63699		-2.14105		0.997431		0.616763		1.82587		0.592858		3.28856		3.66107		0.426905		4.66907
-1.01828		3.42646		0.64668		0.688492		4.3693		3.60055		3.72667		0.2128		3.13792		4.03913		2.83921		6.08011
-2.56025		1.42394		-1.66599		-1.15742		2.52348		5.79164		2.4374		-1.88641		2.48349		4.17139		2.51942		5.25347
-0.71918		1.89225		-0.507559		-0.0164517		7.28459		7.8482		4.1554		1.30193		2.7363		4.34613		5.12232		5.85004
-2.10137		0.640581		-1.17984		-0.72311		5.39972		7.16364		2.13912		-1.82346		2.73032		4.58059		3.59539		5.27985
-1.19447		2.17282		0.0379864		0.735345		4.10838		0.802398		2.7579		-0.824422		3.43543		3.69738		1.72439		5.23387
-1.04844		1.79752		0.0962753		-0.247694		5.4802		4.40095		1.94033		-0.0478861		2.94396		4.13436		1.4153		5.50493
-3.73913		-2.51168		0.40445		-3.70275		-0.0666012		-5.43374		1.62871		1.07451		3.59715		2.89885		-2.11853		4.79053
-1.07091		2.99056		0.901315		1.02584		5.33174		4.96868		2.27313		0.155033		2.98854		3.6573		4.12389		5.28074
2.2702		5.16372		-0.941625		5.20454		8.88291		3.75797		7.07278		3.38796		1.71747		3.88574		6.75888		6.76755
-0.590836		4.40963		-7.27e-05		1.1776		3.56777		1.54292		4.7124		2.2801		4.32337		3.99675		3.80942		5.99948
-1.73415		2.57391		1.33819		0.317488		4.12762		5.02308		2.17734		-1.67389		2.82795		4.25167		2.51681		5.51393
-0.901221		3.43189		-0.886632		1.46064		4.64125		1.74479		3.37206		0.882236		3.92773		3.68966		2.58719		5.81096
-0.651698		2.37946		-3.36894		0.455146		5.43171		2.91675		4.17962		2.22349		4.11196		4.26288		4.07966		5.97986
-1.26579		2.00319		-3.31593		-0.0016463		3.15369		0.10442		3.96366		2.03966		3.91202		3.99185		2.29019		5.90202
-2.36148		0.196738		-4.24872		-1.77938		2.78302		3.90452		2.5204		0.334811		3.57012		3.33969		1.68195		5.14167
-2.01967		4.04981		4.6852		-0.0797871		5.71494		15.0116		3.03234		-3.25895		1.73102		4.45144		5.64653		5.31148
-1.55979		2.37073		-1.39722		-0.7631		3.37785		0.258719		2.61314		1.86563		3.55014		3.71318		0.486787		5.37993
-1.07683		3.35726		0.278424		-0.538502		5.32837		5.52566		3.2956		0.773128		3.95224		3.78789		2.43226		6.07192
-0.135186		5.3437		-0.503899		0.348869		3.25572		4.01995		3.20405		1.84266		2.78809		3.20852		1.95163		5.87015
-2.42576		2.49749		-0.405435		-0.562706		3.09279		4.46901		2.61325		-0.424828		3.06865		3.62628		2.04415		4.9773
-2.11654		2.82868		2.45161		-0.136882		4.55276		9.87377		2.2614		-2.18061		2.48334		3.96505		5.2552		6.1239
-0.953748		5.11106		4.28607		0.212412		5.24947		7.75678		2.15957		-1.31272		2.9382		3.93902		3.47201		5.4164
-2.92458		0.225515		-3.18483		-1.06012		1.44418		1.42809		2.47049		-0.478607		3.30465		3.95501		1.09984		4.46174
-2.85382		1.57796		0.0708751		-0.699202		1.91003		7.77966		1.76524		-2.44906		2.58243		3.53949		3.35524		5.78911
-3.7148		-1.728		0.752673		-4.29115		2.75073		-9.07226		2.31591		2.86988		4.77719		3.30393		-2.16183		4.91812
-4.42911		-0.883827		-2.16578		-3.76686		2.74934		6.41625		0.292219		-4.09747		1.0469		3.8823		1.91687		4.79083
-0.0129513		5.42208		5.06509		1.43934		5.53642		11.0479		2.57409		-2.1629		2.92193		4.40666		5.27425		6.22009
-0.807929		2.65644		-2.99403		0.401388		3.7195		-1.19321		3.56515		2.01218		4.16169		3.45073		1.23918		5.98862
-1.51034		2.15918		0.301123		0.241311		4.05964		3.55482		3.08355		0.721031		3.34471		4.08349		2.13728		5.7562
-1.44465		0.506913		-3.9394		-0.116348		2.96462		1.05017		3.57121		5.01673		4.54296		3.77341		2.03419		6.6923
-2.58002		1.01243		-4.4038		-2.16336		2.01004		-0.527274		3.25348		3.96575		4.27109		3.65022		-0.0562277		4.90248
-5.49493		-6.93113		5.66853		-3.61552		-1.08319		-9.66644		2.42807		-0.694739		3.59222		3.33122		-4.4619		4.7558
-5.29297		-4.30165		-9.95201		-3.79673		0.224992		0.0250339		2.40904		-1.26019		3.15766		4.06274		-0.19786		5.07771
-4.88068		-5.45806		2.59128		-4.1007		-1.62726		-5.63188		0.533467		-1.44171		3.66376		3.62963		-2.15115		5.41434
-1.76858		0.267307		-3.66432		-1.01173		7.2543		6.38488		3.73671		1.77262		2.06228		3.83275		6.58063		5.93647
-1.37892		2.36243		-3.63483		-0.265985		3.23224		3.56512		3.02712		1.51131		3.3442		3.28658		4.23437		5.55251
-0.549384		3.87249		0.255776		0.829066		4.92212		4.0977		3.20597		0.557338		3.7609		3.52003		3.08365		5.79844
-2.56595		0.535617		-4.0943		-1.49513		2.06478		-1.58614		2.91045		1.84798		3.89017		3.627		-0.562748		5.4529
-5.45189		-4.63456		4.70749		-4.44751		-2.33322		-8.76774		1.72817		-0.311069		3.62568		3.96404		-1.15387		5.41762
-3.55063		-0.422974		-4.82731		-0.836168		2.10952		2.39136		1.85332		-3.46575		2.17268		3.84052		2.02642		5.31149
-2.03047		0.827177		-6.5952		-2.73558		2.58702		-3.25186		2.68102		1.81994		4.80437		3.63679		-1.72496		5.11136
-1.30873		5.95831		-0.648236		-1.66434		-0.0352111		-2.57157		0.994717		5.55362		4.11723		2.0033		4.13077		5.34656
-1.20987		2.19611		-1.72964		-0.104556		4.19557		3.24568		3.23948		1.43232		3.64517		3.67779		2.0269		5.63647
-0.428043		4.01969		1.70866		0.914392		3.78996		1.49539		1.52819		-0.582257		3.09639		4.13635		0.846019		5.65839
-1.67073		1.0654		-2.28892		-0.706608		4.2513		-0.858142		2.30205		1.75313		3.83864		3.66523		0.676205		5.36199
-1.77294		2.9912		-0.742629		-0.262116		2.8214		0.715822		2.9353		1.73749		3.60535		3.63858		1.74814		5.63804
-1.04796		2.68146		-0.150731		0.362477		3.13387		0.787469		2.65096		1.24092		4.12986		4.10709		1.30784		5.64837
-0.737125		3.16232		-1.0404		-0.0628145		4.21625		1.65658		3.06331		1.23442		4.23428		3.95376		2.04553		5.43945
-1.00105		2.09312		-2.41417		-0.164519		3.56417		0.844807		3.27007		0.472151		4.19003		3.98382		2.48734		5.93721
-1.23226		2.809		-0.34091		0.399159		3.73482		3.68229		3.41564		-0.31577		3.47466		3.81485		2.32396		5.75608
-1.38548		2.22911		-2.05303		-0.564277		3.35718		0.342699		3.57147		2.46127		3.9126		3.71885		1.12207		5.96033
-0.330679		4.33911		1.14261		0.758106		4.4084		6.72454		4.04815		1.4453		3.92746		3.60349		3.60729		6.24064
-1.28841		3.5355		1.46542		0.641838		3.88819		4.79076		3.04343		-0.471297		3.2206		4.15585		2.69327		5.93294
-0.12723		3.85024		0.178042		1.66418		3.97418		4.22251		4.62163		2.3237		4.38102		3.8407		4.38718		6.47981
-1.02307		3.89478		2.19856		0.644235		3.77647		5.47621		3.27112		-2.86676		2.28648		3.8379		2.21245		5.22656
-3.48208		-0.211091		-5.78218		-2.14526		1.66549		1.82459		2.18973		-2.40283		2.01706		3.73558		1.52801		5.92606
-2.07869		1.46474		-1.7725		-1.24992		1.94253		4.66355		1.91264		-0.616223		2.85844		3.82163		2.6841		5.57534
-1.51996		2.18545		-1.98611		-0.36885		3.34745		2.06458		4.75544		3.39296		4.81978		4.40407		2.94424		6.64843
-0.563835		4.36867		-0.081407		0.914341		4.56453		3.35374		3.57235		3.05506		3.62399		3.65052		4.25432		5.51855
-0.735949		3.93289		2.20285		1.22137		3.83526		7.69728		3.93888		-1.50367		3.57358		3.70474		4.48687		6.0049
-1.31869		2.64005		0.142168		-1.72115		3.94641		5.30358		1.42576		-0.344875		3.62942		4.28451		2.21101		5.34105
-1.28221		2.71486		-0.414695		-0.491988		4.86314		6.14938		3.18856		0.799347		4.3645		3.92208		2.93794		5.85354
1.12367		7.7437		2.04822		3.1846		2.56211		0.930104		1.57066		0.849281		4.57126		3.77715		2.72061		6.19638
-0.355047		3.4201		-0.107629		1.03172		5.08561		1.80377		4.24984		2.43093		4.3714		3.84876		2.40998		5.97016
-0.778972		3.89147		0.432372		0.171939		4.98864		4.08499		3.38429		0.814463		3.65161		3.97969		2.14226		5.87317
-1.01209		2.66725		0.4877		1.11392		3.77393		3.68055		1.90723		-1.63765		3.21758		4.1493		2.92531		5.5213
-0.964222		1.1263		-4.22881		-1.21914		6.39134		3.87098		3.51299		1.4228		3.71349		4.28854		2.85669		5.7909
-1.14939		2.51576		-2.83219		-0.429138		4.0506		0.0137768		4.11526		3.98541		4.28374		3.58076		0.69459		5.76537
-1.00513		3.636		3.74504		0.290733		4.20983		5.12934		1.7216		0.314923		2.39492		3.64482		1.20597		5.56242
-1.51315		-0.465665		-1.98123		-2.09107		9.63421		10.4819		2.45356		1.50749		1.42342		4.28366		5.11803		5.61341
-2.16685		0.519155		-4.18506		-2.36475		3.20473		3.32728		2.89443		2.15615		4.10403		3.31077		2.24392		5.17956
-1.19468		3.49339		3.2213		0.429229		5.04504		5.98701		1.86851		-0.730943		2.6672		4.02794		1.13398		5.42739
-3.10185		-7.62777		-9.98966		-2.35825		8.97287		6.43162		4.17625		0.074805		0.86616		0.549579		-1.87493		5.4065
-1.7123		1.80105		-3.84721		-0.502747		3.04353		0.125044		4.18459		4.37387		4.25026		3.7329		2.80337		5.36053
-1.93825		0.19724		-4.10873		-0.508516		1.57161		-1.89352		2.61801		1.12926		2.90381		2.42009		-4.29504		5.61524
-4.23305		-1.70083		-5.65819		-1.48779		0.354744		-2.75818		1.99071		-2.50319		2.98228		3.90268		-0.276291		4.93974
0.897228		-4.54924		-8.38087		0.303027		8.78176		10.7782		8.11016		6.72143		0.262017		4.21351		10.7657		6.72228
-2.8623		2.11732		-0.234272		-1.236		5.464		8.54913		2.92836		-2.35329		2.29439		4.20252		2.51834		4.87116
-0.725162		2.21721		-3.89053		-0.110233		3.72981		-0.958405		4.45191		3.53539		5.10314		3.57596		2.28844		6.06282
-4.08968		-1.76194		-7.78195		-2.28295		0.825386		-0.639821		2.47737		-1.29295		2.8294		4.25782		1.0715		5.60993
-1.5054		0.677375		-3.09933		-0.883097		5.42473		6.85784		3.72714		0.358273		3.42347		4.26874		3.12028		5.4952
-2.60356		1.66187		0.231739		-0.825128		5.07376		7.62723		1.85137		-2.26482		2.70217		3.95951		3.4002		5.57239
-0.300036		4.80783		3.82681		1.03033		4.69151		8.21779		2.72812		-0.796035		2.84564		3.86096		4.14779		5.65649
-2.77206		0.0938282		-5.91797		-1.42838		1.01058		-1.19492		2.31056		-0.23841		3.48593		3.13011		0.802768		5.02993
-2.03184		4.19852		7.1605		0.974777		4.54618		13.7776		0.524682		-7.11174		0.104759		3.95965		5.6411		4.78652
-2.21099		-7.84189		-6.61638		0.808914		6.39504		4.67333		1.94959		-4.18344		2.05885		7.1173		9.46465		2.5784
-2.45515		-0.857102		-5.53991		-1.82475		3.79049		-5.69852		1.80965		0.0865798		3.52189		2.30711		-3.07962		4.77131
-4.54347		-4.19271		1.83234		-3.8477		-0.485199		-4.61227		2.39008		1.41767		3.83515		4.39633		0.113215		6.05635
2.76212		4.08075		2.90449		5.43334		11.1599		7.30138		9.09695		-0.519785		2.20735		3.80909		7.73668		7.20615
-2.75511		2.70513		4.37975		-0.621965		4.0875		14.8864		1.93927		-4.89225		1.21656		3.93699		5.0488		5.52885
-3.24134		-1.72323		-6.79322		-2.06129		2.08882		2.53749		2.23499		0.42448		3.53158		4.13201		1.43426		4.76685
0.426115		3.10118		-1.10197		0.00098294		9.80911		9.03342		5.08498		3.78384		3.92478		4.0095		7.03408		6.36715
-0.0833636		5.21993		2.40066		0.74308		5.3826		6.49313		4.16936		1.01957		4.84179		4.02182		4.1463		6.50607
-3.97566		-3.19533		4.20141		-4.11362		1.01196		-3.6297		2.88931		1.97936		4.32883		4.00962		-1.1159		5.34147
-2.22135		-0.118231		-3.47409		-1.24413		4.69485		1.68948		3.6185		0.596721		4.44975		4.25709		1.25814		5.86885
-0.594071		3.46188		-1.04944		1.32853		3.44739		-0.814633		4.09598		1.74555		4.25343		3.9314		1.76411		6.20951
-1.46929		2.69186		-1.6378		-0.298024		3.67755		3.31598		3.45745		1.63321		3.49553		3.60998		1.68858		5.48421
-0.860478		2.8772		-2.46982		-0.770197		4.36934		2.00858		3.70109		2.33096		4.51754		3.39982		2.13848		6.17701
-1.73517		0.977952		-3.90625		-0.459492		3.49974		1.59723		3.71895		2.51122		3.3892		3.92117		2.89528		5.95667
-0.787084		2.29895		-2.64475		-0.332015		3.47701		-0.521282		3.69476		1.69238		4.59148		4.00842		1.15632		5.87885
-0.338051		4.8937		6.02881		2.33562		5.91174		10.0981		3.48997		-1.99313		3.88008		4.70392		6.01898		5.39764
-0.46956		3.5406		-1.05612		0.330288		3.49104		0.874771		3.74911		3.03993		4.76977		3.70327		1.93456		5.82686
-2.56037		6.76457		13.2271		0.290745		9.37798		4.8938		0.311369		-9.21056		-2.5369		3.74486		6.7279		4.518
-2.74391		2.80354		0.628433		-0.569179		3.13815		5.44236		0.81899		-2.25631		1.73394		3.4736		2.86091		4.69634
-2.60224		0.121876		-5.37722		-1.9092		2.0557		-3.62912		2.80007		2.58227		4.03321		3.92332		-1.70032		4.73694
-1.77617		-1.01708		-6.88113		-2.1815		6.25327		3.70268		4.25825		3.47265		3.2529		3.94183		4.66838		6.05345
-2.58477		0.17526		-3.24194		-1.29942		1.42617		4.79828		1.54362		-2.14434		2.61065		3.90966		1.87987		6.01643
-3.08378		-0.874921		-4.09588		-0.800831		4.30552		2.68077		-0.379425		-3.26016		2.01095		3.65518		0.700856		5.1161
-2.24583		0.174915		-6.36664		-1.41197		0.573638		-0.91117		2.98237		0.266512		4.26249		3.6803		0.625109		6.37401
-1.40451		2.09708		-1.1492		-0.594588		3.80725		0.98883		2.02902		-0.792903		3.33461		3.71213		0.538119		5.1628
-1.17529		4.08412		3.80713		0.876407		4.46525		8.00177		2.28397		-2.5845		2.55369		4.29079		3.75647		5.65032
-4.38227		-2.09954		-8.11561		-3.89775		0.428538		-5.05391		1.13625		-0.123702		4.05986		3.33258		-2.81682		4.65915
-0.711541		2.99089		-2.4752		-1.40453		4.22773		1.90795		4.30591		4.77591		4.6733		3.72765		1.80962		6.07019
-1.67066		1.45923		-0.09162		0.812232		4.02341		6.36911		2.31938		-2.34846		2.55787		4.0755		3.37268		5.53907
-2.55474		0.398452		-5.10337		-0.652971		1.32844		-2.94713		2.4677		0.639579		4.24268		3.6749		-0.0310636		5.61136
-4.24316		-2.08787		-6.82893		-3.31706		0.473586		-3.37632		2.1216		1.33328		3.18592		3.44176		-0.677233		4.6333
0.565452		6.8972		5.18322		3.20851		5.26888		5.95265		2.9195		-0.907566		3.54306		4.1707		4.76493		5.80607
-2.87674		-0.937969		-8.24104		-3.97324		-1.19617		-6.16265		2.1184		4.16839		5.38682		2.88711		-1.45662		5.04817
-1.5964		-0.0913878		-4.49646		-0.667467		2.64893		-0.0254639		3.16367		4.04189		5.05347		3.96053		0.890466		5.51675
-0.561488		2.73458		-0.648169		0.519936		4.91182		2.92131		2.70102		-1.435		3.16962		3.56471		1.85856		5.65787
-0.3204		4.01139		-2.91415		-0.500971		4.1724		0.677942		4.04566		5.87764		4.73408		3.50024		2.48942		5.59778
-1.6803		0.521185		-2.97371		-1.01225		7.452		4.52525		2.86277		1.5286		2.40518		4.1433		4.20293		5.90576
-2.93583		-0.269403		-3.10971		-0.594217		3.23381		1.2069		1.9072		-2.698		2.36142		3.84249		1.01281		4.83101
-2.43658		-1.46332		-4.86249		-0.130684		2.02389		-0.476562		2.99163		1.58453		3.78672		3.90792		0.771475		4.90632
-1.64837		2.21495		-1.37613		-0.499886		5.42402		0.414391		3.1725		2.115		4.12641		3.93037		-0.049939		5.76294
-0.761334		4.25338		3.14333		0.969889		5.89736		8.54089		3.13926		-0.78347		2.8663		4.0359		3.80739		5.47397
-0.894827		3.35105		0.498333		0.16883		3.4173		3.30686		2.74375		0.930161		3.78968		3.6946		2.0949		5.96746
-0.25044		2.01483		-1.57302		0.938133		5.66594		4.30779		4.10194		3.35236		5.46778		4.50892		3.9505		6.1881
-1.61692		1.4866		-4.21973		-1.64253		3.8194		1.76164		3.32296		1.79641		4.19401		3.53837		1.36843		5.77138
-2.24292		-0.0692754		-5.67501		-1.16359		2.00137		-2.74863		3.07813		1.22523		3.89572		3.37094		-0.355513		5.56517
-0.432358		4.53901		1.91523		0.503827		3.1348		3.69321		2.52841		-0.292408		3.93451		4.49082		3.94674		6.11648
-3.65738		-1.06048		-3.77254		-1.36625		2.51201		3.23107		2.5613		-2.92138		2.76451		4.14286		1.32671		5.55398
-2.52984		-0.689513		-6.09665		-2.83572		5.10115		-0.827129		2.37034		0.901562		4.36211		3.7575		0.677196		5.47118
-2.06048		1.35512		-1.53658		-0.886681		2.38583		1.17709		3.46928		-0.70389		3.45772		3.63903		0.647258		5.2011
-2.39914		1.14617		-2.37401		-1.51749		4.05243		3.20093		3.1331		0.19496		2.72291		3.49794		0.612659		5.33873
-1.92771		2.06328		-2.92603		-1.66575		4.11385		1.72513		2.64889		1.41974		3.76679		3.48261		1.41924		5.69713
-0.440482		5.54991		3.88236		0.441517		5.45904		0.369729		2.89801		4.74243		0.0681207		2.85094		2.22234		5.9801
-2.39601		0.915644		-1.87622		-0.936768		1.96703		1.01241		1.74648		-1.66192		2.94947		3.58439		1.199		5.09392
-2.33702		0.535701		-1.26774		-0.797861		4.03164		7.66009		1.83567		-1.62631		2.61596		4.15317		3.83859		5.22405
-0.911887		6.17219		10.3758		2.95982		4.77977		16.0505		1.32963		-7.33423		0.575621		3.95279		5.82186		4.4723
-0.187987		5.71647		7.35856		1.13454		5.37616		13.7747		3.83712		-1.62341		2.65558		4.24317		5.85863		6.11606
-0.810075		4.96499		3.03344		-0.118005		3.56862		6.12978		1.62284		-0.947189		2.80152		3.82385		3.09792		5.29074
-0.304935		4.84865		2.11084		0.764167		5.01156		3.75152		2.37657		0.437244		3.50568		3.82287		2.91637		5.67442
-2.59758		-0.394285		-6.02576		-1.90608		2.75782		-0.39945		3.03342		1.70095		4.07828		3.47207		1.03369		5.16439
-2.53254		0.0444236		-6.39177		-1.13892		1.55126		-1.20719		2.82401		0.682041		4.01213		3.35616		0.82752		5.5083
-0.29301		6.49955		8.73911		2.10074		6.00069		10.7268		1.49452		-3.95971		2.16585		4.34519		5.41616		5.25544
-2.83928		1.99492		0.697519		-1.32205		3.95277		7.26712		1.07547		-4.26509		1.70895		3.89754		1.74598		4.82232
-3.99313		-7.19661		5.33917		-5.98252		9.56748		2.75017		3.72025		4.38007		1.9717		3.91418		4.97262		6.18092
-0.783787		5.26203		-1.64862		-0.252178		3.33255		0.947474		2.86662		3.70768		3.91095		2.67923		4.4471		5.65463
-2.00626		1.81971		-0.205749		-0.0127517		2.73311		3.61446		1.45795		-2.21072		2.67118		3.52029		1.91564		5.08376
-0.75398		2.90446		0.895505		0.805629		5.12501		5.763		2.74417		-0.774428		3.54933		4.56219		3.86549		5.74513
-0.913522		4.24869		2.92163		1.08786		3.04366		10.0398		3.60057		-1.08115		2.65837		4.64076		4.1161		5.53102
-4.36593		-2.86586		-7.61929		-1.95983		0.753185		-1.33304		2.08975		-2.84949		2.68705		3.89849		1.06165		5.50083
-4.1505		-2.79209		-9.31674		-3.71732		-0.795874		-5.05521		1.907		1.45466		4.32707		3.48887		-1.52369		5.31653
-2.33045		1.63619		-1.20259		-1.13388		3.47403		4.43618		2.5146		-1.34266		2.73318		3.87084		1.65569		5.30841
-1.03846		6.77549		10.0521		1.50441		4.57695		14.7138		0.716926		-6.38319		0.359847		3.65603		5.67044		4.60706
-1.62377		1.65793		-2.25778		0.0169662		2.20318		2.43468		3.55946		0.399379		3.51363		3.99605		2.65815		5.90353
-2.64019		-0.598922		-4.69057		-1.42292		2.11168		0.224737		2.8251		0.015878		3.65327		4.03498		1.05432		5.69492
-6.20151		-6.42024		5.3769		-4.09406		-3.8107		-7.40658		0.941775		-3.01221		2.02312		3.02349		-3.0006		5.14171
-2.36458		1.48165		-1.54438		-0.763974		3.95571		2.21882		2.23008		-2.33586		2.38316		3.71781		1.5655		5.63318
-1.06297		3.02697		-0.455419		-1.1222		3.48845		2.00145		2.25996		1.63697		3.90723		3.76353		0.480064		5.48988
-3.14837		-0.882464		-4.5795		-1.80614		0.672264		-0.600812		1.66358		-1.66851		2.76862		3.76444		0.5156		5.36276
-3.98492		-2.98619		-9.54569		-2.66443		0.897757		-3.07319		3.14348		1.22253		4.50406		4.08764		0.519323		5.67896
-2.07842		0.81435		-4.03969		-2.07498		2.99313		1.13514		2.47073		0.0444888		3.85887		3.79647		1.17517		5.81549
-2.52529		1.27222		-3.4047		-1.06962		2.46058		2.23495		2.91669		-0.266566		2.96262		3.21159		1.50491		4.97138
-1.36784		0.739819		5.08229		-0.0656035		3.56302		0.289128		3.52935		1.46529		4.34413		4.01907		2.44707		6.13962
-0.533766		3.72071		0.157627		-1.42956		5.20425		2.66808		2.07732		1.01836		3.59426		3.35406		0.797184		5.43871
-2.54046		0.974703		-3.83887		-1.26757		2.78283		-0.281823		2.98465		0.796418		3.75936		3.42315		0.379896		5.14353
-0.483666		3.32953		-1.96964		0.674975		3.62443		2.49479		5.00023		2.38376		4.16833		3.79626		3.06755		6.46412
-1.43726		1.76648		-3.85976		-0.685714		1.89009		0.251047		4.31699		3.52672		4.54639		3.71103		2.54441		6.52333
-3.0905		-4.21942		-9.50408		-3.81124		4.68688		2.05966		3.35649		0.76641		5.35938		5.16327		1.77746		5.69168
-2.15785		-0.694327		-2.7404		-3.46316		8.65599		13.0995		3.2403		1.01987		1.95714		4.22995		5.46917		6.15446
-3.79246		-2.67758		-7.66017		-2.21812		-0.738381		-1.3175		1.71095		0.153708		3.44378		3.56496		0.423396		4.67598
-2.20627		0.140977		-6.87833		-2.73353		2.46529		-1.58045		3.5435		3.44671		4.66695		3.30687		0.0749057		5.61812
-2.54317		-1.11837		-5.86471		-2.48574		3.11519		-3.75631		2.20902		0.750857		3.84691		3.42534		-1.73605		5.10038
-0.456949		4.39153		-1.82493		0.667985		4.53812		6.40286		5.28006		3.23515		4.30827		4.99793		4.56297		6.5769
-3.53594		-2.48907		-8.54547		-2.60628		0.858924		-2.33562		2.82006		1.58197		4.21315		3.76315		0.673252		5.53976
-3.7616		-4.53958		5.47383		-3.14225		0.509282		-4.74165		4.19953		4.08041		5.02289		4.49404		-1.51186		5.18969
-3.28188		0.569531		-1.42768		-2.44042		3.80432		6.57195		1.9345		-2.10466		1.84124		3.67953		1.87711		4.83044
-0.78513		3.81028		-2.71793		-0.918296		2.95434		1.83174		3.39491		2.61743		3.25671		3.3891		1.64546		6.02182
-0.11598		3.83613		-3.16123		-0.613879		5.79881		1.36502		3.8928		4.37508		5.25674		3.57541		2.19284		6.91148
-2.82246		0.320982		-4.40584		-2.33459		3.35351		2.29829		3.109		-0.247698		3.38152		3.55378		0.275548		5.19109
-0.494344		3.34206		-0.782912		-0.0783269		5.25154		1.07421		2.73201		3.50367		4.90045		3.84159		1.66008		6.19456
-1.19407		3.51024		-0.714549		-1.17785		4.37744		4.27387		3.43305		1.61235		4.13482		3.99074		2.21817		5.99004
-0.828019		5.55733		3.1684		0.814997		4.20912		10.6353		4.29944		-1.52768		3.1032		4.26634		5.15205		6.23176
-1.27293		2.64425		-1.01732		0.358425		4.08871		2.86237		3.48656		1.03658		3.70474		3.98622		3.51226		6.15006
-2.77114		-1.69666		-5.8278		-1.70775		3.98894		2.24239		2.83626		-0.252655		3.6281		4.17735		2.01542		5.29171
0.425308		8.71725		2.2307		0.643478		1.9326		4.97719		2.04495		1.73453		2.16261		2.8667		5.04736		5.48196
-4.40669		-1.38358		-6.5463		-3.82099		0.396146		-0.0286783		1.29609		-0.369752		2.65814		2.92007		0.56297		4.56842
-1.95158		2.04354		-2.76794		-0.88868		3.16118		2.97466		3.62572		1.71457		4.06015		3.7708		2.21669		5.65668
-2.93565		-0.0828059		-4.30095		-1.70458		2.87009		1.53788		2.64431		-1.28308		3.30447		3.88913		1.2922		5.34613
-0.286134		4.26198		-2.74402		0.347578		3.17058		-0.679038		4.41937		3.75474		4.26406		3.74548		1.70743		6.28766
-1.98063		1.30974		-5.59199		-1.29332		2.88546		-1.26823		4.16275		1.63499		3.97967		3.68223		1.67563		6.32405
-2.87601		-0.840121		-5.38463		-2.98623		1.40852		-0.576338		2.77942		3.76231		4.71722		3.95968		0.86377		5.77995
-3.44966		-1.37398		4.89535		-1.9447		1.19717		-2.65079		2.95573		-0.408869		3.43764		3.66342		0.259238		5.49437
-5.46418		-9.9506		2.33072		-3.69096		3.89271		1.12404		-1.19311		-8.16408		1.39694		4.95538		-2.84828		5.28092
-3.49277		-3.3816		-7.63772		-3.35558		1.74282		-2.43548		2.93867		3.33354		4.3515		3.72991		-1.43388		4.46083
-3.59162		-4.16726		5.95276		-3.68597		3.18026		-6.28576		3.08742		3.29091		4.10962		2.41575		-4.17571		5.06422
-1.264		3.05896		0.95446		0.286673		4.49527		4.68343		2.87309		-1.0894		3.26705		4.02481		1.7552		5.37707
-1.88594		1.18725		-3.71494		-0.495599		3.34774		1.00278		3.80787		1.12081		3.69061		4.04029		1.77365		5.85891
-2.54428		-2.81966		-8.00677		-2.79749		2.63956		-0.830057		3.45255		2.64881		4.66882		4.48517		0.99876		5.66878
-2.4842		-0.955838		6.48001		-3.09276		4.06956		2.4839		4.58075		2.08671		5.86718		5.36494		3.93265		6.46908
-3.869		-5.48971		3.28089		-3.94693		3.69565		-1.65418		3.29824		3.19789		3.87655		4.00744		2.29653		5.97703
-4.27519		-4.32726		7.84191		-4.6435		0.360813		-5.07114		2.82656		3.21655		3.65832		3.25851		-1.43892		4.07295
-1.88887		1.46717		-3.47156		-0.612037		3.45143		-0.491273		3.7101		1.52662		4.04246		4.07195		0.919021		5.82832
-2.07515		-0.45185		6.00792		-0.966598		1.92334		-0.466097		3.47421		0.332714		4.33324		3.81194		2.05008		7.00266
-1.31999		4.45584		3.48178		-0.0064391		4.80656		8.25779		3.38309		-0.934492		2.70197		4.10097		3.88891		5.26448
-1.88386		1.86854		-4.83246		-2.04885		2.75688		0.887769		2.96901		2.86866		4.43842		3.22592		2.23143		5.41091
-1.21026		3.68935		3.84645		1.78863		3.60035		9.66113		3.81036		-2.17394		3.21792		3.90641		4.99683		5.44773
-2.45475		-2.82892		-6.12591		-4.13566		9.45487		9.92796		3.35853		3.29841		1.20472		4.00708		6.37213		5.97856
-5.8496		-4.61431		5.22845		-3.43318		-1.23323		-2.23673		0.756695		-4.5792		1.78505		3.51772		0.970781		5.02313
-2.29644		-0.418737		-6.89296		-2.70357		3.9277		-4.8898		2.84482		4.2637		3.32908		2.36269		-3.84875		4.59707
-2.00435		2.16314		-0.542867		-1.51306		3.82051		6.37468		3.70404		1.24499		3.48034		4.06565		1.97424		5.95444
-1.23553		2.28573		-3.72397		-0.394534		3.55512		0.862038		4.02005		1.67948		4.68573		3.9076		2.76047		6.13788
-0.447012		2.19617		-2.04241		-1.45044		7.4502		5.19995		4.14524		3.47226		4.12074		4.33759		4.79629		6.20676
-2.34519		1.35092		-2.7626		-1.03318		2.79595		-0.800636		3.21153		2.61342		4.40734		3.4301		-0.219591		6.07907
-3.16519		-1.75461		-8.84133		-3.03216		0.663651		-5.54885		1.92139		2.5293		4.80105		3.01453		-1.22592		5.26269
-2.72347		1.35684		-2.61349		-1.4663		3.13157		3.51462		3.63453		-0.231942		2.53679		3.5786		1.82376		5.503
-0.0009374		2.81247		-0.145725		1.63575		2.51133		-2.15654		1.9208		0.0581479		3.90697		3.7793		2.39532		6.08439
-0.953965		3.91883		0.749691		1.30445		3.63994		2.2939		2.41298		-0.992726		2.52677		3.51014		2.47843		5.69706
0.187536		4.65453		-2.27741		-0.30132		6.10905		-0.533676		4.01704		4.85082		4.95828		3.36859		1.20703		6.34821
-1.74742		2.84278		-0.369174		-0.114781		3.39598		5.89467		2.69422		-0.672501		3.16408		3.90627		2.77723		5.54256
-1.90983		0.790267		-0.785584		-0.825353		6.35744		9.16648		2.22428		-2.88629		1.98315		4.26674		2.16304		5.22588
-4.41149		0.00273318		-1.41366		-2.98988		4.33717		12.468		1.94648		-2.92219		1.37478		3.83312		3.17771		5.0901
-2.72799		-0.964126		-5.125		-1.70341		2.02426		-0.619556		3.89801		2.54829		4.60858		4.06982		1.25096		6.17066
-2.5033		-0.343571		-2.83797		-0.222137		3.56252		3.92567		2.45747		-3.1974		2.99831		4.42383		3.16546		5.7498
-2.18556		-0.42639		-6.03126		-1.35586		0.319549		-3.44732		3.28989		2.30009		5.00186		4.01833		0.0155586		5.5399
-3.19295		3.97461		7.4494		-0.333149		6.00467		9.80143		2.01241		-6.98329		-0.505294		4.10396		4.81798		4.83364
-2.03111		0.678719		-3.97884		-0.927603		3.10372		-0.31227		2.49663		-0.218745		3.33537		3.70605		1.20589		5.67831
-0.399735		7.45804		2.7941		-0.0638467		3.8063		1.30133		1.28735		3.66734		2.63824		2.09604		5.59405		5.18389
-3.98852		-2.00583		-6.6103		-4.43299		2.05318		1.21559		1.74707		-0.499853		2.84884		3.59968		0.316603		4.69643
-3.16159		-0.20861		-4.36597		-2.46925		2.73203		2.16266		2.49293		-0.0190352		3.68012		3.82134		1.27142		5.64167
[truncated: 6 more columns]

## Sheet: Figure 3
Figure 3B
sgMETTL16	Cyc
Ctrl	-	1	1	1
#1	-	0.38	0.32	0.49
#2	-	0.52	0.41	0.39
Ctrl	+	5.82	5.41	6.67
#1	+	1.86	2.07	1.63
#2	+	2.29	1.91	1.75
Figure 3D
sgMETTL16	Cyc	Total			Intron retention			Mature
Ctrl	-	1	1	1	1	1	1	1	1	1
#1	-	1.23	0.96	1.07	1.23	1.47	1.29	0.46	0.57	0.41
#2	-	0.92	0.97	1.16	1.03	1.32	1.17	0.79	0.62	0.58
Ctrl	+	6.54	4.62	5.97	1.26	1.78	2.14	5.32	4.97	5.81
#1	+	5.52	6.02	5.17	5.23	4.64	5.72	1.52	1.27	1.95
#2	+	6.32	4.97	5.63	4.68	4.01	5.17	2.53	3.01	2.16
Figure 3F
Olaparib (mM)	Cyc
0	-	1	1	1
5	-	0.54	0.47	0.42
10	-	0.36	0.22	0.33
0	+	5.93	6.42	5.34
5	+	2.39	2.78	3.12
10	+	1.67	1.99	1.86
Figure 3H
Olaparib (h)	Cyc
0	-	1	1	1
24	-	0.64	0.56	0.52
48	-	0.38	0.27	0.31
0	+	5.92	6.33	5.49
24	+	2.98	2.63	2.56
48	+	1.96	1.57	1.65
Figure 3I
Olaparib	Cyc	Total			Intron retention			Mature
-	-	1	1	1	1	1	1	1	1	1
+	-	1.15	0.94	1.03	1.25	1.34	1.17	0.75	0.64	0.71
-	+	5.37	5.02	6.46	1.68	2.45	2.69	5.42	4.58	5.73
+	+	4.97	5.61	6.37	5.64	4.76	5.18	1.23	1.63	1.19
Figure 3K
Cyc	-	-	+	+	-	-	+	+	-	-	+	+	-	-	+	+	-	-	+	+
Olaparib	-	+	-	+	-	+	-	+	-	+	-	+	-	+	-	+	-	+	-	+
sgMETTL16 #1	-	-	-	-	+	+	+	+	+	+	+	+	+	+	+	+	+	+	+	+
METTL16	EV	EV	EV	EV	EV	EV	EV	EV	WT	WT	WT	WT	S419A	S419A	S419A	S419A	S419D	S419D	S419D	S419D
	1	0.34	6.87	1.92	0.34	0.21	1.35	0.73	1.09	0.37	6.36	2.79	1.14	1.34	7.19	7.87	0.35	0.23	0.67	0.68
	1	0.46	5.27	2.17	0.4	0.16	0.91	0.79	0.95	0.32	5.67	2.08	1.05	1.02	7.65	6.82	0.39	0.21	0.78	0.75
	1	0.41	5.63	2.68	0.31	0.25	1.28	0.92	1.29	0.43	6.71	2.15	1.24	1.18	8.06	8.15	0.31	0.32	0.72	0.54

## Sheet: Figure 4
Figure 4C				Figure 4D				Figure 4E					Figure 4F					Figure 4G							Figure 4H
Number	Log2FC	Mebolite name		Log2FC	-Log (q value)	Mebolite name		Vehicle	33.9	28.2	31.8		Vehicle	3.37	3.74	2.97		Vehicle	72.1	67	56.7	61.7	73.2		Vehicle	9.29	9.24	8.81	10.98	10.21
1	-4.54192	S-Adenosylmethionine		-4.54192	4.08767	S-Adenosylmethionine		Olaparib	17.8	14.9	16.7		Olaparib	1.57	2.07	1.85		Olaparib	33.7	30.2	39.9	42.4	32.2		Olaparib	5.45	5.37	6.41	5.62	6.83
2	-4.02544	S-Adenosylhomocysteine		-4.02544	3.68723	S-Adenosylhomocysteine		Veliparib	15.4	18.3	19.3		Veliparib	2.39	2.15	1.78		Veliparib	34.7	47.2	31.8	39.1	41.5		Veliparib	7.02	7.47	7.06	5.84	6.53
3	-3.2277	1-Naphthyl isocyanate		-3.2277	0.174807	1-Naphthyl isocyanate		MTAPi	17.8	20.1	19.6		MTAPi	2.82	2.61	2.11		MTAPi	57.3	45.2	43.6	48.6	52.8		MTAPi	9.01	8.28	7.36	8.36	8.02
4	-3.21605	Metaxalone		-3.21605	0.373301	Metaxalone		Olaparib+ MTAPi	8.4	4.1	5.9		Olaparib+ MTAPi	0.98	0.59	0.67		Olaparib+ MTAPi	13.4	4.8	7.5	10.7	9.6		Olaparib+ MTAPi	2.57	3.09	4.29	3.11	3.86
5	-3.20784	1-Methylpiperidin-4-yl butanoate		-3.20784	1.11126	1-Methylpiperidin-4-yl butanoate
6	-3.14892	Famotidine		-3.14892	1.41134	Famotidine		Veliparib+ MTAPi	5.6	8.8	9.9		Veliparib+ MTAPi	0.93	0.71	1.12		Veliparib+ MTAPi	14.6	7.6	11.4	15.4	12.7		Veliparib+ MTAPi	4.02	4.81	3.32	3.99	4.86
7	-3.14758	Aceanthrenequinone		-3.14758	0.755119	Aceanthrenequinone
8	-3.14665	2-Morpholino-1,3-thiazol-4(5H)-one		-3.14665	0.862867	2-Morpholino-1,3-thiazol-4(5H)-one
9	-3.0527	Nicotianamine		-3.0527	3.1408	Nicotianamine
10	-2.9884	Tiglylcarnitine		-2.9884	1.11451	Tiglylcarnitine						Figure 4I							Figure 4J
11	-2.98019	Arachidyl carnitine		-2.98019	1.08608	Arachidyl carnitine						Vehicle	53.9	65.2	67.3	52.4	60.8		Vehicle	12.86	11.67	13.77	9.25	10.77
12	-2.96462	N-{3-[(3,5-difluorobenzyl)oxy]pyridin-2-yl}-4-pentylbenzenesulfonamide		-2.96462	0.994915	N-{3-[(3,5-difluorobenzyl)oxy]pyridin-2-yl}-4-pentylbenzenesulfonamide						Olaparib	35.8	33.7	31.9	26.4	40.2		Olaparib	7.59	6.08	9.06	8.07	6.97
13	-2.90511	Glycerophosphocholine		-2.90511	0.813408	Glycerophosphocholine						Veliparib	37.5	44.1	30.5	45.4	38.5		Veliparib	7.16	9.33	8.39	6.82	8.7
14	-2.89623	PC(O-16:0/20:4(8Z,11Z,14Z,17Z))		-2.89623	1.48593	PC(O-16:0/20:4(8Z,11Z,14Z,17Z))						MTAPi	43.3	47.3	35.9	55.9	40.8		MTAPi	9.11	8.08	7.85	10.47	10.5
15	-2.86529	Glutathione		-2.86529	3.23442	Glutathione						Olaparib+ MTAPi	16.4	19.9	8.2	10.7	9.5		Olaparib+ MTAPi	5.93	3.63	4.25	3.74	5.2
16	-2.86138	Pterocarpanquinone		-2.86138	0.249499	Pterocarpanquinone
17	-2.8299	1-O-Hexadecyl-sn-glycero-3-phosphocholine		-2.8299	1.21284	1-O-Hexadecyl-sn-glycero-3-phosphocholine						Veliparib+ MTAPi	13.5	23.3	16.9	9.6	11.7		Veliparib+ MTAPi	4.83	5.89	7.37	4.28	4.7
18	-2.82906	DL-2-Aminooctanoic acid		-2.82906	0.847389	DL-2-Aminooctanoic acid
19	-2.79853	Pyrene-4,5-dione; 4,5-Pyrenequinone;		-2.79853	0.339113	Pyrene-4,5-dione; 4,5-Pyrenequinone;
20	-2.77484	7-(2-Chloro-6-fluorophenyl)-5-(4-chlorophenyl)-1,5,6,7-tetrahydrotetrazolo[1,5-a]pyrimidine		-2.77484	1.32043	7-(2-Chloro-6-fluorophenyl)-5-(4-chlorophenyl)-1,5,6,7-tetrahydrotetrazolo[1,5-a]pyrimidine
21	-2.76795	2-[(5-Amino-1,3,4-thiadiazol-2-yl)thio]-N-(8-methyl-8-azabicyclo[3.2.1]oct-3-yl)acetamide		-2.76795	0.0690023	2-[(5-Amino-1,3,4-thiadiazol-2-yl)thio]-N-(8-methyl-8-azabicyclo[3.2.1]oct-3-yl)acetamide						Figure 4K								Figure 4L
22	-2.76387	Valylglutamine		-2.76387	0.383732	Valylglutamine							Olaparib	Veliparib	MTAPi						Olaparib	Veliparib	MTAPi
23	-2.75744	R-N-FMOC-(2-furyl)alanine		-2.75744	1.39298	R-N-FMOC-(2-furyl)alanine							-	-	-	34.5	30.2	28.6			-	-	-	4.01	3.13	3.52
24	-2.7423	N1-[4-(trifluoromethoxy)phenyl]-1-(2-hydroxyethyl)hydrazine-1-carbothioamide		-2.7423	2.03578	N1-[4-(trifluoromethoxy)phenyl]-1-(2-hydroxyethyl)hydrazine-1-carbothioamide							-	-	+	21.1	18.2	20.7			-	-	+	2.23	2.98	2.86
25	-2.73746	Aminomethyl fluorescein		-2.73746	0.774811	Aminomethyl fluorescein							+	-	-	14.9	16.3	18.6			+	-	-	1.64	1.83	2.18
26	-2.7101	Clavamycin D;		-2.7101	0.611078	Clavamycin D;							+	-	+	5.5	6.5	7.8			+	-	+	0.63	0.72	0.92
27	-2.70766	3-Oxocholic acid		-2.70766	1.01592	3-Oxocholic acid						+Met	+	-	+	14.8	12.5	13.5		+Met	+	-	+	1.78	1.64	1.31
28	-2.70617	PC(P-18:0/20:4(8Z,11Z,14Z,17Z))		-2.70617	1.53912	PC(P-18:0/20:4(8Z,11Z,14Z,17Z))						+SAM	+	-	+	46	52.6	48.8		+SAM	+	-	+	11.76	9.58	10.41
29	-2.67432	alpha-Hydroxy-N-desmethyltamoxifen		-2.67432	1.24563	alpha-Hydroxy-N-desmethyltamoxifen						+SAH	+	-	+	12.4	13.1	10.7		+SAH	+	-	+	0.12	0.46	0.21
30	-2.65013	Pelargonidin 3-glucoside		-2.65013	0.633171	Pelargonidin 3-glucoside						+Hcy	+	-	+	11.7	10.9	9.3		+Hcy	+	-	+	1.65	1.17	1.68
31	-2.64676	Selachyl alcohol		-2.64676	1.93979	Selachyl alcohol						+MTA	+	-	+	6.9	8.5	7.6		+MTA	+	-	+	0.91	0.84	1.2
32	-2.63927	Heptadecanoyl carnitine		-2.63927	1.35311	Heptadecanoyl carnitine							-	+	-	20.8	17.2	19.8			-	+	-	1.74	1.93	2.45
33	-2.62535	6-Chloro-5-fluoro-1H-1,2,3-benzotriazole		-2.62535	1.11451	6-Chloro-5-fluoro-1H-1,2,3-benzotriazole							-	+	+	6.2	8.3	8.9			-	+	+	0.82	1.04	0.64
34	-2.60467	n-arachidonylethanolamine		-2.60467	0.581272	n-arachidonylethanolamine						+Met	-	+	+	16.2	16.8	15		+Met	-	+	+	1.61	1.85	1.23
35	-2.60261	4-Piperidinol, 1-hydroxy-2,2,6,6-tetramethyl-		-2.60261	1.54506	4-Piperidinol, 1-hydroxy-2,2,6,6-tetramethyl-						+SAM	-	+	+	45.1	50.9	43.7		+SAM	-	+	+	11.98	10.58	9.76
36	-2.58825	PC(P-16:0/18:1(9Z))		-2.58825	2.08469	PC(P-16:0/18:1(9Z))						+SAH	-	+	+	14.9	12.2	13.6		+SAH	-	+	+	0.39	0.19	0.28
37	-2.58514	NP-003117		-2.58514	0.339079	NP-003117						+Hcy	-	+	+	10.2	11.1	10.5		+Hcy	-	+	+	1.42	1.62	1.2
38	-2.57346	Adenosine diphosphate (ADP)		-2.57346	1.09515	Adenosine diphosphate (ADP)						+MTA	-	+	+	6.1	8.4	8		+MTA	-	+	+	0.78	0.86	1.26
39	-2.57031	tert-Butyl N-[1-(aminocarbonyl)-3-methylbutyl]carbamate		-2.57031	0.438855	tert-Butyl N-[1-(aminocarbonyl)-3-methylbutyl]carbamate
40	-2.52398	Acetylcholine		-2.52398	1.93748	Acetylcholine
41	-2.49929	Arachidonic acid ethyl ester		-2.49929	0.56235	Arachidonic acid ethyl ester						Figure 4M
42	-2.49896	Capryloylglycine		-2.49896	0.778342	Capryloylglycine							Olaparib	Veliparib	MTAPi
43	-2.48258	PC(O-16:1(9Z)/18:0)		-2.48258	1.06584	PC(O-16:1(9Z)/18:0)							-	-	-	100	100	100
44	-2.37208	7-(2-hydroxypropan-2-yl)-1,4a-dimethyl-decahydronaphthalen-1-ol		-2.37208	1.35489	7-(2-hydroxypropan-2-yl)-1,4a-dimethyl-decahydronaphthalen-1-ol							-	-	+	76.5	85.6	82.6
45	-2.35325	epsilon-(Hexanoyl)lysine		-2.35325	0.539386	epsilon-(Hexanoyl)lysine							+	-	-	76.4	71.9	69.1
46	-2.33033	4-Fluoro-3-phenoxybenzoic acid		-2.33033	0.336004	4-Fluoro-3-phenoxybenzoic acid							+	-	+	14.4	9.9	10.5
47	-2.32223	Tanshinone IIA		-2.32223	0.078726	Tanshinone IIA						+Met	+	-	+	47.1	44.5	56.2
48	-2.31852	N-Methacryloyl-L-glutamic acid		-2.31852	0.486313	N-Methacryloyl-L-glutamic acid						+SAM	+	-	+	91.5	83.8	86.6
49	-2.31849	3-methyl-5-oxo-5-(4-toluidino)pentanoic acid		-2.31849	0.82494	3-methyl-5-oxo-5-(4-toluidino)pentanoic acid						+SAH	+	-	+	42.9	45.2	36.5
50	-2.31354	2,4,6-Tris(dimethylaminomethyl)phenol		-2.31354	0.544676	2,4,6-Tris(dimethylaminomethyl)phenol						+Hcy	+	-	+	35.7	32.9	28.7
51	-2.30195	N-(3-Phenylpropyl)-3,4-dihydroxybenzylidene cyanoacetamide		-2.30195	0.758855	N-(3-Phenylpropyl)-3,4-dihydroxybenzylidene cyanoacetamide						+MTA	+	-	+	7.3	6.7	4.9
52	-2.2679	LMST04010406		-2.2679	0.588865	LMST04010406							-	+	-	71.5	73.7	81.7
53	-2.26225	2,5-Dimethyl-N-(3-methyl-5-isoxazolyl)-3-furamide		-2.26225	0.162477	2,5-Dimethyl-N-(3-methyl-5-isoxazolyl)-3-furamide							-	+	+	18.3	16.8	11.7
54	-2.26179	AminoDAHP;		-2.26179	0.264299	AminoDAHP;						+Met	-	+	+	48	54.6	47.2
55	-2.24458	LysoPI(0:0/18:0)		-2.24458	0.595565	LysoPI(0:0/18:0)						+SAM	-	+	+	94.2	86.5	84.9
56	-2.237	4-[(Dimethylamino)methylidene]-1-phenyl-3-(trifluoromethyl)-4,5-dihydro-1H-pyrazol-5-one		-2.237	0.681666	4-[(Dimethylamino)methylidene]-1-phenyl-3-(trifluoromethyl)-4,5-dihydro-1H-pyrazol-5-one						+SAH	-	+	+	36.7	43.4	38.6
57	-2.23401	methyl 1-(1-benzylpiperidin-4-yl)-1H-1,2,3-benzotriazole-5-carboxylate		-2.23401	0.71583	methyl 1-(1-benzylpiperidin-4-yl)-1H-1,2,3-benzotriazole-5-carboxylate						+Hcy	-	+	+	29.3	32.1	35.6
58	-2.19614	N-(3-(Aminomethyl)benzyl)acetamidine		-2.19614	0.518009	N-(3-(Aminomethyl)benzyl)acetamidine						+MTA	-	+	+	4.7	10.5	8.6
59	-2.19593	2-[(3-nitro-2-pyridyl)thio]propanoic acid		-2.19593	1.32412	2-[(3-nitro-2-pyridyl)thio]propanoic acid
60	-2.19159	3,4-Dehydrothiomorpholine-3-carboxylate;		-2.19159	0.202309	3,4-Dehydrothiomorpholine-3-carboxylate;
61	-2.16925	Pyroquilon		-2.16925	0.142377	Pyroquilon
62	-2.15199	5-(2-Hydroxyethyl)-4-methylthiazole		-2.15199	0.462688	5-(2-Hydroxyethyl)-4-methylthiazole
63	-2.12081	N,N'-Dicyclohexylurea		-2.12081	0.564621	N,N'-Dicyclohexylurea
64	-2.10658	Flumipropyn; S-23121;		-2.10658	1.10452	Flumipropyn; S-23121;
65	-2.09934	2-Oxo-5-methylthiopentanoic acid; 5-(Methylthio)-2-oxo-pentanoic acid;		-2.09934	1.46381	2-Oxo-5-methylthiopentanoic acid; 5-(Methylthio)-2-oxo-pentanoic acid;
66	-2.09265	Haloperidol glucuronide		-2.09265	0.713852	Haloperidol glucuronide
67	-2.04981	Valylleucine		-2.04981	0.502494	Valylleucine
68	-2.02716	Gluconic acid		-2.02716	1.35573	Gluconic acid
69	-2.01663	N-(1,3-Dihydroxyoctadec-4-en-2-yl)acetamide		-2.01663	1.5604	N-(1,3-Dihydroxyoctadec-4-en-2-yl)acetamide
70	-2.00481	Malaoxon		-2.00481	0.858502	Malaoxon
71	-1.99526	2-(Glutathion-S-yl)-2-methylbut-3-en-1-ol;		-1.99526	0.138068	2-(Glutathion-S-yl)-2-methylbut-3-en-1-ol;
72	-1.97625	(4E,15Z)-Bilirubin		-1.97625	1.70396	(4E,15Z)-Bilirubin
73	-1.97063	6-Methylthioinosine		-1.97063	1.35421	6-Methylthioinosine
74	-1.96367	Tecostanine;		-1.96367	0.633154	Tecostanine;
75	-1.96183	Methandienone		-1.96183	0.467704	Methandienone
76	-1.95188	N1-Acetylspermine		-1.95188	1.90515	N1-Acetylspermine
77	-1.94192	PC(P-16:0/16:0)		-1.94192	0.950016	PC(P-16:0/16:0)
78	-1.94117	4-Hydroxy-3-methylbenzoic acid		-1.94117	1.23057	4-Hydroxy-3-methylbenzoic acid
79	-1.93591	N1,N8-Diacetylspermidine		-1.93591	0.476223	N1,N8-Diacetylspermidine
80	-1.91531	4-Hydroxytamoxifen		-1.91531	0.971906	4-Hydroxytamoxifen
81	-1.91424	4-Chloro-2,5-DMA		-1.91424	0.482159	4-Chloro-2,5-DMA
82	-1.91095	2-[(3S)-1-(1-Benzofuran-2-ylmethyl)-3-pyrrolidinyl]-5-(4-methylphenyl)-1,3,4-oxadiazole		-1.91095	1.08395	2-[(3S)-1-(1-Benzofuran-2-ylmethyl)-3-pyrrolidinyl]-5-(4-methylphenyl)-1,3,4-oxadiazole
83	-1.90882	Dehydromonocrotaline		-1.90882	0.421634	Dehydromonocrotaline
84	-1.90622	4,5-Dihydro-1-(3-(trifluoromethyl)phenyl)-1H-pyrazol-3-amine		-1.90622	0.229027	4,5-Dihydro-1-(3-(trifluoromethyl)phenyl)-1H-pyrazol-3-amine
85	-1.89447	N-[2-(4-pyridyl)ethyl]methanesulfonamide		-1.89447	0.656949	N-[2-(4-pyridyl)ethyl]methanesulfonamide
86	-1.89341	Glycine		-1.89341	0.0691435	Glycine
87	-1.89291	Glyphosate-isopropylammonium;		-1.89291	0.614052	Glyphosate-isopropylammonium;
88	-1.88829	NP-016386		-1.88829	0.271028	NP-016386
89	-1.88797	3,4-Dihydroxyphenylacetamidine		-1.88797	0.618792	3,4-Dihydroxyphenylacetamidine
90	-1.88396	2-(methylsulfanyl)-4-quinazolinamine		-1.88396	1.45985	2-(methylsulfanyl)-4-quinazolinamine
91	-1.88168	N-Acetylcadaverine		-1.88168	0.977583	N-Acetylcadaverine
92	-1.86697	N2-[2-(Methylthio)phenyl]-1,3,5-triazine-2,4-diamine		-1.86697	1.02705	N2-[2-(Methylthio)phenyl]-1,3,5-triazine-2,4-diamine
93	-1.86285	NP-009800		-1.86285	1.48593	NP-009800
94	-1.86285	2-(14,15-Epoxyeicosatrienoyl) glycerol		-1.86285	1.48593	2-(14,15-Epoxyeicosatrienoyl) glycerol
95	-1.86043	(2E,4E)-N-(1,3-dihydroxy-3-methylpentan-2-yl)-2-methylhexa-2,4-dienamide		-1.86043	0.556647	(2E,4E)-N-(1,3-dihydroxy-3-methylpentan-2-yl)-2-methylhexa-2,4-dienamide
96	-1.85743	6-Hydroxy-1-(hydroxymethyl)-5-{2-[2-(hydroxymethyl)-1-pyrrolidinyl]-2-oxoethyl}-1,4a-dimethyldecahydro-2-naphthalenyl phenylcarbamate		-1.85743	2.37534	6-Hydroxy-1-(hydroxymethyl)-5-{2-[2-(hydroxymethyl)-1-pyrrolidinyl]-2-oxoethyl}-1,4a-dimethyldecahydro-2-naphthalenyl phenylcarbamate
97	-1.8385	14-hydroxy-12-tetradecenoic acid		-1.8385	0.850566	14-hydroxy-12-tetradecenoic acid
98	-1.83715	Pinacidil		-1.83715	0.424882	Pinacidil
99	-1.82483	N-Methyl-2-pyrrolidone		-1.82483	0.672929	N-Methyl-2-pyrrolidone
100	-1.82322	NNK		-1.82322	0.846885	NNK
101	-1.81262	Psychosine		-1.81262	0.855649	Psychosine
102	-1.81217	Ethylestrenol		-1.81217	1.54341	Ethylestrenol
103	-1.80896	1-Deoxy-D-altro-heptulose 7-phosphate;		-1.80896	1.79661	1-Deoxy-D-altro-heptulose 7-phosphate;
104	-1.80694	PS(O-18:0/0:0)		-1.80694	1.86179	PS(O-18:0/0:0)
105	-1.80168	Adenosine monophosphate		-1.80168	1.71453	Adenosine monophosphate
106	-1.79622	S-(1,2-Dicarboxyethyl)glutathione		-1.79622	1.46381	S-(1,2-Dicarboxyethyl)glutathione
107	-1.76574	Diethylamino nonanoate		-1.76574	0.61136	Diethylamino nonanoate
108	-1.76188	S-(2-Carboxyethyl)-L-cysteine		-1.76188	1.46957	S-(2-Carboxyethyl)-L-cysteine
109	-1.72691	3-Hydroxy-3-methylpentanedial		-1.72691	2.31525	3-Hydroxy-3-methylpentanedial
110	-1.69982	PS(O-16:0/20:1(11Z))		-1.69982	0.998907	PS(O-16:0/20:1(11Z))
111	-1.69569	Methanandamide		-1.69569	0.870146	Methanandamide
112	-1.69558	2-hydroxymexiletine		-1.69558	0.271631	2-hydroxymexiletine
113	-1.68496	Ethyl butylacetylaminopropionate		-1.68496	0.449864	Ethyl butylacetylaminopropionate
114	-1.68412	Ikarisoside D		-1.68412	1.47273	Ikarisoside D
115	-1.67685	Carisoprodol-d7		-1.67685	0.723248	Carisoprodol-d7
116	-1.67432	Isoetharine		-1.67432	0.702056	Isoetharine
117	-1.6694	N-Despyridinyl rosiglitazone		-1.6694	1.48593	N-Despyridinyl rosiglitazone
118	-1.66172	Dihydrobiopterin		-1.66172	1.13557	Dihydrobiopterin
119	-1.65836	5,5-dimethyl-2-{[(2-phenylacetyl)amino]methyl}-1,3-thiazolane-4-carboxylic acid		-1.65836	0.387784	5,5-dimethyl-2-{[(2-phenylacetyl)amino]methyl}-1,3-thiazolane-4-carboxylic acid
120	-1.64082	Glycerone sulfate; Dihydroxyacetone sulfate;		-1.64082	1.02677	Glycerone sulfate; Dihydroxyacetone sulfate;
121	-1.62697	(1E)-5-hydroxy-1,7-diphenylhept-1-en-3-one		-1.62697	0.956164	(1E)-5-hydroxy-1,7-diphenylhept-1-en-3-one
122	-1.62488	methyl 9-butylperoxy-10,12-octadecadienoate		-1.62488	1.43239	methyl 9-butylperoxy-10,12-octadecadienoate
123	-1.61706	Val-Met		-1.61706	0.252321	Val-Met
124	-1.61469	2,2,4,4-Tetrafluoro-6-amino-1,3-benzodioxene		-1.61469	0.390551	2,2,4,4-Tetrafluoro-6-amino-1,3-benzodioxene
125	-1.60855	(1S)-3-[2-[(1R,7Ar)-7a-methyl-1-[(2R)-6-methylheptan-2-yl]-2,3,3a,5,6,7-hexahydro-1H-inden-4-ylidene]ethylidene]-1-hydroperoxy-4-methylidenecyclohexan-1-ol		-1.60855	0.377662	(1S)-3-[2-[(1R,7Ar)-7a-methyl-1-[(2R)-6-methylheptan-2-yl]-2,3,3a,5,6,7-hexahydro-1H-inden-4-ylidene]ethylidene]-1-hydroperoxy-4-methylidenecyclohexan-1-ol
126	-1.60336	Iodine		-1.60336	0.756829	Iodine
127	-1.59607	PC(14:0/14:1(9Z))		-1.59607	0.840112	PC(14:0/14:1(9Z))
128	-1.58917	Bis(methylthio)gliotoxin		-1.58917	0.685059	Bis(methylthio)gliotoxin
129	-1.58572	Ritodrine		-1.58572	1.13557	Ritodrine
130	-1.57764	9-Fluorenylmethyl carbamate		-1.57764	0.53408	9-Fluorenylmethyl carbamate
131	-1.57747	4-({(6S)-6-[(4-Methoxybenzyl)carbamoyl]-1,4,6,7-tetrahydro-5H-imidazo[4,5-c]pyridin-5-yl}methyl)benzoic acid		-1.57747	1.19418	4-({(6S)-6-[(4-Methoxybenzyl)carbamoyl]-1,4,6,7-tetrahydro-5H-imidazo[4,5-c]pyridin-5-yl}methyl)benzoic acid
132	-1.5757	2-Methyl-2-(4-(5-(3-pyridinyl)-1,2,4-oxadiazol-3-yl)phenoxy)propanoic acid, ethyl ester		-1.5757	0.317456	2-Methyl-2-(4-(5-(3-pyridinyl)-1,2,4-oxadiazol-3-yl)phenoxy)propanoic acid, ethyl ester
133	-1.56347	1,4-Dioxin		-1.56347	0.360079	1,4-Dioxin
134	-1.55693	Famitinib		-1.55693	1.4801	Famitinib
135	-1.55604	10-Hydroxydihydrosanguinarine;		-1.55604	1.24872	10-Hydroxydihydrosanguinarine;
136	-1.55331	N,N-Dimethylhistidine; Nalpha,Nalpha-Dimethyl-L-histidine;		-1.55331	1.43403	N,N-Dimethylhistidine; Nalpha,Nalpha-Dimethyl-L-histidine;
137	-1.54334	Guanosine triphosphate		-1.54334	1.19556	Guanosine triphosphate
138	-1.53087	15-OxoEDE		-1.53087	2.30234	15-OxoEDE
139	-1.52137	Pipericine		-1.52137	0.402829	Pipericine
140	-1.52083	1,5-Naphthalenediamine		-1.52083	0.0504789	1,5-Naphthalenediamine
141	-1.51637	2-(4-Methyl-3-cyclohexen-1-yl)-2-propanyl 6-O-(6-deoxy-alpha-L-mannopyranosyl)-beta-D-glucopyranoside		-1.51637	0.994915	2-(4-Methyl-3-cyclohexen-1-yl)-2-propanyl 6-O-(6-deoxy-alpha-L-mannopyranosyl)-beta-D-glucopyranoside
142	-1.51296	(S)-malyl alpha-D-glucosaminide		-1.51296	0.758027	(S)-malyl alpha-D-glucosaminide
143	-1.51139	Diphenyl sulfone		-1.51139	1.4801	Diphenyl sulfone
144	-1.5041	(4S)-4-Amino-5-[(2R)-2-amino-3-sulfanylpropanoyl]oxy-5-oxopentanoic acid		-1.5041	0.238423	(4S)-4-Amino-5-[(2R)-2-amino-3-sulfanylpropanoyl]oxy-5-oxopentanoic acid
145	-1.49759	Phenylacetylglycine		-1.49759	0.295467	Phenylacetylglycine
146	-1.49719	Icaridin		-1.49719	0.788602	Icaridin
147	-1.49719	Elaeokanine C;		-1.49719	0.788602	Elaeokanine C;
148	-1.49594	Isopersin		-1.49594	0.815549	Isopersin
149	-1.49058	(2,4-difluorophenyl)[4-(3-phenyl-1,2,4-thiadiazol-5-yl)-1,4-diazepan-1-yl]methanone		-1.49058	0.513756	(2,4-difluorophenyl)[4-(3-phenyl-1,2,4-thiadiazol-5-yl)-1,4-diazepan-1-yl]methanone
150	-1.48336	Prednisolone 21-hemisuccinate		-1.48336	0.0424707	Prednisolone 21-hemisuccinate
151	-1.48141	N-Lactoylphenylalanine		-1.48141	1.04747	N-Lactoylphenylalanine
152	-1.47089	Penicillic acid		-1.47089	1.3395	Penicillic acid
153	-1.46958	N-lauroyl glycine		-1.46958	0.698068	N-lauroyl glycine
154	-1.46301	Hpmpa		-1.46301	1.92718	Hpmpa
155	-1.45734	1,2,3,4-Tetrahydroisoquinoline-1-acetic acid		-1.45734	0.59248	1,2,3,4-Tetrahydroisoquinoline-1-acetic acid
156	-1.45063	Alanyltryptophan		-1.45063	0.363276	Alanyltryptophan
157	-1.44995	1,3-dimethyl-N-(2-oxo-3-azepanyl)-1H-thieno[2,3-c]pyrazole-5-carboxamide		-1.44995	1.32412	1,3-dimethyl-N-(2-oxo-3-azepanyl)-1H-thieno[2,3-c]pyrazole-5-carboxamide
158	-1.44884	Tryptophyl-Glycine		-1.44884	0.385458	Tryptophyl-Glycine
159	-1.4483	(5-Acetamido-3,4,6-trihydroxyoxan-2-yl)methyl dihydrogen phosphate		-1.4483	1.5043	(5-Acetamido-3,4,6-trihydroxyoxan-2-yl)methyl dihydrogen phosphate
160	-1.4482	Valylphenylalanine		-1.4482	1.28136	Valylphenylalanine
161	-1.44634	N-(7Z,10Z,13Z-16Z-docosatetraenoyl) dopamine		-1.44634	1.47273	N-(7Z,10Z,13Z-16Z-docosatetraenoyl) dopamine
162	-1.42654	Phenylalanylphenylalanine		-1.42654	1.32074	Phenylalanylphenylalanine
163	-1.42461	N8-Acetylspermidine		-1.42461	0.534934	N8-Acetylspermidine
164	-1.42386	N-stearoyl histidine		-1.42386	1.1027	N-stearoyl histidine
165	-1.42241	(1S,4S,5R,9S,10R,13R,14R)-14-hydroxy-5,9-dimethyl-14-{[(3-methylbutanoyl)oxy]methyl}tetracyclo[11.2.1.0脗a,脗a芒聛掳.0芒聛麓,芒聛a]hexadecane-5-carboxylic acid		-1.42241	1.3475	(1S,4S,5R,9S,10R,13R,14R)-14-hydroxy-5,9-dimethyl-14-{[(3-methylbutanoyl)oxy]methyl}tetracyclo[11.2.1.0脗a,脗a芒聛掳.0芒聛麓,芒聛a]hexadecane-5-carboxylic acid
166	-1.41228	Hexahomomethionine; L-Hexahomomethionine;		-1.41228	1.2883	Hexahomomethionine; L-Hexahomomethionine;
167	-1.40521	5'-Methylthioadenosine		-1.40521	1.72959	5'-Methylthioadenosine
168	-1.39664	N(4)-Oleylcytosine arabinoside		-1.39664	0.596465	N(4)-Oleylcytosine arabinoside
169	-1.39178	Mebutamate		-1.39178	1.24563	Mebutamate
170	-1.38907	1-Deoxy-1-morpholino-D-fructose		-1.38907	0.71301	1-Deoxy-1-morpholino-D-fructose
171	-1.37048	Aspartame		-1.37048	1.3029	Aspartame
172	-1.36699	8-Quinolinol, 5,7-dichloro-2-((dimethylamino)methyl)-		-1.36699	1.01666	8-Quinolinol, 5,7-dichloro-2-((dimethylamino)methyl)-
173	-1.36202	Melagatran		-1.36202	0.530211	Melagatran
174	-1.35316	2-Hydroxydecanoate		-1.35316	1.24563	2-Hydroxydecanoate
175	-1.34914	Guanine		-1.34914	1.48593	Guanine
176	-1.34914	Pyrazolopyrimidinone		-1.34914	1.48593	Pyrazolopyrimidinone
177	-1.33618	16H-dinaphtho[2,1-d:1,2-g][1,3]dioxocine		-1.33618	0.139552	16H-dinaphtho[2,1-d:1,2-g][1,3]dioxocine
178	-1.33079	Ciprostene		-1.33079	1.08243	Ciprostene
179	-1.32642	2-{[4-(4-chlorophenoxy)anilino]methyl}isoindoline-1,3-dione		-1.32642	0.692862	2-{[4-(4-chlorophenoxy)anilino]methyl}isoindoline-1,3-dione
180	-1.30703	Sorbitan palmitate		-1.30703	1.43869	Sorbitan palmitate
181	-1.30609	Loratadine		-1.30609	0.162316	Loratadine
182	-1.28946	Tartrazine		-1.28946	1.08167	Tartrazine
183	-1.28937	4-chloro-N~1~-(4-pyridinyl)-1,2-benzenediamine		-1.28937	0.280028	4-chloro-N~1~-(4-pyridinyl)-1,2-benzenediamine
184	-1.28547	Meprobamate		-1.28547	0.633824	Meprobamate
185	-1.28523	12-Deoxyaklanonic acid;		-1.28523	1.1203	12-Deoxyaklanonic acid;
186	-1.2796	Butoctamide hydrogen succinate; Butoctamide semisuccinate;		-1.2796	0.335056	Butoctamide hydrogen succinate; Butoctamide semisuccinate;
187	-1.27192	4-Chloro-[2-(4-Pyridinyl)-1-butenyl]phenol; 4-[1-[(4-Chlorophenyl)methylene]propyl]pyridine;		-1.27192	0.301852	4-Chloro-[2-(4-Pyridinyl)-1-butenyl]phenol; 4-[1-[(4-Chlorophenyl)methylene]propyl]pyridine;
188	-1.27039	Gamma-linolenyl carnitine		-1.27039	1.05214	Gamma-linolenyl carnitine
189	-1.26849	Alanylphenylalanine		-1.26849	0.341924	Alanylphenylalanine
190	-1.26639	Guanosine		-1.26639	2.08996	Guanosine
191	-1.25019	sn-Glycero-3-phosphoethanolamine; Glycerophosphoethanolamine;		-1.25019	0.623202	sn-Glycero-3-phosphoethanolamine; Glycerophosphoethanolamine;
192	-1.24627	N-cyclooctylurea		-1.24627	0.788438	N-cyclooctylurea
193	-1.24357	NP-018661		-1.24357	1.03601	NP-018661
194	-1.24196	PC(14:0/22:6(4Z,7Z,10Z,13Z,16Z,19Z))		-1.24196	0.967065	PC(14:0/22:6(4Z,7Z,10Z,13Z,16Z,19Z))
195	-1.23096	PC(14:0/20:4(5Z,8Z,11Z,14Z))		-1.23096	0.828176	PC(14:0/20:4(5Z,8Z,11Z,14Z))
196	-1.22227	5''-Phosphoribosylparomamine;		-1.22227	1.58826	5''-Phosphoribosylparomamine;
197	-1.214	Nicousamide Pyrotinib Maleate		-1.214	0.871019	Nicousamide Pyrotinib Maleate
198	-1.21073	4-tert-Butylphenyl salicylate		-1.21073	0.126273	4-tert-Butylphenyl salicylate
199	-1.20192	Diminazene		-1.20192	0.00710991	Diminazene
200	-1.19934	Succinylcarnitine		-1.19934	0.394941	Succinylcarnitine
201	-1.19288	Dihydrothymine		-1.19288	0.761481	Dihydrothymine
202	-1.19071	{(2R,4S,5R)-5-[1-Methyl-3-(2-naphthyl)-1H-pyrazol-5-yl]-1-azabicyclo[2.2.2]oct-2-yl}methyl (4-isopropylphenyl)carbamate		-1.19071	0.670094	{(2R,4S,5R)-5-[1-Methyl-3-(2-naphthyl)-1H-pyrazol-5-yl]-1-azabicyclo[2.2.2]oct-2-yl}methyl (4-isopropylphenyl)carbamate
203	-1.18323	NP-021797		-1.18323	0.967065	NP-021797
204	-1.17433	N-Arachidonoyl dopamine		-1.17433	1.14454	N-Arachidonoyl dopamine
205	-1.17413	3-(2-Carboxyethenyl)-cis,cis-muconate;		-1.17413	0.0488203	3-(2-Carboxyethenyl)-cis,cis-muconate;
206	-1.17349	MG(18:1(9Z)/0:0/0:0)		-1.17349	0.420597	MG(18:1(9Z)/0:0/0:0)
207	-1.17005	Palmitoleic acid		-1.17005	1.66346	Palmitoleic acid
208	-1.16741	11-amino-undecanoic acid		-1.16741	0.496559	11-amino-undecanoic acid
209	-1.16711	2,5-Anhydro-4,6-dideoxy-6-{[(1-methyl-1H-pyrazol-4-yl)carbonyl]amino}-4-(4-phenyl-1-piperazinyl)-D-galactitol		-1.16711	0.53164	2,5-Anhydro-4,6-dideoxy-6-{[(1-methyl-1H-pyrazol-4-yl)carbonyl]amino}-4-(4-phenyl-1-piperazinyl)-D-galactitol
210	-1.15787	2-hydroxylaurate		-1.15787	1.10582	2-hydroxylaurate
211	-1.15473	NP-022229		-1.15473	1.75554	NP-022229
212	-1.15305	25-Hydroxy-24-oxocholecalciferol		-1.15305	0.271028	25-Hydroxy-24-oxocholecalciferol
213	-1.14384	PI(20:3(8Z,11Z,14Z)/0:0)		-1.14384	1.4801	PI(20:3(8Z,11Z,14Z)/0:0)
214	-1.13772	3,4,7,11-Tetramethyl-6E,10Z-tridecadienal		-1.13772	1.2205	3,4,7,11-Tetramethyl-6E,10Z-tridecadienal
215	-1.13767	Leucylalanine		-1.13767	0.850566	Leucylalanine
216	-1.13664	N-LAUROYLSARCOSINE		-1.13664	0.635097	N-LAUROYLSARCOSINE
217	-1.13289	N6-Acetyl-L-lysine		-1.13289	0.448563	N6-Acetyl-L-lysine
218	-1.12904	1-(Diethylamino)ethanol		-1.12904	0.129576	1-(Diethylamino)ethanol
219	-1.1221	Sinapinic acid		-1.1221	0.788438	Sinapinic acid
220	-1.12121	Cyclo(L-prolyl-L-valyl)		-1.12121	0.1422	Cyclo(L-prolyl-L-valyl)
221	-1.11342	Xanoic acid		-1.11342	1.75552	Xanoic acid
222	-1.10877	Sulfate		-1.10877	1.09251	Sulfate
223	-1.10259	Kelatorphan		-1.10259	0.0355912	Kelatorphan
224	-1.09982	(7E)-12-Hydroxy-3-isobutyl-13-methoxy-4,5,8-trimethyl-3,3a,4,6a,9,10,11,12,13,14-decahydro-1H-cycloundeca[d]isoindole-1,15(2H)-dione		-1.09982	1.67331	(7E)-12-Hydroxy-3-isobutyl-13-methoxy-4,5,8-trimethyl-3,3a,4,6a,9,10,11,12,13,14-decahydro-1H-cycloundeca[d]isoindole-1,15(2H)-dione
225	-1.09895	sn-Glycero-3-phospho-1-inositol; 1-(sn-Glycero-3-phospho)-1D-myo-inositol;		-1.09895	1.30021	sn-Glycero-3-phospho-1-inositol; 1-(sn-Glycero-3-phospho)-1D-myo-inositol;
226	-1.0988	PC(P-16:0/22:6(4Z,7Z,10Z,13Z,16Z,19Z))		-1.0988	0.870146	PC(P-16:0/22:6(4Z,7Z,10Z,13Z,16Z,19Z))
227	-1.09253	Staphylopine; (2S)-4-{[(1R)-1-Carboxy-2-(1H-imidazol-4-yl)ethyl]amino}-2-[(1-carboxyethyl)amino]butanoate;		-1.09253	0.802719	Staphylopine; (2S)-4-{[(1R)-1-Carboxy-2-(1H-imidazol-4-yl)ethyl]amino}-2-[(1-carboxyethyl)amino]butanoate;
228	-1.08503	Threonylphenylalanine		-1.08503	1.32421	Threonylphenylalanine
229	-1.07856	12-hydroxystearic acid		-1.07856	1.28818	12-hydroxystearic acid
230	-1.07167	Myristoylcarnitine		-1.07167	0.397512	Myristoylcarnitine
231	-1.06691	Osimertinib		-1.06691	0.822886	Osimertinib
232	-1.06641	Pyridoxine		-1.06641	1.35518	Pyridoxine
233	-1.06357	Denticulaflavonol		-1.06357	1.23645	Denticulaflavonol
234	-1.05572	PC(14:0/14:0)		-1.05572	0.708824	PC(14:0/14:0)
235	-1.05466	2-(1-benzofuran-2-yl)-4H-chromen-4-one		-1.05466	1.05106	2-(1-benzofuran-2-yl)-4H-chromen-4-one
236	-1.05337	Diethylamino 2,5-dihydroxybenzenesulfonate		-1.05337	0.375699	Diethylamino 2,5-dihydroxybenzenesulfonate
237	-1.05002	N6-Carboxymethyllysine		-1.05002	0.632294	N6-Carboxymethyllysine
238	-1.04943	6-beta-hydroxydexamethasone		-1.04943	1.13858	6-beta-hydroxydexamethasone
239	-1.04651	Acetohydroxamic acid		-1.04651	0.332894	Acetohydroxamic acid
240	-1.04639	Dihydromacarpine; 13,14-Dihydro-5,7-dimethoxy-13-methyl-[1,3]benzodioxolo[5,6-c]-1,3-dioxolo[4,5-i]phenanthridine;		-1.04639	0.206562	Dihydromacarpine; 13,14-Dihydro-5,7-dimethoxy-13-methyl-[1,3]benzodioxolo[5,6-c]-1,3-dioxolo[4,5-i]phenanthridine;
241	-1.04408	SNH		-1.04408	0.604406	SNH
242	-1.04138	ZATOSETRON		-1.04138	1.252	ZATOSETRON
243	-1.0388	ADB-FUBINACA		-1.0388	1.33494	ADB-FUBINACA
244	-1.03675	Aniflorine;		-1.03675	0.916606	Aniflorine;
245	-1.03483	DL-Alanyl-DL-leucine		-1.03483	1.41282	DL-Alanyl-DL-leucine
246	-1.0341	MG(0:0/18:1(9Z)/0:0)		-1.0341	1.46524	MG(0:0/18:1(9Z)/0:0)
247	-1.0341	Diethylaminoethyl-Sephacel		-1.0341	1.46524	Diethylaminoethyl-Sephacel
248	-1.02782	7-Hydroxy-5-methoxy-4-methyl-3-(4-methylpiperazin-1-yl)-2H-chromen-2-one		-1.02782	0.507314	7-Hydroxy-5-methoxy-4-methyl-3-(4-methylpiperazin-1-yl)-2H-chromen-2-one
249	-1.0274	Monoethylhexyl phthalic acid		-1.0274	0.89336	Monoethylhexyl phthalic acid
250	-1.0225	2-Amino-5-[[1-[carboxymethyl(2-hydroxypropanoyl)amino]-1-oxo-3-sulfanylpropan-2-yl]amino]-5-oxopentanoic acid		-1.0225	0.686731	2-Amino-5-[[1-[carboxymethyl(2-hydroxypropanoyl)amino]-1-oxo-3-sulfanylpropan-2-yl]amino]-5-oxopentanoic acid
251	-1.02079	2-[3-methyl-2-(methylimino)-4-oxo-1,3-thiazolan-5-yl]acetic acid		-1.02079	0.756261	2-[3-methyl-2-(methylimino)-4-oxo-1,3-thiazolan-5-yl]acetic acid
252	-1.02034	2,3,4,9-Tetrahydro-1H-beta-carboline-3-carboxylic acid		-1.02034	0.560253	2,3,4,9-Tetrahydro-1H-beta-carboline-3-carboxylic acid
253	-1.01375	5-epi-Valiolol 7-phosphate;		-1.01375	1.1615	5-epi-Valiolol 7-phosphate;
254	-1.01103	17alpha-Methyl-androstan-3-hydroxyimine-17beta-ol		-1.01103	0.602801	17alpha-Methyl-androstan-3-hydroxyimine-17beta-ol
255	-1.0079	NP-017176		-1.0079	0.999038	NP-017176
256	-1.00776	LMFA08020322		-1.00776	0.426904	LMFA08020322
257	-0.998735	all-trans-Retinoic acid		-0.998735	0.56532	all-trans-Retinoic acid
258	-0.987882	(2R,4S)-1-Tert-Butyl 2-methyl 4-aminopyrrolidine-1,2-dicarboxylate		-0.987882	1.82699	(2R,4S)-1-Tert-Butyl 2-methyl 4-aminopyrrolidine-1,2-dicarboxylate
259	-0.986011	Taurine		-0.986011	1.69045	Taurine
260	-0.976688	4,4'-Sulfonylbis[2-(prop-2-en-1-yl)phenol]		-0.976688	1.688	4,4'-Sulfonylbis[2-(prop-2-en-1-yl)phenol]
261	-0.974235	Eicosapentaenoic acid		-0.974235	0.595461	Eicosapentaenoic acid
262	-0.972723	Creatinine		-0.972723	0.625049	Creatinine
263	-0.972217	Miltefosine		-0.972217	1.67425	Miltefosine
264	-0.965762	Acetyl-L-carnitine		-0.965762	0.732312	Acetyl-L-carnitine
265	-0.965111	Glycidyl oleate;		-0.965111	1.2205	Glycidyl oleate;
266	-0.957043	1-Pyrenemethanol		-0.957043	1.0449	1-Pyrenemethanol
267	-0.955195	Terpestacin		-0.955195	1.24563	Terpestacin
268	-0.955172	3-hydroxy-2-[5-nitro-2-(1-pyrrolidinyl)benzyl]propanenitrile		-0.955172	0.0715171	3-hydroxy-2-[5-nitro-2-(1-pyrrolidinyl)benzyl]propanenitrile
269	-0.954116	N1,N8-Bis(sinapoyl)spermidine; N1,N10-Disinapoyl spermidine;		-0.954116	1.2011	N1,N8-Bis(sinapoyl)spermidine; N1,N10-Disinapoyl spermidine;
270	-0.951882	(1R,9S)-11-(Cyclohexylcarbonyl)-5-(2-methylphenyl)-7,11-diazatricyclo[7.3.1.02,7]trideca-2,4-dien-6-one		-0.951882	1.43668	(1R,9S)-11-(Cyclohexylcarbonyl)-5-(2-methylphenyl)-7,11-diazatricyclo[7.3.1.02,7]trideca-2,4-dien-6-one
271	-0.945503	Artesunate		-0.945503	0.671462	Artesunate
272	-0.942745	Dapdiamide A; 3-{[(2E)-4-Amino-4-oxobut-2-enoyl]amino}-L-alanyl-L-valine;		-0.942745	1.48593	Dapdiamide A; 3-{[(2E)-4-Amino-4-oxobut-2-enoyl]amino}-L-alanyl-L-valine;
273	-0.94152	1-acetyl-3-(2-furylmethylene)tetrahydropyrazine-2,5-dione		-0.94152	0.890415	1-acetyl-3-(2-furylmethylene)tetrahydropyrazine-2,5-dione
274	-0.939477	Hydroxymethylphosphonate; P-(Hydroxymethyl)-phosphonic acid;		-0.939477	0.750723	Hydroxymethylphosphonate; P-(Hydroxymethyl)-phosphonic acid;
275	-0.937692	(+)-CP 47,497		-0.937692	1.32412	(+)-CP 47,497
276	-0.933631	Nandrolone		-0.933631	0.531848	Nandrolone
277	-0.93333	1,4-dihydroxyheptadec-16-en-2-yl acetate		-0.93333	1.15646	1,4-dihydroxyheptadec-16-en-2-yl acetate
278	-0.927988	1,2-Ethanediol monoricinoleate		-0.927988	1.1262	1,2-Ethanediol monoricinoleate
279	-0.926966	14,15-Epoxyeicosa-5z-enoic acid		-0.926966	1.13912	14,15-Epoxyeicosa-5z-enoic acid
280	-0.925627	2-Naphthylamine		-0.925627	0.410991	2-Naphthylamine
281	-0.924553	Nicotinaldehyde N-(6,7-dihydro-5H-cyclopenta[d][1,2,4]triazolo[1,5-a]pyrimidin-8-yl)hydrazone		-0.924553	1.09255	Nicotinaldehyde N-(6,7-dihydro-5H-cyclopenta[d][1,2,4]triazolo[1,5-a]pyrimidin-8-yl)hydrazone
282	-0.921789	2alpha-(3-Hydroxypropyl)-1alpha,25-dihydroxy-19-norvitamin D3		-0.921789	0.214862	2alpha-(3-Hydroxypropyl)-1alpha,25-dihydroxy-19-norvitamin D3
283	-0.921128	Etimizol		-0.921128	0.394954	Etimizol
284	-0.920536	Convicine		-0.920536	0.56974	Convicine
285	-0.920052	11Z,13E-Hexadecadienal		-0.920052	1.35847	11Z,13E-Hexadecadienal
286	-0.917779	5-((3Z,6Z,9Z,12Z,15Z,18Z)-henicosa-3,6,9,12,15,18-hexaen-1-yl)resorcinol		-0.917779	0.788602	5-((3Z,6Z,9Z,12Z,15Z,18Z)-henicosa-3,6,9,12,15,18-hexaen-1-yl)resorcinol
287	-0.916063	Cyphenothrin;		-0.916063	1.32412	Cyphenothrin;
288	-0.914161	Alanylleucine		-0.914161	1.32043	Alanylleucine
289	-0.911192	1,4:3,6-Dianhydro-2-deoxy-5-O-[(4-isopropylphenyl)carbamoyl]-2-[(2-thienylsulfonyl)amino]-D-glucitol		-0.911192	0.0908661	1,4:3,6-Dianhydro-2-deoxy-5-O-[(4-isopropylphenyl)carbamoyl]-2-[(2-thienylsulfonyl)amino]-D-glucitol
290	-0.909206	5-hydroxy-6,7-dimethoxy-2-phenyl-4H-chromen-4-one		-0.909206	1.48593	5-hydroxy-6,7-dimethoxy-2-phenyl-4H-chromen-4-one
291	-0.904835	Formononetin		-0.904835	1.17757	Formononetin
292	-0.901764	2-Hydroxycaproic acid		-0.901764	0.820243	2-Hydroxycaproic acid
293	-0.896851	D-Glucosamine-6-phosphate		-0.896851	1.84222	D-Glucosamine-6-phosphate
294	-0.895403	3-Hydroxyoctanoic acid		-0.895403	0.896492	3-Hydroxyoctanoic acid
295	-0.892655	2-(Benzylsulfanyl)-1H-benzo[d]imidazole		-0.892655	0.294719	2-(Benzylsulfanyl)-1H-benzo[d]imidazole
296	-0.886206	methyl 3-({[(2-furylcarbonyl)amino]carbothioyl}amino)benzoate		-0.886206	0.0293368	methyl 3-({[(2-furylcarbonyl)amino]carbothioyl}amino)benzoate
297	-0.885304	1-(2-methoxy-13-methyl-pentadecanyl)-sn-glycero-3-phosphoserine		-0.885304	1.35782	1-(2-methoxy-13-methyl-pentadecanyl)-sn-glycero-3-phosphoserine
298	-0.882842	6-Gingerol		-0.882842	0.911719	6-Gingerol
299	-0.88007	PE(16:1(9Z)/0:0)		-0.88007	1.02326	PE(16:1(9Z)/0:0)
300	-0.878606	dimethyl 2-[[(aminocarbonyl)amino](methylthio)methylidene]malonate		-0.878606	0.672929	dimethyl 2-[[(aminocarbonyl)amino](methylthio)methylidene]malonate
301	-0.874206	N-(8-methyl-8-azabicyclo[3.2.1]oct-3-yl)-4-nitrobenzamide		-0.874206	0.0299389	N-(8-methyl-8-azabicyclo[3.2.1]oct-3-yl)-4-nitrobenzamide
302	-0.868259	2-[(3S)-1-(Cyclohexylmethyl)-3-pyrrolidinyl]-5-(1-methyl-1H-imidazol-5-yl)-1,3,4-oxadiazole		-0.868259	0.0250185	2-[(3S)-1-(Cyclohexylmethyl)-3-pyrrolidinyl]-5-(1-methyl-1H-imidazol-5-yl)-1,3,4-oxadiazole
303	-0.865878	Violacein		-0.865878	0.78582	Violacein
304	-0.865591	tyrosine-tyrosinate		-0.865591	0.644883	tyrosine-tyrosinate
305	-0.863009	LysoPI(16:0/0:0)		-0.863009	1.48593	LysoPI(16:0/0:0)
306	-0.857477	Adenosine		-0.857477	0.717003	Adenosine
307	-0.852095	1-Linoleoyl glycerol		-0.852095	1.93979	1-Linoleoyl glycerol
308	-0.850779	Isolariciresinol glucuronide		-0.850779	0.363276	Isolariciresinol glucuronide
309	-0.844704	2-Hydroxydodecyl methacrylate		-0.844704	0.811592	2-Hydroxydodecyl methacrylate
310	-0.840787	gamma-Glutamylphenylalanine		-0.840787	0.879214	gamma-Glutamylphenylalanine
311	-0.835462	PE(13:0/20:1(11Z))		-0.835462	0.689992	PE(13:0/20:1(11Z))
312	-0.8342	Zolmitriptan N-Oxide		-0.8342	1.11126	Zolmitriptan N-Oxide
313	-0.833439	4-(2,3-dihydro-1,4-benzodioxin-6-yl)-1,2-diphenylbut-2-ene-1,4-dione		-0.833439	0.229729	4-(2,3-dihydro-1,4-benzodioxin-6-yl)-1,2-diphenylbut-2-ene-1,4-dione
314	-0.827309	N-Octyl-2-pyrrolidone		-0.827309	0.676467	N-Octyl-2-pyrrolidone
315	-0.826701	(Z)-3-(1,2-Dihydroxyethyl)-3-hydroxyhenicos-12-en-2-one		-0.826701	2.05421	(Z)-3-(1,2-Dihydroxyethyl)-3-hydroxyhenicos-12-en-2-one
316	-0.824538	PG(22:6(4Z,7Z,10Z,13Z,16Z,19Z)/0:0)		-0.824538	1.276	PG(22:6(4Z,7Z,10Z,13Z,16Z,19Z)/0:0)
317	-0.823285	4,7,13,16,21,24-Hexaoxa-1,10-diazabicyclo[8.8.8]hexacosane		-0.823285	1.39298	4,7,13,16,21,24-Hexaoxa-1,10-diazabicyclo[8.8.8]hexacosane
318	-0.820394	4-Phenolsulfonic acid		-0.820394	0.772468	4-Phenolsulfonic acid
319	-0.819669	PE(17:1(9Z)/22:6(4Z,7Z,10Z,13Z,16Z,19Z))		-0.819669	0.609538	PE(17:1(9Z)/22:6(4Z,7Z,10Z,13Z,16Z,19Z))
320	-0.817542	LysoPC(P-16:0/0:0)		-0.817542	1.63662	LysoPC(P-16:0/0:0)
321	-0.816457	Butanone		-0.816457	0.406013	Butanone
322	-0.814359	(S)-Dimethyl 2-aminopentanedioate		-0.814359	0.116156	(S)-Dimethyl 2-aminopentanedioate
323	-0.810504	NP-007992		-0.810504	1.28551	NP-007992
324	-0.809572	Selenium Sulfide		-0.809572	1.02326	Selenium Sulfide
325	-0.808377	N-Acetylgalactosamine		-0.808377	0.034255	N-Acetylgalactosamine
326	-0.807193	Phenyl 1-hydroxy-2-naphthoate		-0.807193	0.766348	Phenyl 1-hydroxy-2-naphthoate
327	-0.800779	N,N-DIMETHYLACETAMIDE		-0.800779	0.96615	N,N-DIMETHYLACETAMIDE
328	-0.80052	Tetracosahexaenic acid		-0.80052	0.718839	Tetracosahexaenic acid
329	-0.798216	Valylglycine		-0.798216	0.539676	Valylglycine
330	-0.790888	1,4:3,6-Dianhydro-2-{[4-(1,3-benzodioxol-5-yl)-2-pyrimidinyl]amino}-5-O-(benzylcarbamoyl)-2-deoxy-D-glucitol		-0.790888	0.736041	1,4:3,6-Dianhydro-2-{[4-(1,3-benzodioxol-5-yl)-2-pyrimidinyl]amino}-5-O-(benzylcarbamoyl)-2-deoxy-D-glucitol
331	-0.790627	N-Acetyltyramine		-0.790627	0.28522	N-Acetyltyramine
332	-0.78995	Sphingosine		-0.78995	1.32043	Sphingosine
333	-0.785926	LysoPC(14:0/0:0)		-0.785926	1.1027	LysoPC(14:0/0:0)
334	-0.785792	Linolelaidic acid		-0.785792	1.59487	Linolelaidic acid
335	-0.785403	Cer(d18:1/16:0)		-0.785403	0.163076	Cer(d18:1/16:0)
336	-0.781821	L-Proline		-0.781821	0.991117	L-Proline
337	-0.781041	Leucylleucine		-0.781041	1.24649	Leucylleucine
338	-0.780271	C20916; Tabtoxin biosynthesis intermediate 6;		-0.780271	0.470155	C20916; Tabtoxin biosynthesis intermediate 6;
339	-0.777201	N-Desmethyl zolmitriptan		-0.777201	0.134469	N-Desmethyl zolmitriptan
340	-0.775993	2-amino-3-[(2-nitrobenzylidene)amino]but-2-enedinitrile		-0.775993	0.911942	2-amino-3-[(2-nitrobenzylidene)amino]but-2-enedinitrile
341	-0.772513	LysoPI(18:1(9Z)/0:0)		-0.772513	1.8173	LysoPI(18:1(9Z)/0:0)
342	-0.772292	2-Propylthiazolo[4,5-c]quinolin-4-amine		-0.772292	0.766662	2-Propylthiazolo[4,5-c]quinolin-4-amine
343	-0.766735	2-Methoxyidazoxan		-0.766735	0.962135	2-Methoxyidazoxan
344	-0.759626	Octadeca-9,12-dienal		-0.759626	1.49119	Octadeca-9,12-dienal
345	-0.756186	NP-020868		-0.756186	0.73339	NP-020868
346	-0.745679	Benzoylmesaconine		-0.745679	0.194397	Benzoylmesaconine
347	-0.743748	2-Aminoheptanoate		-0.743748	0.271086	2-Aminoheptanoate
348	-0.73943	12-Aminododecanoic acid		-0.73943	0.65858	12-Aminododecanoic acid
349	-0.739263	alpha-Aspartylphenylalanine		-0.739263	0.631817	alpha-Aspartylphenylalanine
350	-0.732181	N-Methylethanolamine phosphate;		-0.732181	1.03884	N-Methylethanolamine phosphate;
351	-0.729266	3-{4-[(6,7-Dimethoxyquinolin-4-yl)oxy]-3-fluorophenyl}-1-(2-phenylacetyl)thiourea		-0.729266	0.723774	3-{4-[(6,7-Dimethoxyquinolin-4-yl)oxy]-3-fluorophenyl}-1-(2-phenylacetyl)thiourea
352	-0.72901	Alanine betaine		-0.72901	0.946456	Alanine betaine
353	-0.728786	Aprobarbital		-0.728786	0.870146	Aprobarbital
354	-0.728303	4-Aminohex-5-ynoic acid		-0.728303	0.788602	4-Aminohex-5-ynoic acid
355	-0.728052	Polysulfide; (Sulfide)n; Polysulfane;		-0.728052	0.411775	Polysulfide; (Sulfide)n; Polysulfane;
356	-0.724634	N'1-{2-[(2-Oxo-4-propyl-2H-chromen-7-yl)oxy]propanoyl}-3-(trifluoromethyl)benzene-1-sulfonohydrazide		-0.724634	0.23983	N'1-{2-[(2-Oxo-4-propyl-2H-chromen-7-yl)oxy]propanoyl}-3-(trifluoromethyl)benzene-1-sulfonohydrazide
357	-0.721929	14-Epi-19-nortachysterol		-0.721929	1.03318	14-Epi-19-nortachysterol
358	-0.721534	Cyclohexylamine		-0.721534	0.267583	Cyclohexylamine
359	-0.719978	Thiosulfate		-0.719978	0.863494	Thiosulfate
360	-0.716149	DL-Ethionine		-0.716149	0.561846	DL-Ethionine
361	-0.707948	Tramiprosate		-0.707948	1.09979	Tramiprosate
362	-0.706878	MG(0:0/20:4(5Z,8Z,11Z,14Z)/0:0)		-0.706878	1.30927	MG(0:0/20:4(5Z,8Z,11Z,14Z)/0:0)
363	-0.703712	Bis(2-ethylhexyl)adipate		-0.703712	1.46957	Bis(2-ethylhexyl)adipate
364	-0.703138	Bromobenzene;		-0.703138	0.255415	Bromobenzene;
365	-0.698296	N-(2-(3,4-Dichlorophenyl)ethyl)-N-methyl-2-(dimethylamino)ethylamine		-0.698296	0.0994968	N-(2-(3,4-Dichlorophenyl)ethyl)-N-methyl-2-(dimethylamino)ethylamine
366	-0.693204	1-methyl 4-[(5R,9S,13S)-5,9,13-trimethyltetracyclo[11.2.1.0脗a,脗a芒聛掳.0芒聛麓,芒聛a]hexadec-14-en-5-yl]methyl butanedioate		-0.693204	0.915531	1-methyl 4-[(5R,9S,13S)-5,9,13-trimethyltetracyclo[11.2.1.0脗a,脗a芒聛掳.0芒聛麓,芒聛a]hexadec-14-en-5-yl]methyl butanedioate
367	-0.692819	Carmustine		-0.692819	0.282512	Carmustine
368	-0.691397	4-[1-(dimethylamino)ethylidene]-2-phenyl-1,3-oxazol-5(4H)-one		-0.691397	1.31634	4-[1-(dimethylamino)ethylidene]-2-phenyl-1,3-oxazol-5(4H)-one
369	-0.686661	4-Amino-5-hydroxy-1-[(2R,5R)-4-hydroxy-5-(hydroxymethyl)oxolan-2-yl]pyrimidin-2-one		-0.686661	0.858502	4-Amino-5-hydroxy-1-[(2R,5R)-4-hydroxy-5-(hydroxymethyl)oxolan-2-yl]pyrimidin-2-one
370	-0.68488	N-(1,3-benzodioxol-5-ylmethyl)-2,3-dihydro-1-benzofuran-6-sulfonamide		-0.68488	0.977583	N-(1,3-benzodioxol-5-ylmethyl)-2,3-dihydro-1-benzofuran-6-sulfonamide
371	-0.684438	N-[(4-hydroxy-3-methoxyphenyl)methyl]-8-methylnonanamide		-0.684438	0.788438	N-[(4-hydroxy-3-methoxyphenyl)methyl]-8-methylnonanamide
372	-0.682137	N-Acetylisoputreanine		-0.682137	0.654467	N-Acetylisoputreanine
373	-0.68085	Penicillin G		-0.68085	0.464887	Penicillin G
374	-0.675778	N-({(2R,3S,4R,5S)-3,4-Dihydroxy-5-[2-oxo-2-(2-propyn-1-ylamino)ethyl]tetrahydro-2-furanyl}methyl)-4-methylbenzamide		-0.675778	1.17911	N-({(2R,3S,4R,5S)-3,4-Dihydroxy-5-[2-oxo-2-(2-propyn-1-ylamino)ethyl]tetrahydro-2-furanyl}methyl)-4-methylbenzamide
375	-0.674862	L-(+)-Lactic acid		-0.674862	1.14454	L-(+)-Lactic acid
376	-0.673934	Beta-Citryl-L-glutamic acid		-0.673934	0.898598	Beta-Citryl-L-glutamic acid
377	-0.662555	1,4-Pentadien-3-one, 1,5-diphenyl-		-0.662555	1.41874	1,4-Pentadien-3-one, 1,5-diphenyl-
378	-0.66046	Kanosamine		-0.66046	0.624038	Kanosamine
379	-0.659854	Pantetheine 4'-phosphate; 4'-Phosphopantetheine; Phosphopantetheine; D-Pantetheine 4'-phosphate;		-0.659854	0.148657	Pantetheine 4'-phosphate; 4'-Phosphopantetheine; Phosphopantetheine; D-Pantetheine 4'-phosphate;
380	-0.659741	Imazapyr		-0.659741	0.813658	Imazapyr
381	-0.658146	S-(2-Methylbutanoyl)-dihydrolipoamide;		-0.658146	0.23481	S-(2-Methylbutanoyl)-dihydrolipoamide;
382	-0.657772	Nitroimidazopyran		-0.657772	0.215892	Nitroimidazopyran
383	-0.656104	trans-Zeatin		-0.656104	0.00396726	trans-Zeatin
384	-0.6543	Ribothymidine		-0.6543	0.486313	Ribothymidine
385	-0.650629	3-(2,4-Dimethyl-5-(2-oxo-1,2-dihydroindol-3-ylidenemethyl)-1H-pyrrol-3-yl)propionic acid		-0.650629	0.673928	3-(2,4-Dimethyl-5-(2-oxo-1,2-dihydroindol-3-ylidenemethyl)-1H-pyrrol-3-yl)propionic acid
386	-0.648438	LMFA08020283		-0.648438	0.519234	LMFA08020283
387	-0.647613	EPK		-0.647613	0.271943	EPK
388	-0.647221	PS(18:1(9Z)/0:0)		-0.647221	0.870146	PS(18:1(9Z)/0:0)
389	-0.642762	2-Aminooctadec-4-yne-1,3-diol		-0.642762	0.850566	2-Aminooctadec-4-yne-1,3-diol
390	-0.639777	Pirbuterol		-0.639777	0.971906	Pirbuterol
391	-0.638105	PE(14:0/0:0)		-0.638105	1.01064	PE(14:0/0:0)
392	-0.632213	Inosine		-0.632213	0.989582	Inosine
393	-0.622964	1-Pyrenol		-0.622964	0.736041	1-Pyrenol
394	-0.621594	Thymine		-0.621594	0.812383	Thymine
395	-0.619885	Desogestrel		-0.619885	0.282512	Desogestrel
396	-0.614676	NP-006656		-0.614676	0.907438	NP-006656
397	-0.613804	(2R,3S,4S,5S,6R)-2-({7-hydroxy-4-[(3Z)-5-hydroxy-3-methylpent-3-en-1-yl]-4a,8,8-trimethyl-3-methylidene-decahydronaphthalen-2-yl}oxy)-6-(hydroxymethyl)oxane-3,4,5-triol		-0.613804	0.398118	(2R,3S,4S,5S,6R)-2-({7-hydroxy-4-[(3Z)-5-hydroxy-3-methylpent-3-en-1-yl]-4a,8,8-trimethyl-3-methylidene-decahydronaphthalen-2-yl}oxy)-6-(hydroxymethyl)oxane-3,4,5-triol
398	-0.612178	S-Lactoylglutathione		-0.612178	0.482159	S-Lactoylglutathione
399	-0.609437	Aspartyl-Leucine		-0.609437	0.323973	Aspartyl-Leucine
400	-0.609019	4-oxododecanedioic acid		-0.609019	0.916606	4-oxododecanedioic acid
401	-0.604479	N,N-dimethyl-N'-[2-(methylthio)-7-phenylpyrazolo[1,5-a][1,3,5]triazin-4-yl]iminoformamide		-0.604479	0.00334264	N,N-dimethyl-N'-[2-(methylthio)-7-phenylpyrazolo[1,5-a][1,3,5]triazin-4-yl]iminoformamide
402	-0.603968	3,4,5-trihydroxy-6-methyloxan-2-yl 2-(methylamino)benzoate		-0.603968	0.23946	3,4,5-trihydroxy-6-methyloxan-2-yl 2-(methylamino)benzoate
403	-0.603754	Phenylalanylalanine		-0.603754	0.760901	Phenylalanylalanine
404	-0.598815	N1-{4-(2-Chlorophenyl)-6-[(2,2-dimethylpropanoyl)amino]-1,3,5-triazin-2-yl}-2,2-dimethylpropanamide		-0.598815	0.627834	N1-{4-(2-Chlorophenyl)-6-[(2,2-dimethylpropanoyl)amino]-1,3,5-triazin-2-yl}-2,2-dimethylpropanamide
405	-0.590764	LysoPC(22:5(4Z,7Z,10Z,13Z,16Z)/0:0)		-0.590764	0.999889	LysoPC(22:5(4Z,7Z,10Z,13Z,16Z)/0:0)
406	-0.586581	D-Erythrose 4-phosphate;		-0.586581	0.481868	D-Erythrose 4-phosphate;
407	-0.586254	tiopronin		-0.586254	0.163652	tiopronin
408	-0.585962	Phthalic acid		-0.585962	0.867316	Phthalic acid
409	-0.581156	NP-016437		-0.581156	0.601471	NP-016437
410	-0.580479	PG(16:0/0:0)		-0.580479	1.16245	PG(16:0/0:0)
411	-0.579776	LysoPE(0:0/16:1(9Z))		-0.579776	1.05975	LysoPE(0:0/16:1(9Z))
412	-0.57881	2-methyl-hexadecanedioic acid		-0.57881	0.695686	2-methyl-hexadecanedioic acid
413	-0.576171	Terpendole C;		-0.576171	0.896492	Terpendole C;
414	-0.569419	7-ethenyl-1,4a,7-trimethyl-1,2,3,4,4a,6,7,8,8a,9,10,10a-dodecahydrophenanthrene-1-carboxylic acid		-0.569419	0.333562	7-ethenyl-1,4a,7-trimethyl-1,2,3,4,4a,6,7,8,8a,9,10,10a-dodecahydrophenanthrene-1-carboxylic acid
415	-0.567917	Ziram;		-0.567917	0.845068	Ziram;
416	-0.566117	2E,4E,6E,8E,10E,12E,14E,16E,18E,20E,22E-tetracosaundecaenal		-0.566117	0.47519	2E,4E,6E,8E,10E,12E,14E,16E,18E,20E,22E-tetracosaundecaenal
417	-0.563832	LysoPC(14:1(9Z)/0:0)		-0.563832	1.37741	LysoPC(14:1(9Z)/0:0)
418	-0.5602	S-(2-Hydroxy-3-buten-1-yl)glutathione		-0.5602	0.229832	S-(2-Hydroxy-3-buten-1-yl)glutathione
419	-0.560095	Pyroglutamic acid		-0.560095	1.15873	Pyroglutamic acid
420	-0.559077	{3-[(3-{[4-(Hydroxymethyl)cyclohexyl]amino}-3-oxetanyl)methyl]-1,2-oxazol-5-yl}methanol		-0.559077	0.71841	{3-[(3-{[4-(Hydroxymethyl)cyclohexyl]amino}-3-oxetanyl)methyl]-1,2-oxazol-5-yl}methanol
421	-0.558832	1-Decanethiol		-0.558832	0.15753	1-Decanethiol
422	-0.556954	Valnemulin		-0.556954	0.343097	Valnemulin
423	-0.554629	NP-018915		-0.554629	0.333326	NP-018915
424	-0.55443	3-hydroxy-1,5-diphenylpentan-1-one		-0.55443	1.30021	3-hydroxy-1,5-diphenylpentan-1-one
425	-0.553282	N-(4-chlorophenethyl)-N'-(4-chlorophenyl)urea		-0.553282	0.156728	N-(4-chlorophenethyl)-N'-(4-chlorophenyl)urea
426	-0.55312	13(S)-HOTrE		-0.55312	0.679613	13(S)-HOTrE
427	-0.551851	2-(allylthio)-4,5-diphenyl-1H-imidazole		-0.551851	0.1805	2-(allylthio)-4,5-diphenyl-1H-imidazole
428	-0.55128	NP-013039		-0.55128	0.383732	NP-013039
429	-0.550669	1,3-Dimethylbutylamine		-0.550669	0.243372	1,3-Dimethylbutylamine
430	-0.549075	(+/-)11(12)-EET		-0.549075	0.50574	(+/-)11(12)-EET
431	-0.548613	1-Hydroxyvitamin D5		-0.548613	0.9399	1-Hydroxyvitamin D5
432	-0.548073	beta-Glycerophosphoric acid		-0.548073	0.549925	beta-Glycerophosphoric acid
433	-0.543319	PC(P-16:0/18:1(11Z))		-0.543319	0.419254	PC(P-16:0/18:1(11Z))
434	-0.54042	cyclo(pro-arg)		-0.54042	0.568407	cyclo(pro-arg)
435	-0.536113	Benzyladenine		-0.536113	1.16245	Benzyladenine
436	-0.536113	N-Ethyl-N-(2-hydroxy-3-sulfopropyl)-3-toluidine		-0.536113	1.16245	N-Ethyl-N-(2-hydroxy-3-sulfopropyl)-3-toluidine
437	-0.535964	Dihydrouracil		-0.535964	1.00234	Dihydrouracil
438	-0.534507	6-(3,4,5-Trimethoxystyryl)-2,3,4,5-tetrahydropyridazin-3-one		-0.534507	0.0680502	6-(3,4,5-Trimethoxystyryl)-2,3,4,5-tetrahydropyridazin-3-one
439	-0.532452	2-Methyl-4-pentenoic acid		-0.532452	0.317309	2-Methyl-4-pentenoic acid
440	-0.530203	Anilofos		-0.530203	0.423168	Anilofos
441	-0.525989	Ethane-1,1,2-tricarbaldehyde		-0.525989	0.642641	Ethane-1,1,2-tricarbaldehyde
442	-0.524625	7-methylpyrimido[4,5-d]pyrimidin-4-amine		-0.524625	0.982095	7-methylpyrimido[4,5-d]pyrimidin-4-amine
443	-0.523133	2-[(1-ethyl-1H-1,2,3,4-tetraazol-5-yl)sulfanyl]-1-(4-phenylpiperazino)-1-ethanone		-0.523133	0.917045	2-[(1-ethyl-1H-1,2,3,4-tetraazol-5-yl)sulfanyl]-1-(4-phenylpiperazino)-1-ethanone
444	-0.522108	1,2-dihydroxyheptadec-16-yn-4-yl acetate		-0.522108	0.6463	1,2-dihydroxyheptadec-16-yn-4-yl acetate
445	-0.51722	2,2-dimethyl-5-pentacyclo[5.4.0.0~2,6~.0~3,10~.0~5,9~]undec-8-yliden-1,3-dioxane-4,6-dione		-0.51722	0.108476	2,2-dimethyl-5-pentacyclo[5.4.0.0~2,6~.0~3,10~.0~5,9~]undec-8-yliden-1,3-dioxane-4,6-dione
446	-0.516903	Folic acid		-0.516903	0.284507	Folic acid
447	-0.516634	2-Protocatechoylphloroglucinolcarboxylate; 2-(3,4-Dihydroxybenzoyloxy)-4,6-dihydroxybenzoate;		-0.516634	0.105634	2-Protocatechoylphloroglucinolcarboxylate; 2-(3,4-Dihydroxybenzoyloxy)-4,6-dihydroxybenzoate;
448	-0.513896	N-Methylalanine		-0.513896	0.653547	N-Methylalanine
449	-0.512851	PE(14:1(9Z)/22:4(7Z,10Z,13Z,16Z))		-0.512851	0.370409	PE(14:1(9Z)/22:4(7Z,10Z,13Z,16Z))
450	-0.509041	Creatine		-0.509041	0.709883	Creatine
451	-0.505518	N6-Methyladenosine		-0.505518	0.722662	N6-Methyladenosine
452	-0.498893	(2S)-2-(2-Benzamidoethylamino)-5-(diaminomethylideneamino)pentanoic acid		-0.498893	0.982095	(2S)-2-(2-Benzamidoethylamino)-5-(diaminomethylideneamino)pentanoic acid
453	-0.498841	1,3-Diphenylacetone		-0.498841	0.441296	1,3-Diphenylacetone
454	-0.496141	NP-002336		-0.496141	0.540692	NP-002336
455	-0.493559	Drazoxolon;		-0.493559	0.575716	Drazoxolon;
456	-0.491252	NP-015090		-0.491252	0.496974	NP-015090
457	-0.488866	3-Hydroxypicolinic acid		-0.488866	1.1185	3-Hydroxypicolinic acid
458	-0.487024	2-(1-Adamantyl)-6-{[(5-hydroxy-4-pentyl-4H-1,2,4-triazol-3-yl)thio]methyl}pyrimidin-4-ol		-0.487024	0.348312	2-(1-Adamantyl)-6-{[(5-hydroxy-4-pentyl-4H-1,2,4-triazol-3-yl)thio]methyl}pyrimidin-4-ol
459	-0.485018	N-(3-oxo-octanoyl)-homoserine thiolactone		-0.485018	0.904743	N-(3-oxo-octanoyl)-homoserine thiolactone
460	-0.484138	Dehydroeburicoic acid		-0.484138	0.925156	Dehydroeburicoic acid
461	-0.482833	(S)-2-Amino-4-methylpentanamide		-0.482833	0.225656	(S)-2-Amino-4-methylpentanamide
462	-0.482217	4,5-dihydroxy-3,4-bis(hydroxymethyl)-4a,8,8-trimethyl-1,4,4a,5,6,7,8,8a-octahydronaphthalen-1-yl hexanoate		-0.482217	0.181711	4,5-dihydroxy-3,4-bis(hydroxymethyl)-4a,8,8-trimethyl-1,4,4a,5,6,7,8,8a-octahydronaphthalen-1-yl hexanoate
463	-0.480418	cyclo(leu-asp)		-0.480418	1.33861	cyclo(leu-asp)
464	-0.47948	N2,N2-Dimethylguanosine		-0.47948	0.654467	N2,N2-Dimethylguanosine
465	-0.479239	Leucyl-Asparagine		-0.479239	0.278095	Leucyl-Asparagine
466	-0.471477	(2E)-2-[2-(1,2,4a,5-tetramethyl-1,2,3,4,4a,7,8,8a-octahydronaphthalen-1-yl)ethyl]but-2-enedioic acid		-0.471477	0.333755	(2E)-2-[2-(1,2,4a,5-tetramethyl-1,2,3,4,4a,7,8,8a-octahydronaphthalen-1-yl)ethyl]but-2-enedioic acid
467	-0.469181	Propaphos		-0.469181	0.657056	Propaphos
468	-0.467204	LysoPE(18:1(9Z)/0:0)		-0.467204	0.709234	LysoPE(18:1(9Z)/0:0)
469	-0.465448	DG(22:5(7Z,10Z,13Z,16Z,19Z)/14:0/0:0)		-0.465448	0.187838	DG(22:5(7Z,10Z,13Z,16Z,19Z)/14:0/0:0)
470	-0.464927	2-[(1H-1,2,3,4-Tetraazol-5-ylmethyl)thio]pyridine		-0.464927	0.394941	2-[(1H-1,2,3,4-Tetraazol-5-ylmethyl)thio]pyridine
471	-0.462354	2,2,6,6-Tetramethyl-4-piperidinol		-0.462354	0.312225	2,2,6,6-Tetramethyl-4-piperidinol
472	-0.459611	Dihomo--linolenic acid		-0.459611	0.654467	Dihomo--linolenic acid
473	-0.45849	Dehydrosiphonochalynol		-0.45849	0.515737	Dehydrosiphonochalynol
474	-0.455009	Biotin sulfoxide		-0.455009	0.0201827	Biotin sulfoxide
475	-0.452454	PE(0:0/22:5(4Z,7Z,10Z,13Z,16Z))		-0.452454	0.228995	PE(0:0/22:5(4Z,7Z,10Z,13Z,16Z))
476	-0.444708	D-Glutamine		-0.444708	0.755325	D-Glutamine
477	-0.44179	NP-020049		-0.44179	0.411947	NP-020049
478	-0.440559	2,4-Thiazolidinedicarboxylic acid, 2-methyl-		-0.440559	0.481704	2,4-Thiazolidinedicarboxylic acid, 2-methyl-
479	-0.439812	Pyrophosphate		-0.439812	0.797769	Pyrophosphate
480	-0.437743	2-(2-amino-3-methylbutanamido)-3-phenylpropanoic acid		-0.437743	0.452145	2-(2-amino-3-methylbutanamido)-3-phenylpropanoic acid
481	-0.437099	PC(14:0/18:2(9Z,12Z))		-0.437099	0.464853	PC(14:0/18:2(9Z,12Z))
482	-0.436019	Malptll		-0.436019	0.717429	Malptll
483	-0.435181	NP-008442		-0.435181	0.852794	NP-008442
484	-0.434707	L-Glutamine		-0.434707	0.766348	L-Glutamine
485	-0.433116	Flavin mononucleotide		-0.433116	0.958643	Flavin mononucleotide
486	-0.432411	Linoleoyl ethanolamide		-0.432411	0.630807	Linoleoyl ethanolamide
487	-0.432353	3-(4-Methoxyphenyl)-5-(3-nitrophenyl)-2-(trifluoromethyl)pyrazolo[1,5-a]pyrimidin-7(4H)-one		-0.432353	0.56019	3-(4-Methoxyphenyl)-5-(3-nitrophenyl)-2-(trifluoromethyl)pyrazolo[1,5-a]pyrimidin-7(4H)-one
488	-0.43197	Uracil		-0.43197	0.418353	Uracil
489	-0.431692	Chloridazon;		-0.431692	0.565676	Chloridazon;
490	-0.430429	2,4-Bis[(4-fluorophenyl)methylene]-8-methyl-8-azabicyclo[3.2.1]octan-3-one		-0.430429	0.229027	2,4-Bis[(4-fluorophenyl)methylene]-8-methyl-8-azabicyclo[3.2.1]octan-3-one
491	-0.429334	(+/-)9,10-dihydroxy-12Z-octadecenoic acid		-0.429334	0.618792	(+/-)9,10-dihydroxy-12Z-octadecenoic acid
492	-0.425797	Stearidonic acid		-0.425797	0.766662	Stearidonic acid
493	-0.424935	NP-020082		-0.424935	0.194577	NP-020082
494	-0.423471	1,4-dihydroxy-1,4-dimethyl-7-(propan-2-ylidene)-decahydroazulen-6-one		-0.423471	0.0452347	1,4-dihydroxy-1,4-dimethyl-7-(propan-2-ylidene)-decahydroazulen-6-one
495	-0.423036	3-Carboxymedetomidine		-0.423036	1.18652	3-Carboxymedetomidine
496	-0.419938	Octopine		-0.419938	0.583933	Octopine
497	-0.416957	Dihomo-alpha-linolenic acid		-0.416957	0.571236	Dihomo-alpha-linolenic acid
498	-0.413422	PC(18:1(9Z)/22:6(4Z,7Z,10Z,13Z,16Z,19Z))		-0.413422	0.807749	PC(18:1(9Z)/22:6(4Z,7Z,10Z,13Z,16Z,19Z))
499	-0.412696	2-(2,5-dimethyl-1H-pyrrol-1-yl)-3-{[5-(2-naphthyl)-1,3,4-oxadiazol-2-yl]methoxy}pyridine		-0.412696	0.766348	2-(2,5-dimethyl-1H-pyrrol-1-yl)-3-{[5-(2-naphthyl)-1,3,4-oxadiazol-2-yl]methoxy}pyridine
500	-0.412237	3beta-Hydroxy-5-cholestenoic acid		-0.412237	0.587991	3beta-Hydroxy-5-cholestenoic acid
501	-0.411956	3-Hydroxy-4-(methoxycarbonyl)phenylboronic acid pinacol ester		-0.411956	0.242656	3-Hydroxy-4-(methoxycarbonyl)phenylboronic acid pinacol ester
502	-0.411825	2-piperidinobenzoic acid		-0.411825	0.0212218	2-piperidinobenzoic acid
503	-0.410378	alpha-D-Glucose-1,6-bisphosphate		-0.410378	0.583933	alpha-D-Glucose-1,6-bisphosphate
504	-0.410052	LysoPI(20:4(5Z,8Z,11Z,14Z)/0:0)		-0.410052	0.802004	LysoPI(20:4(5Z,8Z,11Z,14Z)/0:0)
505	-0.397924	Uridine 5'-monophosphate		-0.397924	0.730088	Uridine 5'-monophosphate
506	-0.395889	Chlorocarbonic acid		-0.395889	0.713674	Chlorocarbonic acid
507	-0.384835	1-Methylxanthine		-0.384835	1.2205	1-Methylxanthine
508	-0.384441	4-Oxoproline		-0.384441	0.598614	4-Oxoproline
509	-0.380725	NP-016455		-0.380725	1.10247	NP-016455
510	-0.379743	(2R,3E)-5-(3-chloro-5-formyl-2,6-dihydroxy-4-methylphenyl)-3-methyl-1-[(1S,2R,6R)-1,2,6-trimethyl-3-oxocyclohexyl]pent-3-en-2-yl 3-methylbutanoate		-0.379743	0.68017	(2R,3E)-5-(3-chloro-5-formyl-2,6-dihydroxy-4-methylphenyl)-3-methyl-1-[(1S,2R,6R)-1,2,6-trimethyl-3-oxocyclohexyl]pent-3-en-2-yl 3-methylbutanoate
511	-0.379474	SM(d18:1/14:0)		-0.379474	0.313446	SM(d18:1/14:0)
512	-0.37904	N-benzyl-2-(6-methoxy-2-naphthyl)propanamide		-0.37904	0.331801	N-benzyl-2-(6-methoxy-2-naphthyl)propanamide
513	-0.376446	2-Keto-glutaramic acid		-0.376446	0.323629	2-Keto-glutaramic acid
514	-0.371924	1-(4-Fluorophenyl)-3-[(1S,2S,3S,4R,5R)-3-hydroxy-4-(4-methyl-1-piperazinyl)-6,8-dioxabicyclo[3.2.1]oct-2-yl]urea		-0.371924	0.511003	1-(4-Fluorophenyl)-3-[(1S,2S,3S,4R,5R)-3-hydroxy-4-(4-methyl-1-piperazinyl)-6,8-dioxabicyclo[3.2.1]oct-2-yl]urea
515	-0.371368	4-Chloro-2-nitrobenzylalcohol		-0.371368	0.35683	4-Chloro-2-nitrobenzylalcohol
516	-0.371111	L-Homoserine		-0.371111	1.10013	L-Homoserine
517	-0.371111	Oxazine		-0.371111	1.10013	Oxazine
518	-0.369379	1,2,3,4-Tetrachloronaphthalene		-0.369379	0.377157	1,2,3,4-Tetrachloronaphthalene
519	-0.36892	LysoPI(18:0/0:0)		-0.36892	0.537524	LysoPI(18:0/0:0)
520	-0.368021	Geranylhydroquinone;		-0.368021	0.160684	Geranylhydroquinone;
521	-0.366662	4-methoxy-7-({[(2R,3R,4S,5S,6R)-3,4,5-trihydroxy-6-(hydroxymethyl)oxan-2-yl]oxy}methyl)-5H-furo[3,2-g]chromen-5-one		-0.366662	0.347693	4-methoxy-7-({[(2R,3R,4S,5S,6R)-3,4,5-trihydroxy-6-(hydroxymethyl)oxan-2-yl]oxy}methyl)-5H-furo[3,2-g]chromen-5-one
522	-0.360321	2-[(3-methylbenzoyl)amino]-4,5,6,7-tetrahydro-1-benzothiophene-3-carboxamide		-0.360321	0.271622	2-[(3-methylbenzoyl)amino]-4,5,6,7-tetrahydro-1-benzothiophene-3-carboxamide
523	-0.357866	2-(2,3,4,5,6-pentamethylbenzyl)-5-(3-phenylprop-2-enylidene)cyclopentanone		-0.357866	0.413675	2-(2,3,4,5,6-pentamethylbenzyl)-5-(3-phenylprop-2-enylidene)cyclopentanone
524	-0.356403	LysoPC(18:4(6Z,9Z,12Z,15Z)/0:0)		-0.356403	0.847391	LysoPC(18:4(6Z,9Z,12Z,15Z)/0:0)
525	-0.353936	PC(O-16:1(9Z)/20:4(8Z,11Z,14Z,17Z))		-0.353936	0.287505	PC(O-16:1(9Z)/20:4(8Z,11Z,14Z,17Z))
526	-0.351788	NP-021085		-0.351788	0.0295439	NP-021085
527	-0.350003	4,5-Dinitro-7,8-dithiabicyclo[4.2.0]octa-1(6),2,4-triene-2-carboxylic acid		-0.350003	0.659519	4,5-Dinitro-7,8-dithiabicyclo[4.2.0]octa-1(6),2,4-triene-2-carboxylic acid
528	-0.345951	LMST01031102		-0.345951	0.917045	LMST01031102
529	-0.345733	PS(18:0/0:0)		-0.345733	0.33848	PS(18:0/0:0)
530	-0.345335	Oxypurinol		-0.345335	0.568387	Oxypurinol
531	-0.343257	Pantothenic acid		-0.343257	0.551577	Pantothenic acid
532	-0.342928	lup-20(29)-en-3beta-(1-(2S-hydroxypropionate)-benzoic acid		-0.342928	0.610761	lup-20(29)-en-3beta-(1-(2S-hydroxypropionate)-benzoic acid
533	-0.342747	Myristic acid		-0.342747	0.665119	Myristic acid
534	-0.342684	6-cyclohex-3-enyl-5-nitropiperidin-2-one		-0.342684	0.191339	6-cyclohex-3-enyl-5-nitropiperidin-2-one
535	-0.342096	Obliquine;		-0.342096	1.11952	Obliquine;
536	-0.342	4-[(benzylimino)methyl]-2-methoxyphenyl 3,4,5-trimethoxybenzoate		-0.342	0.329677	4-[(benzylimino)methyl]-2-methoxyphenyl 3,4,5-trimethoxybenzoate
537	-0.341948	Thalidasine;		-0.341948	0.249183	Thalidasine;
538	-0.341718	N6-(2-furylmethyl)-9H-purin-6-amine		-0.341718	0.137998	N6-(2-furylmethyl)-9H-purin-6-amine
539	-0.339308	10-EdAM		-0.339308	1.1761	10-EdAM
540	-0.338999	Tropolone A		-0.338999	0.241249	Tropolone A
541	-0.338677	Dimethachlor OXA		-0.338677	0.00297153	Dimethachlor OXA
542	-0.335953	PA(15:0/0:0)		-0.335953	0.288576	PA(15:0/0:0)
543	-0.333135	Fosthiazate		-0.333135	0.642732	Fosthiazate
544	-0.332231	cis-4-Hydroxy-D-proline		-0.332231	0.238423	cis-4-Hydroxy-D-proline
545	-0.330066	Leucyl-Glutamine		-0.330066	0.645264	Leucyl-Glutamine
546	-0.328913	4-amino-3,5-dichloro-N'-{[(propylamino)carbonyl]oxy}benzenecarboximidamide		-0.328913	0.611816	4-amino-3,5-dichloro-N'-{[(propylamino)carbonyl]oxy}benzenecarboximidamide
547	-0.323538	Biotin thiamine		-0.323538	0.61393	Biotin thiamine
548	-0.323214	2,3-Dinor prostaglandin E1		-0.323214	0.565988	2,3-Dinor prostaglandin E1
549	-0.323082	2-(4-Methyl-1H-imidazol-2-yl)acetic acid		-0.323082	0.555202	2-(4-Methyl-1H-imidazol-2-yl)acetic acid
550	-0.322821	Guanosine monophosphate		-0.322821	0.11362	Guanosine monophosphate
551	-0.32204	DL-Alanine		-0.32204	0.524577	DL-Alanine
552	-0.321655	3-phenyl-2-thioxo-1,2,3,4-tetrahydroquinazolin-4-one		-0.321655	0.00840496	3-phenyl-2-thioxo-1,2,3,4-tetrahydroquinazolin-4-one
553	-0.318949	Cyclic ADP-ribose		-0.318949	0.788602	Cyclic ADP-ribose
554	-0.316963	Dimethenamid ESA		-0.316963	0.407992	Dimethenamid ESA
555	-0.316819	D-glycero-beta-D-manno-Heptose 1,7-bisphosphate;		-0.316819	0.905969	D-glycero-beta-D-manno-Heptose 1,7-bisphosphate;
556	-0.316158	N-Acetyl-L-alanine		-0.316158	0.698783	N-Acetyl-L-alanine
557	-0.315687	PG(16:1(9Z)/0:0)		-0.315687	0.306273	PG(16:1(9Z)/0:0)
558	-0.315429	N1-(3-Pyridylmethyl)-2-(2,3,4,5,6-pentamethylbenzoyl)benzamide		-0.315429	0.667432	N1-(3-Pyridylmethyl)-2-(2,3,4,5,6-pentamethylbenzoyl)benzamide
559	-0.315121	2-[2-(2-acetamido-4-methylpentanamido)propanamido]-3-hydroxypropanoic acid		-0.315121	0.242511	2-[2-(2-acetamido-4-methylpentanamido)propanamido]-3-hydroxypropanoic acid
560	-0.314763	DL-Carbidopa		-0.314763	0.552852	DL-Carbidopa
561	-0.314671	sphingosylphosphorylcholine		-0.314671	1.10077	sphingosylphosphorylcholine
562	-0.314191	L-Cysteine		-0.314191	0.802004	L-Cysteine
563	-0.313832	1-methyl-3,5-di(1-naphthylmethylidene)piperidin-4-one		-0.313832	0.343915	1-methyl-3,5-di(1-naphthylmethylidene)piperidin-4-one
564	-0.313461	(2R,3S,5R)-2-[6-[[(1S,2S)-2-Hydroxycyclopentyl]amino]-9-purinyl]-5-(hydroxymethyl)oxolane-3,4-diol		-0.313461	0.464887	(2R,3S,5R)-2-[6-[[(1S,2S)-2-Hydroxycyclopentyl]amino]-9-purinyl]-5-(hydroxymethyl)oxolane-3,4-diol
565	-0.312198	1,4-Bis(4-methoxyphenyl)-3-(3-phenylpropyl)-2-azetidinone		-0.312198	0.176844	1,4-Bis(4-methoxyphenyl)-3-(3-phenylpropyl)-2-azetidinone
566	-0.309832	2-Cyanoacrylic acid		-0.309832	0.452083	2-Cyanoacrylic acid
567	-0.308872	Prolylleucine		-0.308872	0.126273	Prolylleucine
568	-0.308803	2-Fluoro-2',3'-dideoxyadenosine		-0.308803	0.0763504	2-Fluoro-2',3'-dideoxyadenosine
569	-0.308607	Isoleucylproline		-0.308607	0.144337	Isoleucylproline
570	-0.304954	4-(Methylthio)-6-(4-pyridyl)-1,3,5-triazin-2-amine		-0.304954	0.168547	4-(Methylthio)-6-(4-pyridyl)-1,3,5-triazin-2-amine
571	-0.304182	(S)-3,4-Dihydroxybutyric acid		-0.304182	0.370625	(S)-3,4-Dihydroxybutyric acid
572	-0.302806	N2-Acetylornithine		-0.302806	0.361909	N2-Acetylornithine
573	-0.301916	2,4-Bis(2-phenyl-2-propanyl)phenol		-0.301916	0.333748	2,4-Bis(2-phenyl-2-propanyl)phenol
574	-0.299534	2-Propenoic acid, 2-(((2-methoxyphenyl)acetyl)amino)-		-0.299534	0.0906574	2-Propenoic acid, 2-(((2-methoxyphenyl)acetyl)amino)-
575	-0.298984	4-Acetoxy MET		-0.298984	0.450167	4-Acetoxy MET
576	-0.295768	3-(4-Chlorobenzyl)-3,6-dihydro-7H-[1,2,3]triazolo[4,5-d]pyrimidin-7-one		-0.295768	0.489073	3-(4-Chlorobenzyl)-3,6-dihydro-7H-[1,2,3]triazolo[4,5-d]pyrimidin-7-one
577	-0.291911	N-Acetyl-L-cysteine		-0.291911	0.392796	N-Acetyl-L-cysteine
578	-0.290383	2-Nitrophenyl octyl ether		-0.290383	0.590699	2-Nitrophenyl octyl ether
579	-0.288173	1,2-Dipalmitoyl-rac-glycero-3-phosphoethanolamine		-0.288173	0.218657	1,2-Dipalmitoyl-rac-glycero-3-phosphoethanolamine
580	-0.287716	Pantetheine; (R)-Pantetheine;		-0.287716	0.238146	Pantetheine; (R)-Pantetheine;
581	-0.287382	1-acyl-PAF		-0.287382	0.335049	1-acyl-PAF
582	-0.287263	N'2-benzylidene-5-hex-1-ynylfuran-2-carbohydrazide		-0.287263	0.377945	N'2-benzylidene-5-hex-1-ynylfuran-2-carbohydrazide
583	-0.286337	4-Chloro-N-[5-methyl-2-[7H-pyrrolo[2,3-d]pyrimidine-4-carbonyl]-3-pyridyl]-3-(trifluoromethyl)benzenesulfonamide		-0.286337	0.101564	4-Chloro-N-[5-methyl-2-[7H-pyrrolo[2,3-d]pyrimidine-4-carbonyl]-3-pyridyl]-3-(trifluoromethyl)benzenesulfonamide
584	-0.282791	Physostigmine		-0.282791	0.482367	Physostigmine
585	-0.282084	3,4-Dihydroxyphenylpropionic acid		-0.282084	0.042943	3,4-Dihydroxyphenylpropionic acid
586	-0.281571	L-Aspartic acid		-0.281571	0.295924	L-Aspartic acid
587	-0.28014	Aramite;		-0.28014	0.294719	Aramite;
588	-0.279981	N-docosahexaenoyl phenylalanine		-0.279981	0.188549	N-docosahexaenoyl phenylalanine
589	-0.279269	Riboflavin		-0.279269	1.5688	Riboflavin
590	-0.279028	LysoPE(20:4(5Z,8Z,11Z,14Z)/0:0)		-0.279028	0.331801	LysoPE(20:4(5Z,8Z,11Z,14Z)/0:0)
591	-0.277839	5-[5-(ethylsulfonyl)-2-hydroxyanilino]-5-oxopentanoic acid		-0.277839	0.832324	5-[5-(ethylsulfonyl)-2-hydroxyanilino]-5-oxopentanoic acid
592	-0.276454	Glycine, L-g-glutamyl-L-cysteinyl-, 3-methyl ester		-0.276454	0.0381556	Glycine, L-g-glutamyl-L-cysteinyl-, 3-methyl ester
593	-0.276391	Cer(d18:0/14:0)		-0.276391	0.0985617	Cer(d18:0/14:0)
594	-0.27466	2-(2-Thienyl)-1,4-dihydroquinazolin-4-one		-0.27466	0.618937	2-(2-Thienyl)-1,4-dihydroquinazolin-4-one
595	-0.274335	Diarachidonyl diglyceride		-0.274335	0.22333	Diarachidonyl diglyceride
596	-0.273158	L-Valine		-0.273158	0.0876402	L-Valine
597	-0.271775	Sulcotrione		-0.271775	0.320156	Sulcotrione
598	-0.271671	Glycerophosphoric acid		-0.271671	0.0915625	Glycerophosphoric acid
599	-0.270134	PE(22:1(11Z)/0:0)		-0.270134	0.783669	PE(22:1(11Z)/0:0)
600	-0.269873	gamma-Glutamylacetamide		-0.269873	0.166789	gamma-Glutamylacetamide
601	-0.269405	L-(-)-Malic acid		-0.269405	0.474289	L-(-)-Malic acid
602	-0.268892	PC(16:0/22:6(4Z,7Z,10Z,13Z,16Z,19Z))		-0.268892	0.376661	PC(16:0/22:6(4Z,7Z,10Z,13Z,16Z,19Z))
603	-0.268048	Pro-Pro-Pro		-0.268048	0.198296	Pro-Pro-Pro
604	-0.267968	Glycerol 1-myristate		-0.267968	0.544902	Glycerol 1-myristate
605	-0.267968	2,3-dihydroxypropyl 12-methyltridecanoate		-0.267968	0.544902	2,3-dihydroxypropyl 12-methyltridecanoate
606	-0.267233	N-Acetyl-L-aspartic acid		-0.267233	0.263745	N-Acetyl-L-aspartic acid
607	-0.266976	Docosahexaenoic Acid		-0.266976	0.388075	Docosahexaenoic Acid
608	-0.265064	(2R,5R,6R)-3-[(1E,3E)-hepta-1,3-dien-1-yl]-5,6-dihydroxy-2-(hydroxymethyl)cyclohexan-1-one		-0.265064	0.542119	(2R,5R,6R)-3-[(1E,3E)-hepta-1,3-dien-1-yl]-5,6-dihydroxy-2-(hydroxymethyl)cyclohexan-1-one
609	-0.264916	1-Nonadecanoyl-glycero-3-phosphoserine		-0.264916	0.482159	1-Nonadecanoyl-glycero-3-phosphoserine
610	-0.264721	NP-018430		-0.264721	0.144337	NP-018430
611	-0.264321	L-Norleucine		-0.264321	0.0797744	L-Norleucine
612	-0.263365	Tamoxifen-ol		-0.263365	0.126829	Tamoxifen-ol
613	-0.263262	PC(18:2(9Z,12Z)/18:3(9Z,12Z,15Z))		-0.263262	0.398723	PC(18:2(9Z,12Z)/18:3(9Z,12Z,15Z))
614	-0.255734	Aptiganel		-0.255734	0.146508	Aptiganel
615	-0.254273	Quinol-8-yl 5-isoxazol-5-ylthiophene-2-sulfonate		-0.254273	0.375953	Quinol-8-yl 5-isoxazol-5-ylthiophene-2-sulfonate
616	-0.250452	10-oxo-nonadecanoic acid		-0.250452	0.316778	10-oxo-nonadecanoic acid
617	-0.248519	Urea, N,N'-dichloro-N,N'-bis(2,4,6-trichlorophenyl)-		-0.248519	0.197976	Urea, N,N'-dichloro-N,N'-bis(2,4,6-trichlorophenyl)-
618	-0.248273	VAPIPROST		-0.248273	0.67603	VAPIPROST
619	-0.242664	Malyngic acid		-0.242664	0.294105	Malyngic acid
620	-0.242086	Phenylpyruvic acid		-0.242086	0.027317	Phenylpyruvic acid
621	-0.240046	24a,24b-epoxy-23-tetradehydro-24a,24b-dihomo-1alpha,25-dihydroxyvitamin D3 / 24a,24b-epoxy-23-tetradehydro-24a,24b-dihomo-1alpha,25-dihydroxycholecalciferol		-0.240046	0.248788	24a,24b-epoxy-23-tetradehydro-24a,24b-dihomo-1alpha,25-dihydroxyvitamin D3 / 24a,24b-epoxy-23-tetradehydro-24a,24b-dihomo-1alpha,25-dihydroxycholecalciferol
622	-0.239347	N2,N2-dimethylguanine		-0.239347	1.28818	N2,N2-dimethylguanine
623	-0.238841	Folinic acid		-0.238841	0.174128	Folinic acid
624	-0.237273	Zolazepam		-0.237273	0.27496	Zolazepam
625	-0.233153	1-[(1S,2S,3S,4R,5R)-4-(4-Acetyl-1-piperazinyl)-3-hydroxy-6,8-dioxabicyclo[3.2.1]oct-2-yl]-3-[3-(trifluoromethyl)phenyl]urea		-0.233153	0.358878	1-[(1S,2S,3S,4R,5R)-4-(4-Acetyl-1-piperazinyl)-3-hydroxy-6,8-dioxabicyclo[3.2.1]oct-2-yl]-3-[3-(trifluoromethyl)phenyl]urea
626	-0.230723	Allopurinol		-0.230723	0.587991	Allopurinol
627	-0.23056	[[(2S,5S)-5-(2,4-Dioxopyrimidin-1-yl)-3,4-dihydroxyoxolan-2-yl]methoxy-hydroxyphosphoryl] phosphono hydrogen phosphate		-0.23056	0.122969	[[(2S,5S)-5-(2,4-Dioxopyrimidin-1-yl)-3,4-dihydroxyoxolan-2-yl]methoxy-hydroxyphosphoryl] phosphono hydrogen phosphate
628	-0.229807	(R)-3-Hydroxy myristic acid		-0.229807	0.294249	(R)-3-Hydroxy myristic acid
629	-0.228268	4-(1,3-Dihydroxy-4,4,5,5-tetramethyl-imidazolidin-2-yl)benzoic acid		-0.228268	0.327412	4-(1,3-Dihydroxy-4,4,5,5-tetramethyl-imidazolidin-2-yl)benzoic acid
630	-0.228128	Arachidonic acid		-0.228128	0.3775	Arachidonic acid
631	-0.225559	Phosphate		-0.225559	0.614414	Phosphate
632	-0.223907	N(6)-(1-Carboxyethyl)-L-lysine		-0.223907	0.156815	N(6)-(1-Carboxyethyl)-L-lysine
633	-0.221936	Histidinyl-Lysine		-0.221936	0.188549	Histidinyl-Lysine
634	-0.220201	Simeconazole		-0.220201	0.451633	Simeconazole
635	-0.21986	N-Acetylleucine		-0.21986	0.68697	N-Acetylleucine
636	-0.218281	Glycerol 3-phosphate		-0.218281	0.207267	Glycerol 3-phosphate
637	-0.213748	LysoPC(20:1(11Z)/0:0)		-0.213748	0.335596	LysoPC(20:1(11Z)/0:0)
638	-0.212829	1-Methylguanosine		-0.212829	0.128691	1-Methylguanosine
639	-0.211662	LysoPE(0:0/18:2(9Z,12Z))		-0.211662	0.31425	LysoPE(0:0/18:2(9Z,12Z))
640	-0.211585	1,4-Diamino-2,3-dicyano-1,4-bis(o-aminophenylmercapto)butadiene		-0.211585	0.118289	1,4-Diamino-2,3-dicyano-1,4-bis(o-aminophenylmercapto)butadiene
641	-0.209976	PC(P-16:0/18:2(9Z,12Z))		-0.209976	0.0902776	PC(P-16:0/18:2(9Z,12Z))
642	-0.209656	1,2,4-Benzotriazin-3-amine		-0.209656	0.395535	1,2,4-Benzotriazin-3-amine
643	-0.209477	N'-{[(4-chloroanilino)carbonyl]oxy}-3-[(2-thienylsulfonyl)methyl]benzenecarboximidamide		-0.209477	0.0944522	N'-{[(4-chloroanilino)carbonyl]oxy}-3-[(2-thienylsulfonyl)methyl]benzenecarboximidamide
644	-0.20837	Succinic anhydride; Dihydro-2,5-furandione;		-0.20837	0.277869	Succinic anhydride; Dihydro-2,5-furandione;
645	-0.207693	Methanone, (6-methoxy-1H-indol-3-yl)(3,4,5-trimethoxyphenyl)-		-0.207693	0.179047	Methanone, (6-methoxy-1H-indol-3-yl)(3,4,5-trimethoxyphenyl)-
646	-0.206897	delta-Ribono-1,4-lactone		-0.206897	0.186087	delta-Ribono-1,4-lactone
647	-0.206309	PE(P-18:1/0:0)		-0.206309	0.361909	PE(P-18:1/0:0)
648	-0.20607	Pyruvic acid		-0.20607	0.235185	Pyruvic acid
649	-0.205263	Citroflex 2		-0.205263	0.440898	Citroflex 2
650	-0.204501	Xanthosine		-0.204501	0.2072	Xanthosine
651	-0.203026	5-(isopropylthio)-4-phenyl-4H-1,2,4-triazol-3-ol		-0.203026	0.377945	5-(isopropylthio)-4-phenyl-4H-1,2,4-triazol-3-ol
652	-0.202206	D-(-)-Ribose		-0.202206	0.39058	D-(-)-Ribose
653	-0.201509	LysoPC(20:3(8Z,11Z,14Z)/0:0)		-0.201509	0.513192	LysoPC(20:3(8Z,11Z,14Z)/0:0)
654	-0.199853	7-methyl-3-oxooctanoic acid		-0.199853	0.295467	7-methyl-3-oxooctanoic acid
655	-0.194988	Inosinic acid		-0.194988	0.180947	Inosinic acid
656	-0.194528	Coumatetralyl		-0.194528	0.0350926	Coumatetralyl
657	-0.189412	NP-022451		-0.189412	0.174604	NP-022451
658	-0.189297	5-Amino-6-(5'-phosphoribosylamino)uracil; 5-Amino-6-(ribosylamino)-2,4-(1H,3H)-pyrimidinedione 5'-phosphate; 5-Amino-6-(5-phosphoribosylamino)uracil;		-0.189297	0.412318	5-Amino-6-(5'-phosphoribosylamino)uracil; 5-Amino-6-(ribosylamino)-2,4-(1H,3H)-pyrimidinedione 5'-phosphate; 5-Amino-6-(5-phosphoribosylamino)uracil;
659	-0.188754	1-Stearoylglycerol		-0.188754	0.156679	1-Stearoylglycerol
660	-0.186346	5-Methoxy-8,8-dimethyl-2-phenyl-2,3,8,8a-tetrahydro-4H,7aH-cyclopropa[4,5]furo[2,3-H]chromen-4-one		-0.186346	0.156728	5-Methoxy-8,8-dimethyl-2-phenyl-2,3,8,8a-tetrahydro-4H,7aH-cyclopropa[4,5]furo[2,3-H]chromen-4-one
661	-0.185019	Caprylic acid		-0.185019	0.432529	Caprylic acid
662	-0.184241	N3,N3-diethyl-1,1-dioxotetrahydro-1H-1lambda~6~-thiophene-3-sulfonamide		-0.184241	0.113549	N3,N3-diethyl-1,1-dioxotetrahydro-1H-1lambda~6~-thiophene-3-sulfonamide
663	-0.184003	N(6),O(2)-Dimethyladenosine		-0.184003	0.335049	N(6),O(2)-Dimethyladenosine
664	-0.181077	Vinylcyclohexene		-0.181077	0.418353	Vinylcyclohexene
665	-0.177788	Indoleacetic acid		-0.177788	0.418248	Indoleacetic acid
666	-0.177151	(2R,3S,4S,5R,6S)-2-({[(2S,3R,4R)-3,4-dihydroxy-4-(hydroxymethyl)oxolan-2-yl]oxy}methyl)-6-(3,4,5-trimethoxyphenoxy)oxane-3,4,5-triol		-0.177151	0.219676	(2R,3S,4S,5R,6S)-2-({[(2S,3R,4R)-3,4-dihydroxy-4-(hydroxymethyl)oxolan-2-yl]oxy}methyl)-6-(3,4,5-trimethoxyphenoxy)oxane-3,4,5-triol
667	-0.174585	Paclobutrazol		-0.174585	0.303668	Paclobutrazol
668	-0.173865	Arabinofuranosylcytosine triphosphate		-0.173865	0.252321	Arabinofuranosylcytosine triphosphate
669	-0.170971	17-Ethynyl-16-fluoroestradiol		-0.170971	0.429334	17-Ethynyl-16-fluoroestradiol
670	-0.168885	Daidzein sulfate		-0.168885	0.607905	Daidzein sulfate
671	-0.167887	(2Z)-5-(1,2,4a,5-tetramethyl-7-oxo-1,2,3,4,4a,7,8,8a-octahydronaphthalen-1-yl)-3-methylpent-2-enoic acid		-0.167887	0.263505	(2Z)-5-(1,2,4a,5-tetramethyl-7-oxo-1,2,3,4,4a,7,8,8a-octahydronaphthalen-1-yl)-3-methylpent-2-enoic acid
672	-0.167613	Glycerophosphoglycerol;		-0.167613	0.00873777	Glycerophosphoglycerol;
673	-0.167411	4-methoxy-6-(2-{4-[(3-methylbut-2-en-1-yl)oxy]phenyl}ethyl)-2H-1,3-benzodioxole		-0.167411	0.280976	4-methoxy-6-(2-{4-[(3-methylbut-2-en-1-yl)oxy]phenyl}ethyl)-2H-1,3-benzodioxole
674	-0.164819	2-Chloro-5-hydroxyphenylglycine		-0.164819	0.20774	2-Chloro-5-hydroxyphenylglycine
675	-0.163959	LysoPE(P-18:1(9Z)/0:0)		-0.163959	0.416455	LysoPE(P-18:1(9Z)/0:0)
676	-0.163714	p-[(R)-3-[Bis-[(R)-beta-hydroxyphenethyl]amino]butyl]benzamide		-0.163714	0.250685	p-[(R)-3-[Bis-[(R)-beta-hydroxyphenethyl]amino]butyl]benzamide
677	-0.163558	3-Hydroxy-2-oxoindole		-0.163558	0.755325	3-Hydroxy-2-oxoindole
678	-0.163318	alpha-D-Mannose 1-phosphate		-0.163318	0.186817	alpha-D-Mannose 1-phosphate
679	-0.162183	N-oleyl-Ala-His		-0.162183	0.419115	N-oleyl-Ala-His
680	-0.161237	6-(3-Methylpiperidino)[1,2,4]triazolo[4,3-b]pyridazine		-0.161237	0.0202428	6-(3-Methylpiperidino)[1,2,4]triazolo[4,3-b]pyridazine
681	-0.159429	N(2),N(2),N(4),N(6)-Tetramethylmelamine		-0.159429	0.290972	N(2),N(2),N(4),N(6)-Tetramethylmelamine
682	-0.15801	5'-(furan-3-yl)-4a-hydroxy-2,5-dimethyl-3,4,4a,7,8,8a-hexahydro-2H-spiro[naphthalene-1,3'-oxolane]-2',7-dione		-0.15801	0.207267	5'-(furan-3-yl)-4a-hydroxy-2,5-dimethyl-3,4,4a,7,8,8a-hexahydro-2H-spiro[naphthalene-1,3'-oxolane]-2',7-dione
683	-0.157739	(3S,4aR,5R,6R)-3,6-dihydroxy-4a,5-dimethyl-3-(prop-1-en-2-yl)-2,3,4,4a,5,6,7,8-octahydronaphthalen-2-one		-0.157739	0.00840496	(3S,4aR,5R,6R)-3,6-dihydroxy-4a,5-dimethyl-3-(prop-1-en-2-yl)-2,3,4,4a,5,6,7,8-octahydronaphthalen-2-one
684	-0.154969	Spermine		-0.154969	0.215452	Spermine
685	-0.151272	Metoxuron		-0.151272	0.243452	Metoxuron
686	-0.146371	Lauroyl diethanolamide		-0.146371	0.051082	Lauroyl diethanolamide
687	-0.14572	2-[(2-Methylimidazo[1,2-a]pyridin-3-yl)carbonyl]hydrazine-1-carboxamide		-0.14572	0.0702055	2-[(2-Methylimidazo[1,2-a]pyridin-3-yl)carbonyl]hydrazine-1-carboxamide
688	-0.143517	Endrin ketone		-0.143517	0.857635	Endrin ketone
689	-0.140938	PE(20:1(11Z)/0:0)		-0.140938	0.479973	PE(20:1(11Z)/0:0)
690	-0.140411	8-chloro-7-methyl-5-(2-pyridyl)[1,2,3,4]tetraazolo[1,5-c]pyrimidine		-0.140411	0.338897	8-chloro-7-methyl-5-(2-pyridyl)[1,2,3,4]tetraazolo[1,5-c]pyrimidine
691	-0.139874	Uridine 5'-diphosphoglucuronic acid		-0.139874	0.0887029	Uridine 5'-diphosphoglucuronic acid
692	-0.137181	4-Pyridoxic acid		-0.137181	0.0170292	4-Pyridoxic acid
693	-0.137006	PC(14:0/18:3(6Z,9Z,12Z))		-0.137006	0.131885	PC(14:0/18:3(6Z,9Z,12Z))
694	-0.136813	UDP-N-acetylglucosamine		-0.136813	0.0197053	UDP-N-acetylglucosamine
695	-0.134445	Benzoic acid		-0.134445	0.343097	Benzoic acid
696	-0.133886	S-Methyl N,N-Diethylthiocarbamate		-0.133886	0.228232	S-Methyl N,N-Diethylthiocarbamate
697	-0.133851	N1-Tetrahydrofuran-2-ylmethyl-2-(3-pyridylmethylidene)hydrazine-1-carbothioamide		-0.133851	0.372641	N1-Tetrahydrofuran-2-ylmethyl-2-(3-pyridylmethylidene)hydrazine-1-carbothioamide
698	-0.133851	3,4-dichloro-tridecanoic acid		-0.133851	0.372641	3,4-dichloro-tridecanoic acid
699	-0.128704	NAD		-0.128704	0.213836	NAD
700	-0.125362	2,3-Dihydroxypropyl dodecanoate		-0.125362	0.174807	2,3-Dihydroxypropyl dodecanoate
701	-0.125184	16-Hydroxyhexadecanoic acid		-0.125184	0.220391	16-Hydroxyhexadecanoic acid
702	-0.123319	9-Deazaguanine		-0.123319	0.0197247	9-Deazaguanine
703	-0.120844	PC(P-16:0/16:1(9Z))		-0.120844	0.133762	PC(P-16:0/16:1(9Z))
704	-0.11939	PG(18:1/0:0)		-0.11939	0.228861	PG(18:1/0:0)
705	-0.117457	3-Methoxybenzenepropanoic acid		-0.117457	0.533373	3-Methoxybenzenepropanoic acid
706	-0.115936	Atevirdine		-0.115936	0.241255	Atevirdine
707	-0.115419	Isophorone		-0.115419	0.155003	Isophorone
708	-0.112248	LysoPE(22:6(4Z,7Z,10Z,13Z,16Z,19Z)/0:0)		-0.112248	0.273643	LysoPE(22:6(4Z,7Z,10Z,13Z,16Z,19Z)/0:0)
709	-0.111413	PC(14:0/16:0)		-0.111413	0.096701	PC(14:0/16:0)
710	-0.108558	4-Phenylpiperidine-4-carboxylic acid		-0.108558	0.0989624	4-Phenylpiperidine-4-carboxylic acid
711	-0.104289	Penicillanic acid		-0.104289	0.00306651	Penicillanic acid
712	-0.102996	Phosphoserine		-0.102996	0.0533902	Phosphoserine
713	-0.100595	LysoPC(0:0/20:4(5Z,8Z,11Z,14Z))		-0.100595	0.300313	LysoPC(0:0/20:4(5Z,8Z,11Z,14Z))
714	-0.0995638	N-Acetyl-D-alloisoleucine		-0.0995638	0.134577	N-Acetyl-D-alloisoleucine
715	-0.0977217	Acetylglycine		-0.0977217	0.0677153	Acetylglycine
716	-0.0932198	1,3-dibenzyl-3-phenylindolin-2-one		-0.0932198	0.540217	1,3-dibenzyl-3-phenylindolin-2-one
717	-0.0918244	PE(16:1(9Z)/22:4(7Z,10Z,13Z,16Z))		-0.0918244	0.0955675	PE(16:1(9Z)/22:4(7Z,10Z,13Z,16Z))
718	-0.0903624	Heptanoic acid		-0.0903624	0.143192	Heptanoic acid
719	-0.0899508	Tetranor-12R-HETE		-0.0899508	0.0624311	Tetranor-12R-HETE
720	-0.0883247	Tiglylglycine		-0.0883247	0.277156	Tiglylglycine
721	-0.0875436	Quinoline		-0.0875436	0.046842	Quinoline
722	-0.0865877	7-amino-1,3-dimethyl-2,4-dioxo-5-phenyl-1,3,4,5-tetrahydro-2H-pyrano[2,3-d]pyrimidine-6-carbonitrile		-0.0865877	0.116596	7-amino-1,3-dimethyl-2,4-dioxo-5-phenyl-1,3,4,5-tetrahydro-2H-pyrano[2,3-d]pyrimidine-6-carbonitrile
723	-0.0843347	PE(16:0/18:1(9Z))		-0.0843347	0.148314	PE(16:0/18:1(9Z))
724	-0.0833625	Rutamarin		-0.0833625	0.0116711	Rutamarin
725	-0.0829894	2,4-Heptadienal		-0.0829894	0.267289	2,4-Heptadienal
726	-0.0803282	Hippuric acid		-0.0803282	0.0243055	Hippuric acid
727	-0.0725661	Hepps		-0.0725661	0.163652	Hepps
728	-0.0688345	ethyl 3-[5-(acetylamino)-2-methoxyanilino]butanoate		-0.0688345	0.115366	ethyl 3-[5-(acetylamino)-2-methoxyanilino]butanoate
729	-0.0687188	2-[2-(4-chlorophenyl)-2-methylhydrazono]-3-cyclopropyl-3-oxopropanenitrile		-0.0687188	0.0235349	2-[2-(4-chlorophenyl)-2-methylhydrazono]-3-cyclopropyl-3-oxopropanenitrile
730	-0.0682824	NP-022512		-0.0682824	0.0295439	NP-022512
731	-0.0675491	Calmagite		-0.0675491	0.0330917	Calmagite
732	-0.0660467	Cer(t18:1(6OH)/17:0(2OH))		-0.0660467	0.039473	Cer(t18:1(6OH)/17:0(2OH))
733	-0.0656254	(4aS,5R,6S,8aS)-5-[(3E)-5-methoxy-3-methyl-5-oxopent-3-en-1-yl]-5,6,8a-trimethyl-3,4,4a,5,6,7,8,8a-octahydronaphthalene-1-carboxylic acid		-0.0656254	0.00305814	(4aS,5R,6S,8aS)-5-[(3E)-5-methoxy-3-methyl-5-oxopent-3-en-1-yl]-5,6,8a-trimethyl-3,4,4a,5,6,7,8,8a-octahydronaphthalene-1-carboxylic acid
734	-0.0648488	Cbhcy		-0.0648488	0.0627082	Cbhcy
735	-0.0639101	Tridemorph; 2,6-Dimethyl-4-tridecylmorpholine;		-0.0639101	0.0477633	Tridemorph; 2,6-Dimethyl-4-tridecylmorpholine;
736	-0.0623312	(1aalpha,2beta,3alpha,11calpha)-1a,2,3,11c-Tetrahydro-6,11-dimethylbenzo[6,7]phenanthro[3,4-b]oxirene-2,3-diol;		-0.0623312	0.0201827	(1aalpha,2beta,3alpha,11calpha)-1a,2,3,11c-Tetrahydro-6,11-dimethylbenzo[6,7]phenanthro[3,4-b]oxirene-2,3-diol;
737	-0.0616883	Dimethylcurcumin		-0.0616883	0.0118898	Dimethylcurcumin
738	-0.0611363	LysoPC(0:0/18:2(9Z,12Z))		-0.0611363	0.188976	LysoPC(0:0/18:2(9Z,12Z))
739	-0.0608503	(2R)-2-{(1R)-2-Oxo-1-[(2-thienylacetyl)amino]ethyl}-5,6-dihydro-2H-1,3-thiazine-4-carboxylic acid		-0.0608503	0.0723391	(2R)-2-{(1R)-2-Oxo-1-[(2-thienylacetyl)amino]ethyl}-5,6-dihydro-2H-1,3-thiazine-4-carboxylic acid
740	-0.0567722	NP-020238		-0.0567722	0.0775019	NP-020238
741	-0.0552485	Elaidic acid		-0.0552485	0.103864	Elaidic acid
742	-0.0512333	(6E)-7-(2H-1,3-benzodioxol-5-yl)-1-(piperidin-1-yl)hept-6-en-1-one		-0.0512333	0.104621	(6E)-7-(2H-1,3-benzodioxol-5-yl)-1-(piperidin-1-yl)hept-6-en-1-one
743	-0.0496904	NP-011548		-0.0496904	0.051082	NP-011548
744	-0.0492343	PE(P-16:0/0:0)		-0.0492343	0.15753	PE(P-16:0/0:0)
745	-0.0489071	trichloroethyl		-0.0489071	0.0720048	trichloroethyl
746	-0.0454131	L-Glutamic acid		-0.0454131	0.0256563	L-Glutamic acid
747	-0.0453506	N1-(9,10-Dioxo-9,10-dihydroanthracen-2-yl)benzamide		-0.0453506	0.0330975	N1-(9,10-Dioxo-9,10-dihydroanthracen-2-yl)benzamide
748	-0.0446103	Indanidine		-0.0446103	0.0861709	Indanidine
749	-0.0432518	10-Hydroxydecanoic acid		-0.0432518	0.2509	10-Hydroxydecanoic acid
750	-0.0425175	(S)-2-[(S)-2-((S)-2-Benzyloxycarbonylamino-3-methyl-butyrylamino)-propionylamino]-succinic acid		-0.0425175	0.173967	(S)-2-[(S)-2-((S)-2-Benzyloxycarbonylamino-3-methyl-butyrylamino)-propionylamino]-succinic acid
751	-0.0424145	3-{[4-(1,3-Benzodioxol-5-ylmethyl)piperazino]carbonyl}-6,7-dimethoxy-2H-chromen-2-one		-0.0424145	0.0330975	3-{[4-(1,3-Benzodioxol-5-ylmethyl)piperazino]carbonyl}-6,7-dimethoxy-2H-chromen-2-one
752	-0.0421029	trans-10-Heptadecenoic acid		-0.0421029	0.0435587	trans-10-Heptadecenoic acid
753	-0.0416928	N-Ethylglycine		-0.0416928	0.0421132	N-Ethylglycine
754	-0.0412261	Daidzein		-0.0412261	0.149143	Daidzein
755	-0.0365713	Thifluzamide		-0.0365713	0.0223944	Thifluzamide
756	-0.0357184	Butyric acid		-0.0357184	0.209457	Butyric acid
757	-0.0352281	Cypendazole;		-0.0352281	0.0605561	Cypendazole;
758	-0.0333925	HRH		-0.0333925	0.0223944	HRH
759	-0.0296039	1-(4-fluorophenyl)-4-[(2-phenyl-1H-imidazol-4-yl)methyl]piperazine		-0.0296039	0.0388905	1-(4-fluorophenyl)-4-[(2-phenyl-1H-imidazol-4-yl)methyl]piperazine
760	-0.02872	Allopurinol riboside		-0.02872	0.0435587	Allopurinol riboside
761	-0.0285746	Valerophenone		-0.0285746	0.00070706	Valerophenone
762	-0.027864	PE(20:3(8Z,11Z,14Z)/20:2(11Z,14Z))		-0.027864	0.0540662	PE(20:3(8Z,11Z,14Z)/20:2(11Z,14Z))
763	-0.0262046	PC(18:0/18:2(9Z,12Z))		-0.0262046	0.0362156	PC(18:0/18:2(9Z,12Z))
764	-0.0255337	(E)-N-(2-Amino-4-fluorophenyl)-3-(1-cinnamyl-1H-pyrazol-4-yl)acrylamide		-0.0255337	0.0394962	(E)-N-(2-Amino-4-fluorophenyl)-3-(1-cinnamyl-1H-pyrazol-4-yl)acrylamide
765	-0.0243802	Adrenoyl ethanolamide		-0.0243802	0.0195313	Adrenoyl ethanolamide
766	-0.0232579	Bis(4-ethylbenzylidene)sorbitol		-0.0232579	0.0451211	Bis(4-ethylbenzylidene)sorbitol
767	-0.0224992	Mussaenosidic acid		-0.0224992	0.0297992	Mussaenosidic acid
768	-0.0216592	LSD-d3		-0.0216592	0.0248251	LSD-d3
769	-0.0207158	4(1H)-Pteridinone, 2-amino-6-methyl-		-0.0207158	0.027317	4(1H)-Pteridinone, 2-amino-6-methyl-
770	-0.0202377	D-Ribulose 1,5-bisphosphate		-0.0202377	0.046613	D-Ribulose 1,5-bisphosphate
771	-0.0189819	Aminopyrrolnitrin;		-0.0189819	0.00251884	Aminopyrrolnitrin;
772	-0.0187173	3,5-Dinitrobenzoyl chloride		-0.0187173	0.0455581	3,5-Dinitrobenzoyl chloride
773	-0.0182139	Tutin		-0.0182139	0.0341106	Tutin
774	-0.0176731	NP-015331		-0.0176731	0.0589973	NP-015331
775	-0.0174911	Docosapentaenoic acid (22n-3)		-0.0174911	0.0330917	Docosapentaenoic acid (22n-3)
776	-0.0145857	Melamine		-0.0145857	0.0330975	Melamine
777	-0.0118437	N-Acetylaspartylglutamic acid		-0.0118437	0.00251884	N-Acetylaspartylglutamic acid
778	-0.0105575	1alpha,25-dihydroxy-19-nor-22-oxavitamin D3 / 1alpha,25-dihydroxy-19-nor-22-oxacholecalciferol		-0.0105575	0.0201827	1alpha,25-dihydroxy-19-nor-22-oxavitamin D3 / 1alpha,25-dihydroxy-19-nor-22-oxacholecalciferol
779	-0.0101125	PC(16:0/16:1(9Z))		-0.0101125	0.0212711	PC(16:0/16:1(9Z))
780	-0.0049911	L-Glutathione oxidized		-0.0049911	0.0161093	L-Glutathione oxidized
781	-0.0035704	(5S)-5-hydroxy-1,7-diphenylheptan-3-one		-0.0035704	0.134469	(5S)-5-hydroxy-1,7-diphenylheptan-3-one
782	-0.0026024	1-Heneicosanoyl-glycero-3-phosphoserine		-0.0026024	0.00342241	1-Heneicosanoyl-glycero-3-phosphoserine
783	-0.0024999	PS(20:0/0:0)		-0.0024999	0.00396726	PS(20:0/0:0)
784	-0.0010907	Hercynine; Nalpha,Nalpha,Nalpha-Trimethyl-L-histidine;		-0.0010907	0.0223944	Hercynine; Nalpha,Nalpha,Nalpha-Trimethyl-L-histidine;
785	-0.0008489	(2-((3,5-Di-t-butyl-4-hydroxyphenyl)thio)-1-methylpropoxy)acetic acid		-0.0008489	0.00034897	(2-((3,5-Di-t-butyl-4-hydroxyphenyl)thio)-1-methylpropoxy)acetic acid
786	0.00217847	N-Acetyl-beta-D-glucosaminyl-(1->4)-D-glucosamine;		0.00217847	0.023227	N-Acetyl-beta-D-glucosaminyl-(1->4)-D-glucosamine;
787	0.00512842	Acetamide, N-[4-[[(aminothioxomethyl)hydrazono]methyl]phenyl]-		0.00512842	0.0212711	Acetamide, N-[4-[[(aminothioxomethyl)hydrazono]methyl]phenyl]-
788	0.00892334	Salicylic acid		0.00892334	0.0299389	Salicylic acid
789	0.0102221	4-Amino-5-oxo-pentanoic acid		0.0102221	0.0330917	4-Amino-5-oxo-pentanoic acid
790	0.0120724	4-(allyloxy)-1,2-dihydroquinolin-2-one		0.0120724	0.0322593	4-(allyloxy)-1,2-dihydroquinolin-2-one
791	0.0140365	PE(20:3(8Z,11Z,14Z)/18:0)		0.0140365	0.0256563	PE(20:3(8Z,11Z,14Z)/18:0)
792	0.0143473	methyl 3-{[2-(4-nitrobenzoyl)hydrazino]sulfonyl}thiophene-2-carboxylate		0.0143473	0.0342192	methyl 3-{[2-(4-nitrobenzoyl)hydrazino]sulfonyl}thiophene-2-carboxylate
793	0.0159697	Nicotinamide		0.0159697	0.0392332	Nicotinamide
794	0.0167922	2,5-dimethyl-N-{2-[(4-nitrobenzyl)sulfanyl]ethyl}-3-furamide		0.0167922	0.0314973	2,5-dimethyl-N-{2-[(4-nitrobenzyl)sulfanyl]ethyl}-3-furamide
795	0.0180998	DG(14:0/20:4(5Z,8Z,11Z,14Z)/0:0)		0.0180998	0.0210533	DG(14:0/20:4(5Z,8Z,11Z,14Z)/0:0)
796	0.0189907	4-(2-((7-Amino-2-(furan-2-yl)-[1,2,4]triazolo[1,5-a][1,3,5]triazin-5-yl)amino)ethyl)phenol		0.0189907	0.0338081	4-(2-((7-Amino-2-(furan-2-yl)-[1,2,4]triazolo[1,5-a][1,3,5]triazin-5-yl)amino)ethyl)phenol
797	0.0198171	PPG n9		0.0198171	0.046613	PPG n9
798	0.019971	NP-017710		0.019971	0.00992029	NP-017710
799	0.0213787	PC(16:0/18:2(9Z,12Z))		0.0213787	0.0187174	PC(16:0/18:2(9Z,12Z))
800	0.026398	D-(+)-Maltose		0.026398	0.0337879	D-(+)-Maltose
801	0.0281578	3-[(1-benzothiophen-2-ylmethyl)amino]-1,1,1-trifluoro-2-propanol		0.0281578	0.0761041	3-[(1-benzothiophen-2-ylmethyl)amino]-1,1,1-trifluoro-2-propanol
802	0.0290237	Leupeptin		0.0290237	0.0731372	Leupeptin
803	0.0291467	3-hydroxyphenylacetoylglutamine		0.0291467	0.137998	3-hydroxyphenylacetoylglutamine
804	0.0295199	2-Aminoadipic acid		0.0295199	0.057696	2-Aminoadipic acid
805	0.0304406	Methandriol		0.0304406	0.045514	Methandriol
806	0.0308462	NP-021685		0.0308462	0.0406892	NP-021685
807	0.0312698	Ptilosteroid B		0.0312698	0.011342	Ptilosteroid B
808	0.0322255	Glycitein		0.0322255	0.0615061	Glycitein
809	0.0341999	6-(cyclohexylmethylidene)-6,7,8,9-tetrahydro-5H-benzo[a]cyclohepten-5-one		0.0341999	0.0615061	6-(cyclohexylmethylidene)-6,7,8,9-tetrahydro-5H-benzo[a]cyclohepten-5-one
810	0.034839	Triethyl phosphate		0.034839	0.0314973	Triethyl phosphate
811	0.0353894	Methyl 2-[(2-methoxy-2-oxoethyl)amino]acetate		0.0353894	0.064652	Methyl 2-[(2-methoxy-2-oxoethyl)amino]acetate
812	0.0355597	Xestoaminol C		0.0355597	0.0322593	Xestoaminol C
813	0.03579	4-Nitrophenol		0.03579	0.0785304	4-Nitrophenol
814	0.0358054	(+/-)-2-Hydroxy-4-(methylthio)butanoic acid		0.0358054	0.0714443	(+/-)-2-Hydroxy-4-(methylthio)butanoic acid
815	0.0418248	1'-Hydroxybufuralol		0.0418248	0.0965398	1'-Hydroxybufuralol
816	0.0430851	D-Glucose 6-phosphate		0.0430851	0.0330975	D-Glucose 6-phosphate
817	0.0494313	Choline		0.0494313	0.103573	Choline
818	0.0512942	Diethyl phosphate		0.0512942	0.0540662	Diethyl phosphate
819	0.0548054	1-(4-Methylthiazol-5-yl)ethanone		0.0548054	0.0763504	1-(4-Methylthiazol-5-yl)ethanone
820	0.0550614	PC(16:1(9Z)/18:3(9Z,12Z,15Z))		0.0550614	0.104992	PC(16:1(9Z)/18:3(9Z,12Z,15Z))
821	0.0550798	Ethyl protocatechuate		0.0550798	0.377348	Ethyl protocatechuate
822	0.0570803	NP-009265		0.0570803	0.0808919	NP-009265
823	0.0580483	2-[(Tetrahydrofurfuryl)oxy]ethanol		0.0580483	0.148807	2-[(Tetrahydrofurfuryl)oxy]ethanol
824	0.058162	desferrioxamine G		0.058162	0.0209132	desferrioxamine G
825	0.0590426	Indoline		0.0590426	0.154183	Indoline
826	0.0620142	NP-014287		0.0620142	0.0256563	NP-014287
827	0.0626207	4-(4-chlorophenoxy)-3,5-dimethyl-1H-pyrazole		0.0626207	0.0944522	4-(4-chlorophenoxy)-3,5-dimethyl-1H-pyrazole
828	0.0627057	Docosahexaenoic Acid ethyl ester		0.0627057	0.100826	Docosahexaenoic Acid ethyl ester
829	0.0634174	(1S,2R,4S,9R,10R,14S,15S,17S)-9-(3-Furyl)-1-hydroxy-15-[(1R)-1-hydroxy-2-methoxy-2-oxoethyl]-10,14,16,16-tetramethyl-7,18-dioxo-3,8-dioxapentacyclo[12.3.1.02,4 04,13 05,10]octadec-17-yl propionate		0.0634174	0.103573	(1S,2R,4S,9R,10R,14S,15S,17S)-9-(3-Furyl)-1-hydroxy-15-[(1R)-1-hydroxy-2-methoxy-2-oxoethyl]-10,14,16,16-tetramethyl-7,18-dioxo-3,8-dioxapentacyclo[12.3.1.02,4 04,13 05,10]octadec-17-yl propionate
830	0.0638614	2-amino-2,3,7-trideoxy-D-lyxo-hept-6-ulosonic acid		0.0638614	0.158289	2-amino-2,3,7-trideoxy-D-lyxo-hept-6-ulosonic acid
831	0.0645051	NP-003037		0.0645051	0.107737	NP-003037
832	0.0666449	Calcium ionophore		0.0666449	0.242942	Calcium ionophore
833	0.066775	Dibutyl phthalate		0.066775	0.0923164	Dibutyl phthalate
834	0.0690454	NP-000801		0.0690454	0.0763504	NP-000801
835	0.0694807	2-hydroxy pelargonic acid		0.0694807	0.229027	2-hydroxy pelargonic acid
836	0.0707859	NP-014517		0.0707859	0.0313568	NP-014517
837	0.0734295	Dienochlor		0.0734295	0.10904	Dienochlor
838	0.0738955	4-(Dodecylamino)Phenol		0.0738955	0.0351898	4-(Dodecylamino)Phenol
839	0.0750627	Adenine		0.0750627	0.0902776	Adenine
840	0.0765213	NP-006888		0.0765213	0.271678	NP-006888
841	0.0771243	Man-Cer(d16:0(15Me(3OH))/14:0(13Me))		0.0771243	0.0252831	Man-Cer(d16:0(15Me(3OH))/14:0(13Me))
842	0.0776669	4alpha-Phorbol 12,13-didecanoate		0.0776669	0.0267836	4alpha-Phorbol 12,13-didecanoate
843	0.0780361	Imazamox		0.0780361	0.183166	Imazamox
844	0.0789486	Monoethyl malonic acid		0.0789486	0.0788332	Monoethyl malonic acid
845	0.0816636	2-Methylthioadenosine		0.0816636	0.184427	2-Methylthioadenosine
846	0.0819137	4-Ethoxy ethylbenzoate		0.0819137	0.132892	4-Ethoxy ethylbenzoate
847	0.0819519	5-Methyltetrahydrofolic acid		0.0819519	0.126136	5-Methyltetrahydrofolic acid
848	0.0843684	N-{4-[(2R,3R)-3-(Hydroxymethyl)-4-methyl-5-oxo-2-morpholinyl]phenyl}-3-phenylpropanamide		0.0843684	0.103573	N-{4-[(2R,3R)-3-(Hydroxymethyl)-4-methyl-5-oxo-2-morpholinyl]phenyl}-3-phenylpropanamide
849	0.0853828	(R)-3-Hydroxy-hexadecanoic acid		0.0853828	0.124333	(R)-3-Hydroxy-hexadecanoic acid
850	0.0869986	PC(16:0/18:1(9Z))		0.0869986	0.064158	PC(16:0/18:1(9Z))
851	0.0875797	PC(16:0/18:3(9Z,12Z,15Z))		0.0875797	0.0723391	PC(16:0/18:3(9Z,12Z,15Z))
852	0.0899555	Valsartan		0.0899555	0.124192	Valsartan
853	0.0907025	Codeine		0.0907025	0.243228	Codeine
854	0.0911986	Caffeine		0.0911986	0.117074	Caffeine
855	0.0945483	ethyl 4-{[(dimethylamino)methylidene]amino}-5-methyl-7-phenyl-7H-pyrrolo[2,3-d]pyrimidine-6-carboxylate		0.0945483	0.147034	ethyl 4-{[(dimethylamino)methylidene]amino}-5-methyl-7-phenyl-7H-pyrrolo[2,3-d]pyrimidine-6-carboxylate
856	0.0957509	Renzapride		0.0957509	0.0831777	Renzapride
857	0.0980907	Furylacryloylalanyllysine		0.0980907	0.145376	Furylacryloylalanyllysine
858	0.0982545	Diphacinone		0.0982545	0.082801	Diphacinone
859	0.0983142	N-(1-benzylpiperidin-4-yl)-5-methylthieno[2,3-d]pyrimidin-4-amine		0.0983142	0.093183	N-(1-benzylpiperidin-4-yl)-5-methylthieno[2,3-d]pyrimidin-4-amine
860	0.100559	PC(18:2(9Z,12Z)/17:0)		0.100559	0.0837497	PC(18:2(9Z,12Z)/17:0)
861	0.101237	2-chloro-6-{4-[1-(methylsulfonyl)-1H-pyrazol-5-yl]phenoxy}benzonitrile		0.101237	0.338325	2-chloro-6-{4-[1-(methylsulfonyl)-1H-pyrazol-5-yl]phenoxy}benzonitrile
862	0.101752	Deoxyadenosine		0.101752	0.108314	Deoxyadenosine
863	0.105339	PPG n5		0.105339	0.162591	PPG n5
864	0.105505	(Z)-7-[(1R,2R,3R,4S)-3-[(E)-C-Methyl-N-(phenylcarbamothioylamino)carbonimidoyl]-2-bicyclo[2.2.1]heptanyl]hept-5-enoic acid		0.105505	0.163076	(Z)-7-[(1R,2R,3R,4S)-3-[(E)-C-Methyl-N-(phenylcarbamothioylamino)carbonimidoyl]-2-bicyclo[2.2.1]heptanyl]hept-5-enoic acid
865	0.107274	glycitein sulfate		0.107274	0.122969	glycitein sulfate
866	0.108701	PE(P-18:0/0:0)		0.108701	0.0190982	PE(P-18:0/0:0)
867	0.109662	4-Guanidinobutanoic acid		0.109662	0.137047	4-Guanidinobutanoic acid
868	0.111479	5-Amino-3-(4-methoxyphenyl)-5-oxopentanoic acid		0.111479	0.228232	5-Amino-3-(4-methoxyphenyl)-5-oxopentanoic acid
869	0.113445	MG(0:0/18:2(9Z,12Z)/0:0)		0.113445	0.180152	MG(0:0/18:2(9Z,12Z)/0:0)
870	0.115183	Perfluorobutanoic acid		0.115183	0.270441	Perfluorobutanoic acid
871	0.115582	(6E)-4,5,8-Trihydroxy-10-(2-hydroxypentyl)-3,3-dimethyl-3,4,5,8,9,10-hexahydro-2H-oxecin-2-one		0.115582	0.216622	(6E)-4,5,8-Trihydroxy-10-(2-hydroxypentyl)-3,3-dimethyl-3,4,5,8,9,10-hexahydro-2H-oxecin-2-one
872	0.1164	Etoprine		0.1164	0.155389	Etoprine
873	0.117309	L-Isoleucine		0.117309	0.132848	L-Isoleucine
874	0.118941	gamma-Glutamylleucine		0.118941	0.109986	gamma-Glutamylleucine
875	0.119573	PE(P-16:0/20:4(5Z,8Z,11Z,14Z))		0.119573	0.103573	PE(P-16:0/20:4(5Z,8Z,11Z,14Z))
876	0.120309	N-{4-[(2R,3R)-3-(Hydroxymethyl)-4-methyl-5-oxo-2-morpholinyl]phenyl}acetamide		0.120309	0.3809	N-{4-[(2R,3R)-3-(Hydroxymethyl)-4-methyl-5-oxo-2-morpholinyl]phenyl}acetamide
877	0.120676	SM(d18:1/16:0)		0.120676	0.0818788	SM(d18:1/16:0)
878	0.121576	3-Phenyl-2,3-dihydro-1,3-benzothiazol-2-imine		0.121576	0.15037	3-Phenyl-2,3-dihydro-1,3-benzothiazol-2-imine
879	0.122316	methyl 1-methylpiperidine-3-carboxylate		0.122316	0.127354	methyl 1-methylpiperidine-3-carboxylate
880	0.123398	Uridine		0.123398	0.234091	Uridine
881	0.124233	2,3,5,6-Tetrafluorobenzenethiol		0.124233	0.093183	2,3,5,6-Tetrafluorobenzenethiol
882	0.125469	3,4-Bis(carboxymethyl)-3,4-dihydroxyhexanedioic acid		0.125469	0.118103	3,4-Bis(carboxymethyl)-3,4-dihydroxyhexanedioic acid
883	0.125588	TQH		0.125588	0.232854	TQH
884	0.127632	Cuminaldehyde		0.127632	0.43768	Cuminaldehyde
885	0.128412	Hypoxanthine		0.128412	0.31425	Hypoxanthine
886	0.129359	N-morpholino-N'-[(5-nitro-3-thienyl)carbonyl]urea		0.129359	0.118083	N-morpholino-N'-[(5-nitro-3-thienyl)carbonyl]urea
887	0.131158	PE(16:0/18:2(9Z,12Z))		0.131158	0.0714493	PE(16:0/18:2(9Z,12Z))
888	0.131704	Methohexital		0.131704	0.217954	Methohexital
889	0.135934	NP-014113		0.135934	0.119416	NP-014113
890	0.138121	1,1,1,2,3,3,3-Heptafluoropropane		0.138121	0.307507	1,1,1,2,3,3,3-Heptafluoropropane
891	0.14144	PharmaGSID 47337		0.14144	0.0299995	PharmaGSID 47337
892	0.147607	Taps		0.147607	0.145099	Taps
893	0.149226	2-Amino-4-oxo-6-(1',2',3'-trihydroxypropyl)-diquinoid-7,8-dihydroxypterin;		0.149226	0.787812	2-Amino-4-oxo-6-(1',2',3'-trihydroxypropyl)-diquinoid-7,8-dihydroxypterin;
894	0.153897	3-amino-2-phenyl-2H-pyrazolo[4,3-c]pyridine-4,6-diol		0.153897	0.148839	3-amino-2-phenyl-2H-pyrazolo[4,3-c]pyridine-4,6-diol
895	0.15653	Kaempferol 3-(4''-acetyl-6''-p-coumarylglucoside)		0.15653	0.26853	Kaempferol 3-(4''-acetyl-6''-p-coumarylglucoside)
896	0.15908	5-(6-hydroxy-6-methyloctyl)-2,5-dihydrofuran-2-one		0.15908	0.064158	5-(6-hydroxy-6-methyloctyl)-2,5-dihydrofuran-2-one
897	0.161251	4-(4-(4-Fluorophenyl)-1-(piperidin-4-yl)-1H-imidazol-5-yl)-2-methoxypyrimidine		0.161251	0.207252	4-(4-(4-Fluorophenyl)-1-(piperidin-4-yl)-1H-imidazol-5-yl)-2-methoxypyrimidine
898	0.161702	AB-PINACA		0.161702	0.33848	AB-PINACA
899	0.162243	L-Tyrosine methyl ester		0.162243	0.576689	L-Tyrosine methyl ester
900	0.164559	7-Methylguanine		0.164559	0.300313	7-Methylguanine
901	0.165003	Cyclohexanecarboxylic acid		0.165003	0.158257	Cyclohexanecarboxylic acid
902	0.165395	N-[(1R,9S)-11-Benzoyl-6-oxo-7,11-diazatricyclo[7.3.1.02,7]trideca-2,4-dien-5-yl]-4-fluorobenzamide		0.165395	0.342812	N-[(1R,9S)-11-Benzoyl-6-oxo-7,11-diazatricyclo[7.3.1.02,7]trideca-2,4-dien-5-yl]-4-fluorobenzamide
903	0.165997	1-Dehydro-9-fluoro-11-oxotestololactone;		0.165997	0.165776	1-Dehydro-9-fluoro-11-oxotestololactone;
904	0.166674	7-Methylguanosine		0.166674	0.204051	7-Methylguanosine
905	0.169008	PC(18:1(11Z)/20:4(8Z,11Z,14Z,17Z))		0.169008	0.0639989	PC(18:1(11Z)/20:4(8Z,11Z,14Z,17Z))
906	0.169237	NP-012616		0.169237	0.0477633	NP-012616
907	0.172276	N-Acetylmannosamine		0.172276	0.609538	N-Acetylmannosamine
908	0.172302	Genistein 7-sulfate		0.172302	0.277639	Genistein 7-sulfate
909	0.172304	4-Fluoro-L-threonine;		0.172304	0.148058	4-Fluoro-L-threonine;
910	0.172995	Naringenin		0.172995	0.174892	Naringenin
911	0.174409	PC(18:0/22:6(4Z,7Z,10Z,13Z,16Z,19Z))		0.174409	0.204301	PC(18:0/22:6(4Z,7Z,10Z,13Z,16Z,19Z))
912	0.176631	3-Amino-5-(3-thiophenyl)-2-thiophenecarboxamide		0.176631	0.00846944	3-Amino-5-(3-thiophenyl)-2-thiophenecarboxamide
913	0.176969	Adifoline;		0.176969	0.173967	Adifoline;
914	0.177029	27-Norcholestanehexol		0.177029	0.663724	27-Norcholestanehexol
915	0.17725	NP-018131		0.17725	0.419533	NP-018131
916	0.177389	Disperse orange 3		0.177389	0.162477	Disperse orange 3
917	0.178689	2-Hydroxy-6-oxo-6-(2-carboxyphenyl)-hexa-2,4-dienoate;		0.178689	0.229027	2-Hydroxy-6-oxo-6-(2-carboxyphenyl)-hexa-2,4-dienoate;
918	0.178889	N1-(2-oxopropyl)-2-phenylacetamide		0.178889	0.476651	N1-(2-oxopropyl)-2-phenylacetamide
919	0.179819	1-(7Z-Hexadecenoyl)-2-(4Z,7Z,10Z,13Z,16Z,19Z-docosahexaenoyl)-sn-glycero-3-phosphocholine		0.179819	0.827139	1-(7Z-Hexadecenoyl)-2-(4Z,7Z,10Z,13Z,16Z,19Z-docosahexaenoyl)-sn-glycero-3-phosphocholine
920	0.18174	ethyl 4-amino-2-(methylsulfanyl)-1,3-thiazole-5-carboxylate		0.18174	0.140524	ethyl 4-amino-2-(methylsulfanyl)-1,3-thiazole-5-carboxylate
921	0.182941	Hexafluoropropene		0.182941	0.133762	Hexafluoropropene
922	0.183883	3-beta-D-Galactosyl-sn-glycerol; Galactosylglycerol;		0.183883	0.201779	3-beta-D-Galactosyl-sn-glycerol; Galactosylglycerol;
923	0.184201	Tenax GC		0.184201	0.191339	Tenax GC
924	0.185414	Cytidine 5'-monophosphate (hydrate)		0.185414	0.300313	Cytidine 5'-monophosphate (hydrate)
925	0.18881	Chlorfenethol		0.18881	0.323435	Chlorfenethol
926	0.189638	(2R)-1,4-bis(4-Methoxybenzoyl)-N-[(3S)-2-oxo-3-piperidinyl]-2-piperazinecarboxamide		0.189638	0.610761	(2R)-1,4-bis(4-Methoxybenzoyl)-N-[(3S)-2-oxo-3-piperidinyl]-2-piperazinecarboxamide
927	0.190365	Adenosine 3',5'-diphosphate		0.190365	0.233812	Adenosine 3',5'-diphosphate
928	0.191557	(1R,9S)-11-(4-Methoxybenzoyl)-5-[4-(trifluoromethoxy)phenyl]-7,11-diazatricyclo[7.3.1.02,7]trideca-2,4-dien-6-one		0.191557	0.178208	(1R,9S)-11-(4-Methoxybenzoyl)-5-[4-(trifluoromethoxy)phenyl]-7,11-diazatricyclo[7.3.1.02,7]trideca-2,4-dien-6-one
929	0.192178	1,1,2-Trimethyl-1H-benzo[E]indole		0.192178	0.412442	1,1,2-Trimethyl-1H-benzo[E]indole
930	0.194246	Schizonepetoside E;		0.194246	0.241843	Schizonepetoside E;
931	0.194338	alpha-Eleostearic acid		0.194338	0.154523	alpha-Eleostearic acid
932	0.196575	MG(16:0/0:0/0:0)		0.196575	0.373415	MG(16:0/0:0/0:0)
933	0.197614	N3-(1-methyl-1-oxo-1-phenyl-lambda~6~-sulfanylidene)-2-(methylthio)nicotinamide		0.197614	0.17126	N3-(1-methyl-1-oxo-1-phenyl-lambda~6~-sulfanylidene)-2-(methylthio)nicotinamide
934	0.198862	6-Amino-3-methyl-1-phenyl-1H-pyrazolo[3,4-b]pyridine-5-carboxamide		0.198862	0.190101	6-Amino-3-methyl-1-phenyl-1H-pyrazolo[3,4-b]pyridine-5-carboxamide
935	0.200361	6,7-bis(2-methoxyethoxy)quinazolin-4(3H)-one		0.200361	0.294105	6,7-bis(2-methoxyethoxy)quinazolin-4(3H)-one
936	0.20045	4-(4-methoxyphenyl)-6-pyridin-4-yl-1,3,5-triazin-2(3H)-one		0.20045	0.203557	4-(4-methoxyphenyl)-6-pyridin-4-yl-1,3,5-triazin-2(3H)-one
937	0.202041	17-AAG		0.202041	0.352149	17-AAG
938	0.202306	1-Ethylaziridine		0.202306	0.504516	1-Ethylaziridine
939	0.202841	N-{4-[(2R,3R)-3-(Hydroxymethyl)-4-isobutyl-5-oxo-2-morpholinyl]phenyl}butanamide		0.202841	0.192239	N-{4-[(2R,3R)-3-(Hydroxymethyl)-4-isobutyl-5-oxo-2-morpholinyl]phenyl}butanamide
940	0.203044	S-Petasin		0.203044	0.335182	S-Petasin
941	0.203792	Muscone		0.203792	0.375063	Muscone
942	0.205347	TG(15:1(9Z)/18:3(6Z,9Z,12Z)/20:5(5Z,8Z,11Z,14Z,17Z))[iso6]		0.205347	0.163442	TG(15:1(9Z)/18:3(6Z,9Z,12Z)/20:5(5Z,8Z,11Z,14Z,17Z))[iso6]
943	0.207288	PE(18:1(9Z)/18:2(9Z,12Z))		0.207288	0.144337	PE(18:1(9Z)/18:2(9Z,12Z))
944	0.211369	PC(18:1(9Z)/17:0)		0.211369	0.194938	PC(18:1(9Z)/17:0)
945	0.21349	Pristanic acid		0.21349	0.338007	Pristanic acid
946	0.214956	tetrahydrothiazine		0.214956	0.249499	tetrahydrothiazine
947	0.215487	LysoPC(16:0/0:0)		0.215487	0.834978	LysoPC(16:0/0:0)
948	0.222027	Succinic acid		0.222027	0.372641	Succinic acid
949	0.222027	L-Threonic acid		0.222027	0.372641	L-Threonic acid
950	0.222404	Hydrolyzed fumonisin B1		0.222404	0.844424	Hydrolyzed fumonisin B1
951	0.223951	Levetiracetam		0.223951	0.338897	Levetiracetam
952	0.224914	3-Hydroxybutyric acid		0.224914	0.391778	3-Hydroxybutyric acid
953	0.226579	Thioproline		0.226579	0.212871	Thioproline
954	0.22713	Phenylalanylglycine		0.22713	0.456541	Phenylalanylglycine
955	0.228921	N-(4-Fluorophenyl)-4,5-dimethyl-6-[(1S)-1-methyl-3,4-dihydro-1H-isoquinolin-2-YL]pyrimidin-2-amine		0.228921	1.27479	N-(4-Fluorophenyl)-4,5-dimethyl-6-[(1S)-1-methyl-3,4-dihydro-1H-isoquinolin-2-YL]pyrimidin-2-amine
956	0.229426	N-(4-Aminobenzoyl)-L-glutamic acid		0.229426	0.63662	N-(4-Aminobenzoyl)-L-glutamic acid
957	0.230218	3-Chloro-4-(dichloromethyl)-5-hydroxy-2(5H)-furanone		0.230218	0.250685	3-Chloro-4-(dichloromethyl)-5-hydroxy-2(5H)-furanone
958	0.231787	methyl 2-(acetylamino)-4,5-dimethoxybenzoate		0.231787	0.766662	methyl 2-(acetylamino)-4,5-dimethoxybenzoate
959	0.232249	Pentadecanoic Acid		0.232249	0.454087	Pentadecanoic Acid
960	0.234042	NP-005519		0.234042	0.249492	NP-005519
961	0.235374	Phenyllactic acid		0.235374	0.368523	Phenyllactic acid
962	0.236813	4,7,8-trimethoxyfuro[2,3-b]quinoline		0.236813	0.609538	4,7,8-trimethoxyfuro[2,3-b]quinoline
963	0.23691	Tromethamine; 2-Amino-2-(hydroxymethyl)-1,3-propanediol; Trometamol;		0.23691	0.0817105	Tromethamine; 2-Amino-2-(hydroxymethyl)-1,3-propanediol; Trometamol;
964	0.236956	Clovoxamine		0.236956	0.197456	Clovoxamine
965	0.238551	Creatinine nitrite nitrate		0.238551	0.160333	Creatinine nitrite nitrate
966	0.240465	Chamuvaritin		0.240465	0.369984	Chamuvaritin
967	0.243933	N-Acetyl-S-(3-hydroxypropyl)cysteine		0.243933	0.507469	N-Acetyl-S-(3-hydroxypropyl)cysteine
968	0.244597	4-carbamoyl-3-{2-[(1E)-3,5-dimethyl-2-oxocyclohexylidene]ethyl}butanoic acid		0.244597	0.284507	4-carbamoyl-3-{2-[(1E)-3,5-dimethyl-2-oxocyclohexylidene]ethyl}butanoic acid
969	0.244733	Bis(methylbenzylidene)sorbitol		0.244733	0.288433	Bis(methylbenzylidene)sorbitol
970	0.24535	PE(P-19:1(12Z)/0:0)		0.24535	0.301037	PE(P-19:1(12Z)/0:0)
971	0.245622	PC(18:0/20:3(5Z,8Z,11Z))		0.245622	0.175803	PC(18:0/20:3(5Z,8Z,11Z))
972	0.247353	(S)-Homostachydrine		0.247353	0.733176	(S)-Homostachydrine
973	0.251659	gamma-Glutamylglutamic acid		0.251659	0.609538	gamma-Glutamylglutamic acid
974	0.253128	SB236057A		0.253128	0.186405	SB236057A
975	0.256073	4-[1,2,4]triazolo[4,3-b]pyridazin-6-ylthiomorpholine		0.256073	0.679613	4-[1,2,4]triazolo[4,3-b]pyridazin-6-ylthiomorpholine
976	0.257396	Propionic acid		0.257396	0.467704	Propionic acid
977	0.260412	7-[(2-Benzyl-3-sulfanylpropanoyl)amino]heptanoic acid		0.260412	0.465349	7-[(2-Benzyl-3-sulfanylpropanoyl)amino]heptanoic acid
978	0.260754	Palmitic acid		0.260754	0.860278	Palmitic acid
979	0.260935	Ethyl 2-({4-amino-2-[(tert-butoxycarbonyl)amino]-4-oxobutanoyl}amino)acetate		0.260935	0.0295439	Ethyl 2-({4-amino-2-[(tert-butoxycarbonyl)amino]-4-oxobutanoyl}amino)acetate
980	0.261391	methoxycatecholamine		0.261391	1.30615	methoxycatecholamine
981	0.264142	2-(2-Oxopropanoyloxy)butanedioic acid		0.264142	0.519873	2-(2-Oxopropanoyloxy)butanedioic acid
982	0.267838	7Z,10Z-Hexadecadienoic acid		0.267838	0.342723	7Z,10Z-Hexadecadienoic acid
983	0.270058	NP-003459		0.270058	0.1881	NP-003459
984	0.270376	3-Octaprenyl-4-hydroxybenzoate; 4-Hydroxy-3-octaprenylbenzoate;		0.270376	0.236849	3-Octaprenyl-4-hydroxybenzoate; 4-Hydroxy-3-octaprenylbenzoate;
985	0.272827	N1-[2-(benzylthio)-4-chlorophenyl]-2-chlorobenzamide		0.272827	0.687277	N1-[2-(benzylthio)-4-chlorophenyl]-2-chlorobenzamide
986	0.273642	N-Acetyl-L-methionine		0.273642	0.332894	N-Acetyl-L-methionine
987	0.279221	Cysteinylglycine		0.279221	0.490752	Cysteinylglycine
988	0.279561	2,2-Dichloro-12-(4-chlorophenyl)dodecanoic acid		0.279561	0.511309	2,2-Dichloro-12-(4-chlorophenyl)dodecanoic acid
989	0.28011	Flumethasone Pivalate		0.28011	0.954503	Flumethasone Pivalate
990	0.280145	4-chloro-5-morpholino-2-quinoxalin-2-ylpyridazin-3(2H)-one		0.280145	0.173861	4-chloro-5-morpholino-2-quinoxalin-2-ylpyridazin-3(2H)-one
991	0.280809	Felbamate		0.280809	0.331801	Felbamate
992	0.280977	Acrylic acid		0.280977	0.541316	Acrylic acid
993	0.282045	Trimethadione		0.282045	0.374447	Trimethadione
994	0.283895	N4-Acetylcytidine		0.283895	0.219093	N4-Acetylcytidine
995	0.285051	PC(18:1(11Z)/20:5(5Z,8Z,11Z,14Z,17Z))		0.285051	0.195079	PC(18:1(11Z)/20:5(5Z,8Z,11Z,14Z,17Z))
996	0.285147	5-Methoxy-2-[(3S)-1-(1-methyl-4-piperidinyl)-3-pyrrolidinyl]-1H-benzimidazole		0.285147	0.344126	5-Methoxy-2-[(3S)-1-(1-methyl-4-piperidinyl)-3-pyrrolidinyl]-1H-benzimidazole
997	0.287202	Glycyl-L-leucine		0.287202	0.641447	Glycyl-L-leucine
998	0.292038	N2-[3-(trifluoromethyl)phenyl]-6,7-dimethoxy-1-methyl-1,2,3,4-tetrahydroisoquinoline-2-carboxamide		0.292038	0.833291	N2-[3-(trifluoromethyl)phenyl]-6,7-dimethoxy-1-methyl-1,2,3,4-tetrahydroisoquinoline-2-carboxamide
999	0.292842	Xanthine		0.292842	0.371094	Xanthine
1000	0.295181	Styrene		0.295181	0.267658	Styrene
1001	0.296905	Valyl-prolyl-glycyl-valyl-glycine		0.296905	0.215452	Valyl-prolyl-glycyl-valyl-glycine
1002	0.297312	L-Methionine		0.297312	0.316642	L-Methionine
1003	0.297624	Dibasic sodium phosphate; Disodium phosphate;		0.297624	0.285486	Dibasic sodium phosphate; Disodium phosphate;
1004	0.298127	QUINGESTANOL		0.298127	0.254915	QUINGESTANOL
1005	0.299797	Stigmatellin Y;		0.299797	0.525791	Stigmatellin Y;
1006	0.302213	Tyrosylalanine		0.302213	0.43667	Tyrosylalanine
1007	0.302702	N-(1-benzyl-4-piperidinyl)-4-[(4-chlorophenyl)sulfonyl]-3-methyl-2-thiophenecarboxamide		0.302702	0.264299	N-(1-benzyl-4-piperidinyl)-4-[(4-chlorophenyl)sulfonyl]-3-methyl-2-thiophenecarboxamide
1008	0.306258	PE-Cer(d14:2(4E,6E)/23:0)		0.306258	0.230385	PE-Cer(d14:2(4E,6E)/23:0)
1009	0.310536	Genistein		0.310536	0.272923	Genistein
1010	0.311948	Tyrphostin AG 825		0.311948	0.503669	Tyrphostin AG 825
1011	0.315708	1-(2-methoxy-octadecanyl)-sn-glycero-3-phosphoserine		0.315708	0.86975	1-(2-methoxy-octadecanyl)-sn-glycero-3-phosphoserine
1012	0.31598	1-(1-methyl-4-nitro-1H-imidazol-5-yl)-4-piperidinecarboxamide		0.31598	0.373832	1-(1-methyl-4-nitro-1H-imidazol-5-yl)-4-piperidinecarboxamide
1013	0.316613	N2-Succinyl-L-arginine; (2S)-2-(3-Carboxypropanoylamino)-5-(diaminomethylideneamino)pentanoic acid;		0.316613	0.331801	N2-Succinyl-L-arginine; (2S)-2-(3-Carboxypropanoylamino)-5-(diaminomethylideneamino)pentanoic acid;
1014	0.318434	4,10-undecadiynal		0.318434	0.386206	4,10-undecadiynal
1015	0.31911	3-Piperidinophenanthro[9,10-E][1,2,4]triazine		0.31911	0.512209	3-Piperidinophenanthro[9,10-E][1,2,4]triazine
1016	0.320626	trans-2-hexenoylglycine		0.320626	0.553074	trans-2-hexenoylglycine
1017	0.323736	L-Lysine		0.323736	0.533653	L-Lysine
1018	0.324878	beta-Alanine		0.324878	0.34089	beta-Alanine
1019	0.326977	N-[2-(3,4-Dihydroxyphenyl)ethyl]icosa-5,8,11,14-tetraenamide		0.326977	0.300313	N-[2-(3,4-Dihydroxyphenyl)ethyl]icosa-5,8,11,14-tetraenamide
1020	0.327462	PC(16:0/20:3(8Z,11Z,14Z))		0.327462	0.274154	PC(16:0/20:3(8Z,11Z,14Z))
1021	0.328148	N1-(3,4-dichlorophenyl)-2-{2-[5-(2,3-dichlorophenyl)-2H-1,2,3,4-tetraazol-2-yl]acetyl}hydrazine-1-carbothioamide		0.328148	0.519342	N1-(3,4-dichlorophenyl)-2-{2-[5-(2,3-dichlorophenyl)-2H-1,2,3,4-tetraazol-2-yl]acetyl}hydrazine-1-carbothioamide
1022	0.328522	Stearic acid		0.328522	0.664252	Stearic acid
1023	0.329126	Formylmethionyl-leucyl-phenylalanine methyl ester; FMLP OMe;		0.329126	0.738464	Formylmethionyl-leucyl-phenylalanine methyl ester; FMLP OMe;
1024	0.329684	DLK		0.329684	0.938436	DLK
1025	0.329921	Lysylleucine		0.329921	1.10797	Lysylleucine
1026	0.330058	PC(16:0/22:5(4Z,7Z,10Z,13Z,16Z))		0.330058	0.605557	PC(16:0/22:5(4Z,7Z,10Z,13Z,16Z))
1027	0.330388	N-(N-(3-Amino-3-carboxypropyl)-3-amino-3-carboxypropyl)azetidine-2-carboxylic acid		0.330388	0.755119	N-(N-(3-Amino-3-carboxypropyl)-3-amino-3-carboxypropyl)azetidine-2-carboxylic acid
1028	0.331129	Adenosine triphosphate (ATP)		0.331129	0.00973539	Adenosine triphosphate (ATP)
1029	0.33183	PC(18:0/22:5(7Z,10Z,13Z,16Z,19Z))		0.33183	0.361909	PC(18:0/22:5(7Z,10Z,13Z,16Z,19Z))
1030	0.333926	N(2)-(4-Hydroxy-1-(1-methyl-1H-indol-3-yl)carbonyl-L-prolyl)-N-methyl-N-phenylmethyl-3-(2-naphthyl)-L-alaninamide		0.333926	0.750723	N(2)-(4-Hydroxy-1-(1-methyl-1H-indol-3-yl)carbonyl-L-prolyl)-N-methyl-N-phenylmethyl-3-(2-naphthyl)-L-alaninamide
1031	0.334321	4-{5-[(3S)-1-(3-Chlorobenzyl)-3-pyrrolidinyl]-1,3,4-oxadiazol-2-yl}pyridine		0.334321	0.300654	4-{5-[(3S)-1-(3-Chlorobenzyl)-3-pyrrolidinyl]-1,3,4-oxadiazol-2-yl}pyridine
1032	0.335602	Entecavir		0.335602	0.327019	Entecavir
1033	0.337659	NP-018946		0.337659	0.0666362	NP-018946
1034	0.338312	3-{[5-(N-hydroxy-3-{[5-(N-hydroxyacetamido)pentyl]carbamoyl}propanamido)pentyl]carbamoyl}propanoic acid		0.338312	0.152043	3-{[5-(N-hydroxy-3-{[5-(N-hydroxyacetamido)pentyl]carbamoyl}propanamido)pentyl]carbamoyl}propanoic acid
1035	0.338347	(9Z)-3-Hydroxy-9-octadecenoic acid		0.338347	0.568012	(9Z)-3-Hydroxy-9-octadecenoic acid
1036	0.338974	Nitrosoheptamethyleneimine		0.338974	0.819367	Nitrosoheptamethyleneimine
1037	0.345196	L-Serine		0.345196	0.194577	L-Serine
1038	0.346696	N'-{5-[(cyanomethyl)thio]-1,3,4-thiadiazol-2-yl}-N,N-dimethyliminoformamide		0.346696	0.750723	N'-{5-[(cyanomethyl)thio]-1,3,4-thiadiazol-2-yl}-N,N-dimethyliminoformamide
1039	0.347293	O-Succinyl-L-homoserine		0.347293	0.490887	O-Succinyl-L-homoserine
1040	0.34746	xi-10-Hydroxyoctadecanoic acid		0.34746	0.451785	xi-10-Hydroxyoctadecanoic acid
1041	0.348002	S-(1,2,2-trichlorovinyl)-L-cysteine		0.348002	0.681713	S-(1,2,2-trichlorovinyl)-L-cysteine
1042	0.349668	Dansylsarcosine		0.349668	0.208185	Dansylsarcosine
1043	0.34985	(5-Phenyl-1,2,4-triazol-3-yl)urea; 3-Phenyl-5-ureido-1,2,4-triazole;		0.34985	0.145413	(5-Phenyl-1,2,4-triazol-3-yl)urea; 3-Phenyl-5-ureido-1,2,4-triazole;
1044	0.351004	13E,15E,18Z,20Z-pentacosatetraen-11-ynyl acetate		0.351004	0.106587	13E,15E,18Z,20Z-pentacosatetraen-11-ynyl acetate
1045	0.351473	Furfural diethyl acetal;		0.351473	0.758027	Furfural diethyl acetal;
1046	0.354023	3-[(methoxycarbonyl)amino]-2,2,3-trimethylbutanoic acid		0.354023	0.731962	3-[(methoxycarbonyl)amino]-2,2,3-trimethylbutanoic acid
1047	0.354458	2,5-Dichloro-4-oxohex-2-enedioate		0.354458	0.420989	2,5-Dichloro-4-oxohex-2-enedioate
1048	0.355006	Benzaldehyde		0.355006	1.08465	Benzaldehyde
1049	0.357901	L-Methionine sulfoxide		0.357901	1.22489	L-Methionine sulfoxide
1050	0.357901	2-oxo-4-methylthio-butanoic acid		0.357901	1.22489	2-oxo-4-methylthio-butanoic acid
1051	0.362194	N-[(1S,2S,8S,8aS)-8-Hydroxy-7-{(2S)-1-[(2R)-2-(methoxymethyl)-1-pyrrolidinyl]-1-oxo-2-propanyl}-1,4a-dimethyldecahydro-2-naphthalenyl]-5-pyrimidinecarboxamide		0.362194	0.679613	N-[(1S,2S,8S,8aS)-8-Hydroxy-7-{(2S)-1-[(2R)-2-(methoxymethyl)-1-pyrrolidinyl]-1-oxo-2-propanyl}-1,4a-dimethyldecahydro-2-naphthalenyl]-5-pyrimidinecarboxamide
1052	0.36407	Ecgonine		0.36407	0.423969	Ecgonine
1053	0.366273	Glycylglycine		0.366273	0.437322	Glycylglycine
1054	0.367608	7-Ketocholesterol		0.367608	0.532634	7-Ketocholesterol
1055	0.367766	C16 Sphinganine		0.367766	0.126673	C16 Sphinganine
1056	0.370566	4-Bromophenol;		0.370566	0.521896	4-Bromophenol;
1057	0.377049	2-Aminooctanedioic acid		0.377049	0.788438	2-Aminooctanedioic acid
1058	0.377461	diethyl 2-{[2-(2-thienylcarbonyl)hydrazino]methylidene}malonate		0.377461	0.485565	diethyl 2-{[2-(2-thienylcarbonyl)hydrazino]methylidene}malonate
1059	0.378542	PC(15:0/20:4(5Z,8Z,11Z,14Z))		0.378542	0.397096	PC(15:0/20:4(5Z,8Z,11Z,14Z))
1060	0.381034	PC(18:0/18:1(11Z))		0.381034	0.342511	PC(18:0/18:1(11Z))
1061	0.38107	Apafant		0.38107	0.549187	Apafant
1062	0.382281	1,3,7-Trimethyl-8-(1,3,7-trimethyl-2,6-dioxo-8H-purin-9-yl)purine-2,6-dione		0.382281	0.358478	1,3,7-Trimethyl-8-(1,3,7-trimethyl-2,6-dioxo-8H-purin-9-yl)purine-2,6-dione
1063	0.382331	(1E)-1-Phenyltriaz-1-ene		0.382331	0.739561	(1E)-1-Phenyltriaz-1-ene
1064	0.385128	2-Nitrophenylhydrazine		0.385128	0.900443	2-Nitrophenylhydrazine
1065	0.386198	NP-021292		0.386198	0.328578	NP-021292
1066	0.389019	N1-[4-hydroxy-6-(methoxymethyl)pyrimidin-2-yl]acetamide		0.389019	0.321846	N1-[4-hydroxy-6-(methoxymethyl)pyrimidin-2-yl]acetamide
1067	0.389432	8-Azabicyclo[3.2.1]octane		0.389432	0.758027	8-Azabicyclo[3.2.1]octane
1068	0.390606	3-Ureidopropionic acid		0.390606	0.898598	3-Ureidopropionic acid
1069	0.390606	Glyceryl 2-acetate		0.390606	0.898598	Glyceryl 2-acetate
1070	0.390767	N-[bis(methylthio)methylene]-3,4-dichlorobenzenesulfonamide		0.390767	0.287546	N-[bis(methylthio)methylene]-3,4-dichlorobenzenesulfonamide
1071	0.392795	PEG Diethylhexanoate n9		0.392795	0.619118	PEG Diethylhexanoate n9
1072	0.394857	2-Amino-5-chloro-3-phenyl-3H-indol-3-ol		0.394857	0.731962	2-Amino-5-chloro-3-phenyl-3H-indol-3-ol
1073	0.397603	4-(tert-butyl)phenyl 3,5-dimethylisoxazole-4-carboxylate		0.397603	0.193371	4-(tert-butyl)phenyl 3,5-dimethylisoxazole-4-carboxylate
1074	0.39882	N-methyl-GABA		0.39882	0.391778	N-methyl-GABA
1075	0.400418	ethyl 5-{[5-(ethoxycarbonyl)-3,4-dimethyl-1H-pyrrol-2-yl]methyl}-3,4-dimethyl-1H-pyrrole-2-carboxylate		0.400418	0.201974	ethyl 5-{[5-(ethoxycarbonyl)-3,4-dimethyl-1H-pyrrol-2-yl]methyl}-3,4-dimethyl-1H-pyrrole-2-carboxylate
1076	0.400438	NP-000629		0.400438	0.44557	NP-000629
1077	0.401825	xi-2,3-Dihydro-2-oxo-1H-indole-3-acetic acid		0.401825	1.2205	xi-2,3-Dihydro-2-oxo-1H-indole-3-acetic acid
1078	0.402915	Toluene		0.402915	1.09515	Toluene
1079	0.40413	L-Phenylalanine		0.40413	1.00423	L-Phenylalanine
1080	0.410638	Cyclohexa-1,2,4,5-tetraene		0.410638	1.11451	Cyclohexa-1,2,4,5-tetraene
1081	0.413082	phenylacetylthreonine		0.413082	0.916606	phenylacetylthreonine
1082	0.417185	3-{5-[(2S)-1-(4-Chlorobenzyl)-2-pyrrolidinyl]-1,2,4-oxadiazol-3-yl}-2-(2-methoxyethoxy)pyridine		0.417185	0.596297	3-{5-[(2S)-1-(4-Chlorobenzyl)-2-pyrrolidinyl]-1,2,4-oxadiazol-3-yl}-2-(2-methoxyethoxy)pyridine
1083	0.419695	L-5-Hydroxytryptophan		0.419695	1.45913	L-5-Hydroxytryptophan
1084	0.420791	L-Histidine		0.420791	0.642732	L-Histidine
1085	0.42354	2-C-Methyl-D-erythritol 4-phosphate;		0.42354	1.08952	2-C-Methyl-D-erythritol 4-phosphate;
1086	0.424715	(1R)-1-Amino-2-sulfanylethanesulfinic acid		0.424715	0.31202	(1R)-1-Amino-2-sulfanylethanesulfinic acid
1087	0.426013	N-(2'-(4-benzenesulfonamide)-ethyl) arachidonoyl amine		0.426013	0.392796	N-(2'-(4-benzenesulfonamide)-ethyl) arachidonoyl amine
1088	0.427475	SOTERENOL		0.427475	0.265989	SOTERENOL
1089	0.42797	D-Ornithine		0.42797	0.718839	D-Ornithine
1090	0.429065	2-Dichloromethylene-3a,7a-dichloro-3a,4,7,7a-tetrahydro-4,7-methanoindene-1,3-dione		0.429065	0.647533	2-Dichloromethylene-3a,7a-dichloro-3a,4,7,7a-tetrahydro-4,7-methanoindene-1,3-dione
1091	0.429177	D-Ribulose 5-phosphate		0.429177	0.67696	D-Ribulose 5-phosphate
1092	0.430115	Drofenine		0.430115	0.757475	Drofenine
1093	0.430229	Coumarin 30		0.430229	0.747028	Coumarin 30
1094	0.431012	NP-020760		0.431012	1.28551	NP-020760
1095	0.437841	2-Amino-1,3,4-octadecanetriol		0.437841	1.10247	2-Amino-1,3,4-octadecanetriol
1096	0.439447	PEG n10		0.439447	0.0677153	PEG n10
1097	0.440306	Oxycodone		0.440306	0.211255	Oxycodone
1098	0.444418	Phosphorylcholine		0.444418	0.426707	Phosphorylcholine
1099	0.451654	3-(2-Hydroxy-1-methyl-2-nitrosohydrazino)-N-methyl-1-propanamine		0.451654	0.208185	3-(2-Hydroxy-1-methyl-2-nitrosohydrazino)-N-methyl-1-propanamine
1100	0.453158	sufac#1		0.453158	0.418353	sufac#1
1101	0.456662	DG(18:2(9Z,12Z)/20:4(5Z,8Z,11Z,14Z)/0:0)		0.456662	0.368489	DG(18:2(9Z,12Z)/20:4(5Z,8Z,11Z,14Z)/0:0)
1102	0.458115	Sphinganine		0.458115	0.989582	Sphinganine
1103	0.461813	Caproic acid		0.461813	0.248788	Caproic acid
1104	0.467842	sorbitol lactate		0.467842	0.864072	sorbitol lactate
1105	0.468325	Morph		0.468325	0.877572	Morph
1106	0.468651	3,5,7-Trimethyl-2E,4E,6E,8E-undecatetraene		0.468651	0.163652	3,5,7-Trimethyl-2E,4E,6E,8E-undecatetraene
1107	0.469912	2,5-Diisothiocyanatobenzenesulfonate		0.469912	1.48602	2,5-Diisothiocyanatobenzenesulfonate
1108	0.47168	Aripiprazole		0.47168	1.40693	Aripiprazole
1109	0.473084	4-Nitro-7-piperazinobenzofurazan		0.473084	0.858502	4-Nitro-7-piperazinobenzofurazan
1110	0.475511	Selexipag		0.475511	0.506389	Selexipag
1111	0.476246	3-(4-Toluidino)-2,3-dihydro-1H-1位6-thiophene-1,1-dione		0.476246	0.614414	3-(4-Toluidino)-2,3-dihydro-1H-1位6-thiophene-1,1-dione
1112	0.47655	2-n-Propylthiazolidine-4-carboxylic acid		0.47655	0.337385	2-n-Propylthiazolidine-4-carboxylic acid
1113	0.478965	Vanillactic acid		0.478965	1.11451	Vanillactic acid
1114	0.479796	L-Pipecolic acid		0.479796	0.287216	L-Pipecolic acid
1115	0.492594	(4aR,5R,6S)-5-ethenyl-4a-hydroxy-6-{[(2S,3R,4S,5S,6R)-3,4,5-trihydroxy-6-(hydroxymethyl)oxan-2-yl]oxy}-1H,3H,4H,4aH,5H,6H-pyrano[3,4-c]pyran-1-one		0.492594	0.21446	(4aR,5R,6S)-5-ethenyl-4a-hydroxy-6-{[(2S,3R,4S,5S,6R)-3,4,5-trihydroxy-6-(hydroxymethyl)oxan-2-yl]oxy}-1H,3H,4H,4aH,5H,6H-pyrano[3,4-c]pyran-1-one
1116	0.493857	2-[1-oxophthalazin-2(1H)-yl]ethyl thiophene-2-carboxylate		0.493857	0.286159	2-[1-oxophthalazin-2(1H)-yl]ethyl thiophene-2-carboxylate
1117	0.494437	Streptidine		0.494437	0.549721	Streptidine
1118	0.495714	BRACO-19; 9-[4-(N,N-Dimethylamino)phenylamino]-3,6-bis (3-pyrrolodino-propionamido) acridine;		0.495714	0.683135	BRACO-19; 9-[4-(N,N-Dimethylamino)phenylamino]-3,6-bis (3-pyrrolodino-propionamido) acridine;
1119	0.497252	4-Methyl-1H-pyrrole-3-carboxamide		0.497252	0.642732	4-Methyl-1H-pyrrole-3-carboxamide
1120	0.49741	2,4,5-Trichloro-N-(5-methyl-1,2-oxazol-3-yl)benzenesulfonamide		0.49741	1.32596	2,4,5-Trichloro-N-(5-methyl-1,2-oxazol-3-yl)benzenesulfonamide
1121	0.50045	6-Amino-5-chloropyrimidine-2,4(1H,3H)-dione		0.50045	0.277869	6-Amino-5-chloropyrimidine-2,4(1H,3H)-dione
1122	0.503799	4-methylpyridine-3-sulfonic acid		0.503799	0.657257	4-methylpyridine-3-sulfonic acid
1123	0.504893	Didesethylflurazepam		0.504893	0.411557	Didesethylflurazepam
1124	0.507348	Asymmetric dimethylarginine		0.507348	0.416687	Asymmetric dimethylarginine
1125	0.507638	TPH		0.507638	0.682525	TPH
1126	0.510825	2-Amino-5-epi-valiolone;		0.510825	0.556647	2-Amino-5-epi-valiolone;
1127	0.511737	3-hydrazino-7-methoxy-1,2,4-benzotriazine		0.511737	0.490088	3-hydrazino-7-methoxy-1,2,4-benzotriazine
1128	0.518706	1-Oxononan-4-yl (2R)-2-acetamido-3-sulfanylpropanoate		0.518706	1.35489	1-Oxononan-4-yl (2R)-2-acetamido-3-sulfanylpropanoate
1129	0.519492	epsilon-(gamma-Glutamyl)lysine		0.519492	0.497353	epsilon-(gamma-Glutamyl)lysine
1130	0.519978	(1R,9S)-11-(4-Fluorobenzyl)-5-[4-(trifluoromethoxy)phenyl]-7,11-diazatricyclo[7.3.1.02,7]trideca-2,4-dien-6-one		0.519978	0.479992	(1R,9S)-11-(4-Fluorobenzyl)-5-[4-(trifluoromethoxy)phenyl]-7,11-diazatricyclo[7.3.1.02,7]trideca-2,4-dien-6-one
1131	0.522194	25-hydroxy-16,17,23,23,24,24-hexadehydrovitamin D3 / 25-hydroxy-16,17,23,23,24,24-hexadehydrocholecalciferol		0.522194	0.274511	25-hydroxy-16,17,23,23,24,24-hexadehydrovitamin D3 / 25-hydroxy-16,17,23,23,24,24-hexadehydrocholecalciferol
1132	0.522516	Tenofovir exalidex		0.522516	0.963475	Tenofovir exalidex
1133	0.524773	3-pentadecyl-4,5,6,7-tetrahydrobenzo[d]isoxazol-4-one oxime		0.524773	0.655592	3-pentadecyl-4,5,6,7-tetrahydrobenzo[d]isoxazol-4-one oxime
1134	0.532196	gamma-L-Glutamyl-D-alanine; L-gamma-Glutamyl-D-alanine;		0.532196	1.0675	gamma-L-Glutamyl-D-alanine; L-gamma-Glutamyl-D-alanine;
1135	0.537793	Luotonin A		0.537793	0.533373	Luotonin A
1136	0.53888	Dibenzothiophene-5-oxide;		0.53888	0.388581	Dibenzothiophene-5-oxide;
1137	0.53901	Thiocyclam		0.53901	0.167959	Thiocyclam
1138	0.53941	PE(O-16:0/22:6(4Z,7Z,10Z,13Z,16Z,19Z))		0.53941	0.550334	PE(O-16:0/22:6(4Z,7Z,10Z,13Z,16Z,19Z))
1139	0.542051	5,6-Dihydrouridine		0.542051	0.531848	5,6-Dihydrouridine
1140	0.542051	Niflumic Acid		0.542051	0.531848	Niflumic Acid
1141	0.542379	PE(P-16:0/22:6(4Z,7Z,10Z,13Z,16Z,19Z))		0.542379	0.158443	PE(P-16:0/22:6(4Z,7Z,10Z,13Z,16Z,19Z))
1142	0.543586	4-(5-cyanopyridin-2-yl)-N-methyl-1,4-diazepane-1-carbothioamide		0.543586	1.63662	4-(5-cyanopyridin-2-yl)-N-methyl-1,4-diazepane-1-carbothioamide
1143	0.547624	ethyl 2-(4-oxo-4,5-dihydro-1,3-thiazol-2-yl)acetate		0.547624	0.739339	ethyl 2-(4-oxo-4,5-dihydro-1,3-thiazol-2-yl)acetate
1144	0.548127	Phosphodimethylethanolamine;		0.548127	0.599608	Phosphodimethylethanolamine;
1145	0.548309	2-{2-[5-(Ethoxycarbonyl)-2-morpholinoanilino]-2-oxoethoxy}acetic acid		0.548309	1.76453	2-{2-[5-(Ethoxycarbonyl)-2-morpholinoanilino]-2-oxoethoxy}acetic acid
1146	0.55018	N3-(3-pyridyl)-2,5-dichlorothiophene-3-sulfonamide		0.55018	0.624038	N3-(3-pyridyl)-2,5-dichlorothiophene-3-sulfonamide
1147	0.550569	ethyl 4-{[(4-methylphenyl)sulfonyl]amino}tetrahydro-1(2H)-pyridinecarboxylate		0.550569	0.549435	ethyl 4-{[(4-methylphenyl)sulfonyl]amino}tetrahydro-1(2H)-pyridinecarboxylate
1148	0.555868	Tolycaine		0.555868	1.01371	Tolycaine
1149	0.556847	N1-(4-Bromo-3-methylphenyl)azepane-1-carbothioamide		0.556847	0.695639	N1-(4-Bromo-3-methylphenyl)azepane-1-carbothioamide
1150	0.558064	LysoPE(0:0/16:0)		0.558064	1.40693	LysoPE(0:0/16:0)
1151	0.559141	2'-O-Methyladenosine		0.559141	0.328731	2'-O-Methyladenosine
1152	0.559594	N6,N6,N6-Trimethyl-L-lysine		0.559594	1.33624	N6,N6,N6-Trimethyl-L-lysine
1153	0.560578	5-Aminovaleric acid		0.560578	0.852909	5-Aminovaleric acid
1154	0.564534	Hydralazine acetone hydrazone		0.564534	0.37595	Hydralazine acetone hydrazone
1155	0.572488	N,N-dimethyl-9H-purin-6-amine		0.572488	1.1185	N,N-dimethyl-9H-purin-6-amine
1156	0.574742	2-acetamido-3-(4-methoxyphenyl)propanoic acid		0.574742	0.708824	2-acetamido-3-(4-methoxyphenyl)propanoic acid
1157	0.581259	1-[(1-benzylpiperidin-4-yl)amino]-3-[(4-fluorophenyl)thio]propan-2-ol		0.581259	0.258029	1-[(1-benzylpiperidin-4-yl)amino]-3-[(4-fluorophenyl)thio]propan-2-ol
1158	0.582606	L-Arginine		0.582606	1.02677	L-Arginine
1159	0.583511	N3,N4-Dimethyl-L-arginine		0.583511	0.778342	N3,N4-Dimethyl-L-arginine
1160	0.587111	N'-(2-methoxyphenyl)-2-phenoxynicotinohydrazide		0.587111	1.30254	N'-(2-methoxyphenyl)-2-phenoxynicotinohydrazide
1161	0.587246	Hexobarbital		0.587246	0.2957	Hexobarbital
1162	0.58756	Methyl (2S,4S,6S,12bR)-2-[(2-acetamidoethyl)amino]-4-phenyl-1,2,3,4,6,7,12,12b-octahydroindolo[2,3-a]quinolizine-6-carboxylate		0.58756	0.766348	Methyl (2S,4S,6S,12bR)-2-[(2-acetamidoethyl)amino]-4-phenyl-1,2,3,4,6,7,12,12b-octahydroindolo[2,3-a]quinolizine-6-carboxylate
1163	0.588782	Leu-Gly-Pro;		0.588782	1.01323	Leu-Gly-Pro;
1164	0.589867	N-Formylmethionine		0.589867	1.08167	N-Formylmethionine
1165	0.591771	Dmean		0.591771	0.968315	Dmean
1166	0.59572	3,4-Bis(trifluoromethyl)-1H-pyrazole		0.59572	0.0306026	3,4-Bis(trifluoromethyl)-1H-pyrazole
1167	0.599819	Butabarbital		0.599819	1.00423	Butabarbital
1168	0.60063	N'-(4-methoxybenzoyl)-2-[(1-naphthylmethyl)thio]acetohydrazide		0.60063	1.32596	N'-(4-methoxybenzoyl)-2-[(1-naphthylmethyl)thio]acetohydrazide
1169	0.605209	2,4,6-Octatriyn-1-ol		0.605209	0.847389	2,4,6-Octatriyn-1-ol
1170	0.606417	Bexarotene		0.606417	1.34514	Bexarotene
1171	0.606542	1alpha,25-dihydroxy-2beta-(4-hydroxybutoxy)vitamin D3 / 1alpha,25-dihydroxy-2beta-(4-hydroxybutoxy)cholecalciferol		0.606542	0.403355	1alpha,25-dihydroxy-2beta-(4-hydroxybutoxy)vitamin D3 / 1alpha,25-dihydroxy-2beta-(4-hydroxybutoxy)cholecalciferol
1172	0.609911	Doxazosin		0.609911	0.960709	Doxazosin
1173	0.611263	Palmitic Acid		0.611263	0.309666	Palmitic Acid
1174	0.611338	4-Methoxybenzaldehyde		0.611338	0.382645	4-Methoxybenzaldehyde
1175	0.613707	Hexadecasphingosine (d16:1)		0.613707	1.11126	Hexadecasphingosine (d16:1)
1176	0.617388	PI(16:1(9Z)/0:0)		0.617388	1.65202	PI(16:1(9Z)/0:0)
1177	0.620168	PE(18:3(6Z,9Z,12Z)/0:0)		0.620168	0.984125	PE(18:3(6Z,9Z,12Z)/0:0)
1178	0.633529	2-methylene-4-oxo-pentanedioic acid		0.633529	0.248867	2-methylene-4-oxo-pentanedioic acid
1179	0.633687	LysoPC(0:0/18:0)		0.633687	1.02952	LysoPC(0:0/18:0)
1180	0.637283	2-{[2-oxo-2-(3-pyridylamino)ethyl]thio}acetic acid		0.637283	0.229573	2-{[2-oxo-2-(3-pyridylamino)ethyl]thio}acetic acid
1181	0.641786	3-{2-[(1R,4aS,5R,8aS)-5,8a-dimethyl-2-methylidene-5-({[(2R,3R,4S,5S,6R)-3,4,5-trihydroxy-6-(hydroxymethyl)oxan-2-yl]oxy}methyl)-decahydronaphthalen-1-yl]ethyl}-2,5-dihydrofuran-2-one		0.641786	0.840564	3-{2-[(1R,4aS,5R,8aS)-5,8a-dimethyl-2-methylidene-5-({[(2R,3R,4S,5S,6R)-3,4,5-trihydroxy-6-(hydroxymethyl)oxan-2-yl]oxy}methyl)-decahydronaphthalen-1-yl]ethyl}-2,5-dihydrofuran-2-one
1182	0.645447	PG(18:3(6Z,9Z,12Z)/0:0)		0.645447	0.525791	PG(18:3(6Z,9Z,12Z)/0:0)
1183	0.649866	2-Methylthiazolidine-4-carboxylic acid		0.649866	0.819637	2-Methylthiazolidine-4-carboxylic acid
1184	0.650245	LysoPC(20:3(5Z,8Z,11Z)/0:0)		0.650245	1.08388	LysoPC(20:3(5Z,8Z,11Z)/0:0)
1185	0.651234	1-Hydroxy-2-(N-acetylcysteinyl)-3-butene		0.651234	1.48593	1-Hydroxy-2-(N-acetylcysteinyl)-3-butene
1186	0.653023	Chloropyramine		0.653023	0.797449	Chloropyramine
1187	0.658359	2-(4-Benzhydrylpiperidino)-3-chloro-5-(trifluoromethyl)pyridine		0.658359	0.85067	2-(4-Benzhydrylpiperidino)-3-chloro-5-(trifluoromethyl)pyridine
1188	0.659519	Cinnamic acid		0.659519	1.02326	Cinnamic acid
1189	0.659848	gamma-Glutamyl-2-aminobutyric acid		0.659848	0.489046	gamma-Glutamyl-2-aminobutyric acid
1190	0.665074	HPH		0.665074	0.26386	HPH
1191	0.666758	LysoPE(0:0/18:0)		0.666758	0.667432	LysoPE(0:0/18:0)
1192	0.667768	gamma-Glutamylisoleucine		0.667768	1.32245	gamma-Glutamylisoleucine
1193	0.674578	Succinyladenosine		0.674578	0.0876402	Succinyladenosine
1194	0.687149	N-Acetyl-DL-phenylalanine		0.687149	0.287695	N-Acetyl-DL-phenylalanine
1195	0.687459	Decarbamoyloxysaxitoxin		0.687459	1.22806	Decarbamoyloxysaxitoxin
1196	0.690146	Decoside; Decogenin 3-O-alpha-L-oleandroside;		0.690146	0.922985	Decoside; Decogenin 3-O-alpha-L-oleandroside;
1197	0.691927	DL-Arginine		0.691927	0.439697	DL-Arginine
1198	0.695938	2-{[2-(4-methylpiperazino)phenyl]methylene}hydrazine-1-carbothioamide		0.695938	1.10665	2-{[2-(4-methylpiperazino)phenyl]methylene}hydrazine-1-carbothioamide
1199	0.700445	O-Acetylserine		0.700445	0.962135	O-Acetylserine
1200	0.702524	Phenol		0.702524	0.936799	Phenol
1201	0.705056	Dehydroxymethylepoxyquinomicin		0.705056	0.904743	Dehydroxymethylepoxyquinomicin
1202	0.706551	b-Dihydrotetrabenazine		0.706551	1.59702	b-Dihydrotetrabenazine
1203	0.712392	gamma-Glutamylvaline		0.712392	0.909006	gamma-Glutamylvaline
1204	0.71609	3-O-(2-O-(2E-decenoyl)-alpha-L-rhamnopyranosyl)-3-hydroxydecanoic acid		0.71609	1.02952	3-O-(2-O-(2E-decenoyl)-alpha-L-rhamnopyranosyl)-3-hydroxydecanoic acid
1205	0.718925	(1xi)-1,5-Anhydro-1-[2-(3,4-dihydroxyphenyl)-5,7-dihydroxy-4-oxo-4H-chromen-8-yl]-D-galactitol		0.718925	1.76453	(1xi)-1,5-Anhydro-1-[2-(3,4-dihydroxyphenyl)-5,7-dihydroxy-4-oxo-4H-chromen-8-yl]-D-galactitol
1206	0.718925	1-hydroxy-2-(beta-D-glucosyloxy)-9,10-anthraquinone		0.718925	1.76453	1-hydroxy-2-(beta-D-glucosyloxy)-9,10-anthraquinone
1207	0.720612	1,2,3,4,7,8,9-Heptachlorodibenzofuran		0.720612	0.496704	1,2,3,4,7,8,9-Heptachlorodibenzofuran
1208	0.723284	PE(20:3(8Z,11Z,14Z)/0:0)		0.723284	0.999889	PE(20:3(8Z,11Z,14Z)/0:0)
1209	0.725277	N,N-Dimethyldecylamine N-oxide		0.725277	0.851984	N,N-Dimethyldecylamine N-oxide
1210	0.729593	Hypusine		0.729593	0.939169	Hypusine
1211	0.729674	Spermidine		0.729674	1.11451	Spermidine
1212	0.738285	Glyceraldehyde 3-phosphate		0.738285	0.490887	Glyceraldehyde 3-phosphate
1213	0.73931	PC(18:2(9Z,12Z)/18:2(9Z,12Z))		0.73931	0.26611	PC(18:2(9Z,12Z)/18:2(9Z,12Z))
1214	0.742462	Propionic acid, 2-methyl-2-((piperidinomethyl)thio)-		0.742462	1.04697	Propionic acid, 2-methyl-2-((piperidinomethyl)thio)-
1215	0.742737	(3R,4R)-3-{[4-(2-Amino-2-oxoethoxy)benzoyl]amino}-4-hydroxy-N-isopropyl-1-azepanecarboxamide		0.742737	1.12825	(3R,4R)-3-{[4-(2-Amino-2-oxoethoxy)benzoyl]amino}-4-hydroxy-N-isopropyl-1-azepanecarboxamide
1216	0.74568	(+/-)12(13)-DiHOME		0.74568	1.00812	(+/-)12(13)-DiHOME
1217	0.747104	Pentachloroethane		0.747104	0.623569	Pentachloroethane
1218	0.754163	Glycylproline		0.754163	1.06584	Glycylproline
1219	0.754593	2-(tert-butyl)-1,3-thiazolane-4-carboxylic acid		0.754593	0.95094	2-(tert-butyl)-1,3-thiazolane-4-carboxylic acid
1220	0.755043	1,2-Propanediol, 3-(octyloxy)-		0.755043	0.0627082	1,2-Propanediol, 3-(octyloxy)-
1221	0.765356	Anandamide		0.765356	1.24563	Anandamide
1222	0.766173	Iminoglycine; Iminoacetic acid; 2-Iminoacetate;		0.766173	0.331135	Iminoglycine; Iminoacetic acid; 2-Iminoacetate;
1223	0.76867	Cholesterol sulfate		0.76867	0.537916	Cholesterol sulfate
1224	0.77936	Lauroyl-EA		0.77936	1.05975	Lauroyl-EA
1225	0.782478	14(S)-HDHA		0.782478	1.00479	14(S)-HDHA
1226	0.79554	Indolelactic acid		0.79554	1.28551	Indolelactic acid
1227	0.803947	1-[(5-Amino-5-carboxypentyl)amino]-1-deoxyfructose		0.803947	1.3309	1-[(5-Amino-5-carboxypentyl)amino]-1-deoxyfructose
1228	0.810004	5-(2,3-dihydro-1H-inden-5-yl)-2-methyl-7-(trifluoromethyl)pyrazolo[1,5-a]pyrimidine		0.810004	0.684496	5-(2,3-dihydro-1H-inden-5-yl)-2-methyl-7-(trifluoromethyl)pyrazolo[1,5-a]pyrimidine
1229	0.811558	NP-020712		0.811558	1.35262	NP-020712
1230	0.824213	Oleoyl ethanolamide		0.824213	0.850667	Oleoyl ethanolamide
1231	0.826876	PEG n11		0.826876	0.108314	PEG n11
1232	0.834067	Glycylphenylalanylleucylglycine		0.834067	0.938931	Glycylphenylalanylleucylglycine
1233	0.844483	Virginiamycin		0.844483	0.825864	Virginiamycin
1234	0.849575	gamma-Glutamylmethionine		0.849575	1.63228	gamma-Glutamylmethionine
1235	0.851598	S-Allylcysteine		0.851598	0.976204	S-Allylcysteine
1236	0.851598	5-Hydroxy-2,4-dimethylthiophen-3-one		0.851598	0.976204	5-Hydroxy-2,4-dimethylthiophen-3-one
1237	0.856513	4-Phenyl-1,2,4-triazoline-3,5-dione		0.856513	1.36664	4-Phenyl-1,2,4-triazoline-3,5-dione
1238	0.86714	L-Threonine		0.86714	0.860278	L-Threonine
1239	0.870926	2-{(3R,4S)-3-[(5-Phenyl-1,2-oxazol-3-yl)methyl]-4-piperidinyl}-N-(2-thienylmethyl)acetamide		0.870926	1.20687	2-{(3R,4S)-3-[(5-Phenyl-1,2-oxazol-3-yl)methyl]-4-piperidinyl}-N-(2-thienylmethyl)acetamide
1240	0.871492	Oxaprozin glucuronide		0.871492	0.349708	Oxaprozin glucuronide
1241	0.871595	L-Tryptophan		0.871595	1.10247	L-Tryptophan
1242	0.876767	Alatanin 2		0.876767	0.454143	Alatanin 2
1243	0.877498	1-(4-chlorophenethyl)-N-(4-methylphenyl)-5-oxo-3-pyrrolidinecarboxamide		0.877498	0.27496	1-(4-chlorophenethyl)-N-(4-methylphenyl)-5-oxo-3-pyrrolidinecarboxamide
1244	0.878051	ethyl 2-{[2-(4-methoxyphenoxy)-5-nitrobenzoyl]amino}acetate		0.878051	1.28839	ethyl 2-{[2-(4-methoxyphenoxy)-5-nitrobenzoyl]amino}acetate
1245	0.883743	Methyl N-[6-[(4-pyridin-2-ylpiperazine-1-carbonyl)amino]-1H-benzimidazol-2-yl]carbamate		0.883743	0.974795	Methyl N-[6-[(4-pyridin-2-ylpiperazine-1-carbonyl)amino]-1H-benzimidazol-2-yl]carbamate
1246	0.889431	Dimethyldipropylenetriamine		0.889431	0.946062	Dimethyldipropylenetriamine
1247	0.889794	Glucose 1-phosphate		0.889794	0.419254	Glucose 1-phosphate
1248	0.892289	PC(18:0/20:4(5Z,8Z,11Z,14Z))		0.892289	1.01962	PC(18:0/20:4(5Z,8Z,11Z,14Z))
1249	0.892935	Ketamine		0.892935	0.930298	Ketamine
1250	0.904231	Cyclohexyl propan-2-yl carbonate		0.904231	0.323451	Cyclohexyl propan-2-yl carbonate
1251	0.905688	Oxoamide		0.905688	0.728028	Oxoamide
1252	0.906828	3-(Cystein-S-yl)acetaminophen		0.906828	0.756314	3-(Cystein-S-yl)acetaminophen
1253	0.918066	gamma-Glutamyltyrosine		0.918066	1.70396	gamma-Glutamyltyrosine
1254	0.919304	Ethyl N-(1,4-thiazinan-4-ylcarbothioyl)carbamate		0.919304	0.609155	Ethyl N-(1,4-thiazinan-4-ylcarbothioyl)carbamate
1255	0.922643	Methyl 4-amino-5-ethyl-3-thiophenecarboxylate		0.922643	0.858873	Methyl 4-amino-5-ethyl-3-thiophenecarboxylate
1256	0.933194	gamma-Glutamyltryptophan		0.933194	1.32043	gamma-Glutamyltryptophan
1257	0.944673	2-{(3R,4S)-3-[(5-Butyl-1,2-oxazol-3-yl)methyl]-4-piperidinyl}-N-(1,3-thiazol-2-yl)acetamide		0.944673	1.08167	2-{(3R,4S)-3-[(5-Butyl-1,2-oxazol-3-yl)methyl]-4-piperidinyl}-N-(1,3-thiazol-2-yl)acetamide
1258	0.958652	glas#1		0.958652	1.05214	glas#1
1259	0.958712	PE(22:4(7Z,10Z,13Z,16Z)/0:0)		0.958712	1.61618	PE(22:4(7Z,10Z,13Z,16Z)/0:0)
1260	0.961183	Thiamine		0.961183	0.632294	Thiamine
1261	0.973188	Valylproline		0.973188	0.49381	Valylproline
1262	0.977587	2-(3,4,5-trimethoxyphenyl)-2,3-dihydro-1H-benzo[de]quinazoline		0.977587	0.373301	2-(3,4,5-trimethoxyphenyl)-2,3-dihydro-1H-benzo[de]quinazoline
1263	0.979436	2,4-Diaminotoluene		0.979436	0.642955	2,4-Diaminotoluene
1264	0.984957	Fluocinonide		0.984957	1.33619	Fluocinonide
1265	0.985896	PEG n12		0.985896	0.12981	PEG n12
1266	0.986286	2,3-dinor-8-iso Prostaglandin F2?		0.986286	0.999889	2,3-dinor-8-iso Prostaglandin F2?
1267	0.992636	Asperulosidic acid		0.992636	0.287695	Asperulosidic acid
1268	0.997461	Pentadecylamine		0.997461	0.104797	Pentadecylamine
1269	1.01779	Sulfacetamide		1.01779	0.409686	Sulfacetamide
1270	1.02097	NP-018609		1.02097	1.35489	NP-018609
1271	1.02347	NP-002854		1.02347	1.28452	NP-002854
1272	1.02754	N-Acetyl-ala-ala-ala-methylester; NAc-AAA-ME;		1.02754	0.362801	N-Acetyl-ala-ala-ala-methylester; NAc-AAA-ME;
1273	1.04233	Ser-Tyr		1.04233	1.03858	Ser-Tyr
1274	1.07586	Arachidoyl Ethanolamide		1.07586	0.92156	Arachidoyl Ethanolamide
1275	1.08168	D-Sedoheptulose 7-phosphate		1.08168	0.687624	D-Sedoheptulose 7-phosphate
1276	1.09468	3-Methyluridine		1.09468	0.747028	3-Methyluridine
1277	1.1125	Dichlorotriazine		1.1125	0.323663	Dichlorotriazine
1278	1.12844	Methyl 5-acetoxy-6,10-dihydroxy-2,4b,7,7,10a,12a-hexamethyl-12-methylene-1,4,8-trioxohexadecahydro-2H-naphtho[1,2-H]isochromene-2-carboxylate		1.12844	1.3029	Methyl 5-acetoxy-6,10-dihydroxy-2,4b,7,7,10a,12a-hexamethyl-12-methylene-1,4,8-trioxohexadecahydro-2H-naphtho[1,2-H]isochromene-2-carboxylate
1279	1.1286	Methyl palmitate		1.1286	1.43239	Methyl palmitate
1280	1.13183	Adrenic acid		1.13183	1.04747	Adrenic acid
1281	1.13489	1-(2-{[4-(2-methoxyphenyl)piperazino]methyl}-4-methyl-1,3-thiazol-5-yl)ethan-1-one		1.13489	0.376918	1-(2-{[4-(2-methoxyphenyl)piperazino]methyl}-4-methyl-1,3-thiazol-5-yl)ethan-1-one
1282	1.14062	L-Tyrosine		1.14062	0.277348	L-Tyrosine
1283	1.14401	s-Nitroso-n-acetyl-d-penicillamine		1.14401	0.583933	s-Nitroso-n-acetyl-d-penicillamine
1284	1.14965	L-Allothreonine		1.14965	0.623546	L-Allothreonine
1285	1.17435	4-(Dimethylamino)-N-[(4R,7S,8aS)-4-{3-[(4-fluorobenzyl)amino]-3-oxopropyl}-1-oxooctahydropyrrolo[1,2-a]pyrazin-7-yl]benzamide		1.17435	1.21312	4-(Dimethylamino)-N-[(4R,7S,8aS)-4-{3-[(4-fluorobenzyl)amino]-3-oxopropyl}-1-oxooctahydropyrrolo[1,2-a]pyrazin-7-yl]benzamide
1286	1.17708	Arbutamine		1.17708	0.325349	Arbutamine
1287	1.17929	N1-[2-(methylthio)-6-(trifluoromethoxy)phenyl]-2,2-dimethylpropanamide		1.17929	0.728028	N1-[2-(methylthio)-6-(trifluoromethoxy)phenyl]-2,2-dimethylpropanamide
1288	1.18002	N-(2,3-Dihydro-1,4-benzodioxin-6-yl)-2-(2,3-dihydro-1-benzofuran-4-yl)-1,3-thiazole-4-carboxamide		1.18002	0.146223	N-(2,3-Dihydro-1,4-benzodioxin-6-yl)-2-(2,3-dihydro-1-benzofuran-4-yl)-1,3-thiazole-4-carboxamide
1289	1.18214	N2-(2-Benzoylphenyl)-1-benzylpyrrolidine-2-carboxamide		1.18214	0.372641	N2-(2-Benzoylphenyl)-1-benzylpyrrolidine-2-carboxamide
1290	1.19656	1-Tetradecylamine		1.19656	0.515737	1-Tetradecylamine
1291	1.19832	gamma-Glutamyl-Se-methylselenocysteine; 5-L-Glutamyl-Se-methylselenocysteine;		1.19832	0.801387	gamma-Glutamyl-Se-methylselenocysteine; 5-L-Glutamyl-Se-methylselenocysteine;
1292	1.20591	N-Acetyl-L-glutamic acid		1.20591	0.964709	N-Acetyl-L-glutamic acid
1293	1.20707	N-(3-Methylbut-2-EN-1-YL)-9H-purin-6-amine		1.20707	0.795565	N-(3-Methylbut-2-EN-1-YL)-9H-purin-6-amine
1294	1.20768	Asparagine		1.20768	0.788438	Asparagine
1295	1.21378	Spisulosine		1.21378	0.449114	Spisulosine
1296	1.22964	Cyclohexyl-[cyclohexyl(sulfo)amino]sulfamic acid		1.22964	0.394476	Cyclohexyl-[cyclohexyl(sulfo)amino]sulfamic acid
1297	1.24127	Diisopropanolamine		1.24127	0.723969	Diisopropanolamine
1298	1.24712	(2R,3S,4S,5R,6R)-6-{[1,7-bis(4-hydroxyphenyl)heptan-3-yl]oxy}-5-{[(2S,3R,4R)-3,4-dihydroxy-4-(hydroxymethyl)oxolan-2-yl]oxy}-2-(hydroxymethyl)oxane-3,4-diol		1.24712	0.967065	(2R,3S,4S,5R,6R)-6-{[1,7-bis(4-hydroxyphenyl)heptan-3-yl]oxy}-5-{[(2S,3R,4R)-3,4-dihydroxy-4-(hydroxymethyl)oxolan-2-yl]oxy}-2-(hydroxymethyl)oxane-3,4-diol
1299	1.2614	6beta-Hydrocodol N-oxide		1.2614	0.394954	6beta-Hydrocodol N-oxide
1300	1.26482	16-dimethylarsinoyl-9Z-hexadecenoic acid		1.26482	0.930298	16-dimethylarsinoyl-9Z-hexadecenoic acid
1301	1.28435	Hydroxyphenyllactic acid		1.28435	2.61131	Hydroxyphenyllactic acid
1302	1.29226	4-amino-2-(4-chlorophenyl)-6-(methylthio)pyrimidine-5-carbonitrile		1.29226	0.85791	4-amino-2-(4-chlorophenyl)-6-(methylthio)pyrimidine-5-carbonitrile
1303	1.29482	5,10,15-trimethyl-4,9,13-trioxatetracyclo[10.3.0.0脗l,芒聛碌.0芒聛赂,脗a芒聛掳]pentadec-1(15)-en-14-one		1.29482	0.327678	5,10,15-trimethyl-4,9,13-trioxatetracyclo[10.3.0.0脗l,芒聛碌.0芒聛赂,脗a芒聛掳]pentadec-1(15)-en-14-one
1304	1.30445	7-{[(2E)-5-hydroxy-3,7-dimethylocta-2,6-dien-1-yl]oxy}-2H-chromen-2-one		1.30445	0.0719599	7-{[(2E)-5-hydroxy-3,7-dimethylocta-2,6-dien-1-yl]oxy}-2H-chromen-2-one
1305	1.32065	Allo-hydroxycitric acid lactone		1.32065	0.971828	Allo-hydroxycitric acid lactone
1306	1.34101	Mesaconic acid		1.34101	1.94617	Mesaconic acid
1307	1.3514	N-({(2R,4S,5R)-5-[6-(2-Furyl)-2-methyl-4-pyrimidinyl]-1-azabicyclo[2.2.2]oct-2-yl}methyl)-2-(2-thienyl)acetamide		1.3514	0.874701	N-({(2R,4S,5R)-5-[6-(2-Furyl)-2-methyl-4-pyrimidinyl]-1-azabicyclo[2.2.2]oct-2-yl}methyl)-2-(2-thienyl)acetamide
1308	1.39749	NP-013285		1.39749	0.986679	NP-013285
1309	1.4105	Dichloromethane; Methylene chloride; Methylene dichloride;		1.4105	0.211255	Dichloromethane; Methylene chloride; Methylene dichloride;
1310	1.41847	3-(5-chloro-2-thienyl)-2-(methylsulfonyl)acrylonitrile		1.41847	1.16623	3-(5-chloro-2-thienyl)-2-(methylsulfonyl)acrylonitrile
1311	1.42178	Heptadecasphingosine (d17:1)		1.42178	0.911719	Heptadecasphingosine (d17:1)
1312	1.42921	N-Acetyl-DL-phenylalanine beta-naphthyl ester		1.42921	0.315976	N-Acetyl-DL-phenylalanine beta-naphthyl ester
1313	1.45948	Selegiline hydrochloride		1.45948	0.397096	Selegiline hydrochloride
1314	1.46937	N-Acetylmethionine sulfoxide		1.46937	0.771244	N-Acetylmethionine sulfoxide
1315	1.46952	4-Methylumbelliferyl glucuronide		1.46952	0.258846	4-Methylumbelliferyl glucuronide
1316	1.48515	4-[4-phenyl-3,6-dihydro-1(2H)-pyridinyl]butanoic acid hydrochloride		1.48515	0.290486	4-[4-phenyl-3,6-dihydro-1(2H)-pyridinyl]butanoic acid hydrochloride
1317	1.48647	S-(2-Hydroxyethyl)-N-acetyl-L-cysteine;		1.48647	0.922985	S-(2-Hydroxyethyl)-N-acetyl-L-cysteine;
1318	1.49097	1-[(1S,2S,3S,4R,5R)-4-{[2-(Dimethylamino)ethyl](methyl)amino}-3-hydroxy-6,8-dioxabicyclo[3.2.1]oct-2-yl]-3-(3-methoxyphenyl)urea		1.49097	1.33624	1-[(1S,2S,3S,4R,5R)-4-{[2-(Dimethylamino)ethyl](methyl)amino}-3-hydroxy-6,8-dioxabicyclo[3.2.1]oct-2-yl]-3-(3-methoxyphenyl)urea
1319	1.49578	methyl 2-(4,5-dimethoxy-2-nitrophenyl)acetate		1.49578	1.22268	methyl 2-(4,5-dimethoxy-2-nitrophenyl)acetate
1320	1.49638	[(2R,3S,4S,5R,6R)-3,4,5-trihydroxy-6-[2-(4-hydroxyphenyl)ethoxy]oxan-2-yl]methyl 2-(2-oxo-2,3-dihydro-1H-indol-3-yl)acetate		1.49638	0.366122	[(2R,3S,4S,5R,6R)-3,4,5-trihydroxy-6-[2-(4-hydroxyphenyl)ethoxy]oxan-2-yl]methyl 2-(2-oxo-2,3-dihydro-1H-indol-3-yl)acetate
1321	1.5077	L-Alanyl-gamma-D-glutamyl-L-lysine; L-Ala-gamma-D-Glu-L-Lys;		1.5077	1.35489	L-Alanyl-gamma-D-glutamyl-L-lysine; L-Ala-gamma-D-Glu-L-Lys;
1322	1.51859	alpha-Methyl-DL-histidine		1.51859	0.755119	alpha-Methyl-DL-histidine
1323	1.53768	Hapten A		1.53768	1.32043	Hapten A
1324	1.57435	D-(-)-Mannitol		1.57435	1.08492	D-(-)-Mannitol
1325	1.64338	2-Amino-4-methylpyrimidine		1.64338	0.609538	2-Amino-4-methylpyrimidine
1326	1.6712	Ethoxzolamide		1.6712	1.11126	Ethoxzolamide
1327	1.68422	Epigoitrin		1.68422	0.70722	Epigoitrin
1328	1.69162	7,7-dimethyl-3-spiro(4,4,-dimethyl-2,6-dioxocyclohexyl)-1,2,3,4,5,6,7,8-octahydro-5-quinolinone		1.69162	0.420597	7,7-dimethyl-3-spiro(4,4,-dimethyl-2,6-dioxocyclohexyl)-1,2,3,4,5,6,7,8-octahydro-5-quinolinone
1329	1.70759	1-Methylphenanthrene;		1.70759	0.640291	1-Methylphenanthrene;
1330	1.72865	3,5-Dihydroxy-2-naphthoic acid		1.72865	0.380183	3,5-Dihydroxy-2-naphthoic acid
1331	1.74006	N-{[(2R,3S,4R,5S)-3,4-Dihydroxy-5-{2-oxo-2-[4-(2-pyridinyl)-1-piperazinyl]ethyl}tetrahydro-2-furanyl]methyl}methanesulfonamide		1.74006	0.902239	N-{[(2R,3S,4R,5S)-3,4-Dihydroxy-5-{2-oxo-2-[4-(2-pyridinyl)-1-piperazinyl]ethyl}tetrahydro-2-furanyl]methyl}methanesulfonamide
1332	1.74104	Forasartan		1.74104	0.312211	Forasartan
1333	1.75613	Fenozan 50F		1.75613	1.02677	Fenozan 50F
1334	1.77795	3-Phosphoglyceric acid		1.77795	0.708119	3-Phosphoglyceric acid
1335	1.77832	Crotonic acid		1.77832	1.85439	Crotonic acid
1336	1.78133	Caldiamide		1.78133	2.19157	Caldiamide
1337	1.83661	Methylenecyclohexane		1.83661	0.174344	Methylenecyclohexane
1338	1.87081	4-{[(2S)-2-{3-[2-(4-Carbamoyl-1-piperidinyl)-4-pyridinyl]-1,2,4-oxadiazol-5-yl}-1-pyrrolidinyl]methyl}benzoic acid		1.87081	0.452145	4-{[(2S)-2-{3-[2-(4-Carbamoyl-1-piperidinyl)-4-pyridinyl]-1,2,4-oxadiazol-5-yl}-1-pyrrolidinyl]methyl}benzoic acid
1339	1.88863	(3R,4S)-4-[2-(Cyclopropylamino)-2-oxoethyl]-3-ethyl-N-[3-(trifluoromethyl)phenyl]-1-piperidinecarboxamide		1.88863	1.688	(3R,4S)-4-[2-(Cyclopropylamino)-2-oxoethyl]-3-ethyl-N-[3-(trifluoromethyl)phenyl]-1-piperidinecarboxamide
1340	1.89705	2-[1-(4-nitrobenzoyl)pyrrolidine-2-amido]benzoic acid		1.89705	0.375376	2-[1-(4-nitrobenzoyl)pyrrolidine-2-amido]benzoic acid
1341	1.91087	2-Chloroacetophenone		1.91087	0.0788515	2-Chloroacetophenone
1342	1.9344	6-Methyladenine		1.9344	1.117	6-Methyladenine
1343	1.94314	Fenpiclonil; 3-(2,3-Dichlorophenyl)-4-cyanopyrrole;		1.94314	1.11699	Fenpiclonil; 3-(2,3-Dichlorophenyl)-4-cyanopyrrole;
1344	1.94499	Adenosine diphosphate ribose		1.94499	0.445522	Adenosine diphosphate ribose
1345	1.96011	1,7-Octadiene		1.96011	0.15384	1,7-Octadiene
1346	1.97153	2,3-Dicyanospiro[cyclohexane-1,5'-cyclohexano[1,2-e]diazepine]		1.97153	2.19157	2,3-Dicyanospiro[cyclohexane-1,5'-cyclohexano[1,2-e]diazepine]
1347	1.99894	Citric acid		1.99894	2.36671	Citric acid
1348	2.00386	2H-Benzo[F]isoindole-1-carbonitrile		2.00386	0.121402	2H-Benzo[F]isoindole-1-carbonitrile
1349	2.03423	1a,1b-dihomo Prostaglandin F2?		2.03423	0.858502	1a,1b-dihomo Prostaglandin F2?
1350	2.05119	9-Amino-N-[3-(Dimethylamino)Propyl]Acridine-4-Carboxamide		2.05119	1.48399	9-Amino-N-[3-(Dimethylamino)Propyl]Acridine-4-Carboxamide
1351	2.08011	(1-(3-Isopropyl-1,2,4-oxadiazol-5-yl)piperidin-4-yl)methyl methanesulfonate		2.08011	1.21103	(1-(3-Isopropyl-1,2,4-oxadiazol-5-yl)piperidin-4-yl)methyl methanesulfonate
1352	2.09135	TriMM		2.09135	0.116156	TriMM
1353	2.10218	NP-021781		2.10218	0.570891	NP-021781
1354	2.10632	Gracilosulfate E		2.10632	0.103573	Gracilosulfate E
1355	2.12683	D-Aspartic acid		2.12683	1.08608	D-Aspartic acid
1356	2.13154	Hexapeptide analogue		2.13154	0.592539	Hexapeptide analogue
1357	2.13177	Gabapentin		2.13177	0.238179	Gabapentin
1358	2.15769	2-Furoic acid		2.15769	2.13671	2-Furoic acid
1359	2.18066	Loganin		2.18066	1.3519	Loganin
1360	2.18637	2-Acetamido-2,6-dideoxygalactose		2.18637	1.66647	2-Acetamido-2,6-dideoxygalactose
1361	2.20348	2-Amino-4-methylpyridine		2.20348	0.724722	2-Amino-4-methylpyridine
1362	2.22478	Presqualene diphosphate		2.22478	0.144337	Presqualene diphosphate
1363	2.30837	1-(1-Naphthylmethyl)-1,2,3,4-tetrahydroisoquinoline-6,7-diol		2.30837	1.24563	1-(1-Naphthylmethyl)-1,2,3,4-tetrahydroisoquinoline-6,7-diol
1364	2.30963	Docosahexaenoyl Ethanolamide		2.30963	1.41034	Docosahexaenoyl Ethanolamide
1365	2.36984	Ethenoadenosine		2.36984	0.0201827	Ethenoadenosine
1366	2.37337	Phosphonoacetic acid		2.37337	0.917045	Phosphonoacetic acid
1367	2.39951	Anandamide (20:1, n-9)		2.39951	1.08608	Anandamide (20:1, n-9)
1368	2.42775	Methylhydroxygliclazide		2.42775	0.772468	Methylhydroxygliclazide
1369	2.49314	Bis-A-tda		2.49314	2.24618	Bis-A-tda
1370	2.49645	Simendan		2.49645	0.187641	Simendan
1371	2.50218	Oxypyrithiamine; 1-(4-Hydroxy-2-methylpyrimid-5-ylmethyl)-3-(2-hydroxyethyl)-2-methylpyridinium;		2.50218	0.230492	Oxypyrithiamine; 1-(4-Hydroxy-2-methylpyrimid-5-ylmethyl)-3-(2-hydroxyethyl)-2-methylpyridinium;
1372	2.51069	Difloxacin		2.51069	0.747621	Difloxacin
1373	2.61693	2-Phosphoglyceric acid		2.61693	0.936799	2-Phosphoglyceric acid
1374	2.66909	O-Phosphoethanolamine		2.66909	2.75225	O-Phosphoethanolamine
1375	2.73434	1-chloro-3-(5'-(penta-1,3-diyn-1-yl)-[2,2'-bithiophen]-5-yl)prop-2-yn-1-ol		2.73434	1.59995	1-chloro-3-(5'-(penta-1,3-diyn-1-yl)-[2,2'-bithiophen]-5-yl)prop-2-yn-1-ol
1376	2.74548	Methylendiglyoxal		2.74548	2.23661	Methylendiglyoxal
1377	2.77569	Dehydroascorbic acid		2.77569	1.82377	Dehydroascorbic acid
1378	2.78557	Naproanilide;		2.78557	1.03601	Naproanilide;
1379	2.8284	trans-Aconitic acid		2.8284	3.12305	trans-Aconitic acid
1380	2.94043	Philanthotoxin 343;		2.94043	0.838366	Philanthotoxin 343;
1381	2.95266	Acutifolactone		2.95266	0.788438	Acutifolactone
1382	2.97282	Oxoglutaric acid		2.97282	1.95376	Oxoglutaric acid
1383	3.11901	Raddeanin A		3.11901	0.234195	Raddeanin A
1384	3.14935	Ethyl 2-[2,5-dioxo-4-(trifluoromethyl)-1,2,5,6,7,8-hexahydroquinolin-1-yl]acetate		3.14935	0.974795	Ethyl 2-[2,5-dioxo-4-(trifluoromethyl)-1,2,5,6,7,8-hexahydroquinolin-1-yl]acetate

## Sheet: Figure 5
Figure 5B							Figure 5D							Figure 5E							Figure 5F							Figure 5H
Olaparib	40.3	44.8	30.7	34.4	35.1		Vehicle	62.1	74	60.6	70.5	58.2		Vehicle	8.54	9.89	9.07	10.33	9.54		Olaparib	42.5	33.2	28.2	24.5	38.9		Vehicle	59.3	69	50.4	62.7	57.4
Veliparib	36.2	24.7	31.7	28.4	33.5		Olaparib	42.1	39.8	31.5	35.4	30.7		Olaparib	5.6	6.76	5.12	4.68	7.04		Veliparib	36.6	23.3	21.7	26.5	40.3		Olaparib	37	25.6	40.5	27.4	31.9
MTAPi	23.7	14.5	13.1	20.8	22.8		Veliparib	33.8	45.2	36.1	42.6	38.3		Veliparib	6.5	6.17	5.63	6.89	7.13		MTAPi	13.4	27.6	15.9	22.3	21.5		Veliparib	42.6	40.4	32.3	30.4	36.5
SAM	-15.6	-21.8	-17.5	-20.2	-18.7		MTAPi	51.7	55.3	47.2	43.2	53.8		MTAPi	7.22	8.93	7.97	8.52	6.21		SAM	-17.9	-22.8	-9.9	-12.7	-26.6		MTAPi	44.5	51.6	42.3	46.6	38.1
Olaparib+ MTAPi	83.1	75.9	81.6	74.2	77.3		SAM	83.1	90.1	81	88.6	95.8		SAM	14.89	12.13	15.6	13.27	14.75		Olaparib+ MTAPi	74	83.9	70.9	69.2	86.5		SAM	80.4	92.9	77.1	81.6	87.7
							Olaparib+ MTAPi	10.1	5.8	12.8	7.3	8.7		Olaparib+ MTAPi	4.63	3.07	2.53	3.05	2.39									Olaparib+ MTAPi	19.4	8.3	14.1	9.6	10.2
Veliparib+ MTAPi	78	66.8	82.9	73.7	75.3										4.63	3.07	2.53	3.05	2.39		Veliparib+ MTAPi	77	63.7	81.8	68.4	75.1
							Veliparib+ MTAPi	10.6	16.2	15.1	13.9	9.4		Veliparib+ MTAPi	4.39	4.2	5.12	3.18	3.64									Veliparib+ MTAPi	24.9	15.7	9.8	14.6	17.4
Olaparib+ MTAPi+SAM	33.2	37.2	28.9	29.4	21.6										4.39	4.2	5.12	3.18	3.64		Olaparib+ MTAPi+SAM	28.9	31.4	22.5	15.3	32.1
							Olaparib+ MTAPi+SAM	80.3	88.1	90.7	83.4	95.6		Olaparib+ MTAPi+SAM	15.4	13.85	13.02	12.28	14.86									Olaparib+ MTAPi+SAM	93.4	81.6	78.6	90.3	82.9
Veliparib+ MTAPi+SAM	31	27.3	22.4	24.7	17.9										15.4	13.85	13.02	12.28	14.86		Veliparib+ MTAPi+SAM	26.9	35.7	24.2	17.6	31.6
							Veliparib+ MTAPi+SAM	98.9	95.8	81.4	86.9	83.1		Veliparib+ MTAPi+SAM	13.85	15.66	14.78	12.66	16.2									Veliparib+ MTAPi+SAM	87.1	94.5	82.7	75.7	83.5
															13.85	15.66	14.78	12.66	16.2
Figure 5C											Figure 5G
	Vehicle	Olaparib	Veliparib	MTAPi	SAM	Olaparib+ MTAPi	Veliparib+ MTAPi	Olaparib+ MTAPi+SAM	Veliparib+ MTAPi+SAM			Vehicle	Olaparib	Veliparib	MTAPi	SAM	Olaparib+ MTAPi	Veliparib+ MTAPi	Olaparib+ MTAPi+SAM	Veliparib+ MTAPi+SAM			Figure 5I
																							Vehicle	12.07	11.2	13.74	10.13	14.87
Days	Survival (1=death)										Days	Survival (1=death)											Olaparib	9.05	6.13	8.48	8.22	7.01
35	1										33	1											Veliparib	9.16	8.13	7.81	6.86	9.21
39	1										36	1											MTAPi	10.49	10.4	9.18	7.35	8.95
41	1										42	1											SAM	15.77	18.82	16.53	17.7	18.07
43	1										45	1											Olaparib+ MTAPi	5.53	5.47	3.21	4.36	6.14
43	1										46	1												5.53	5.47	3.21	4.36	6.14
48	1										48	1											Veliparib+ MTAPi	4.64	6.82	3.9	7.19	4.75
50	1										48	1												4.64	6.82	3.9	7.19	4.75
52	1										52	1											Olaparib+ MTAPi+SAM	15.98	16.2	15.97	17.3	19.34
54	1										55	1												15.98	16.2	15.97	17.3	19.34
55	1										56	1											Veliparib+ MTAPi+SAM	16.17	17.63	18.78	15.22	17.14
55		1									54		1											16.17	17.63	18.78	15.22	17.14
60		1									61		1
64		1									66		1
78		1									68		1
84		1									72		1
90		1									78		1
92		1									84		1
97		1									87		1
100		0									90		1
100		0									100		0
50			1								45			1
52			1								48			1
57			1								51			1
65			1								56			1
71			1								64			1
84			1								68			1
88			1								78			1
92			1								83			1
100			0								92			1
100			0								100			0
46				1							42				1
50				1							45				1
52				1							48				1
62				1							51				1
67				1							55				1
68				1							62				1
78				1							68				1
83				1							73				1
84				1							82				1
95				1							94				1
32					1						32					1
34					1						35					1
38					1						38					1
41					1						40					1
43					1						42					1
45					1						45					1
45					1						45					1
48					1						49					1
50					1						52					1
52					1						54					1
100						0					84						1
100						0					97						1
100						0					100						0
100						0					100						0
100						0					100						0
100						0					100						0
100						0					100						0
100						0					100						0
100						0					100						0
100						0					100						0
92							1				78							1
100							0				92							1
100							0				100							0
100							0				100							0
100							0				100							0
100							0				100							0
100							0				100							0
100							0				100							0
100							0				100							0
100							0				100							0
48								1			42								1
48								1			48								1
52								1			50								1
65								1			54								1
78								1			58								1
80								1			67								1
84								1			74								1
90								1			78								1
92								1			85								1
98								1			100								0
45									1		38									1
50									1		40									1
53									1		48									1
68									1		50									1
75									1		58									1
78									1		67									1
82									1		78									1
86									1		82									1
91									1		100									0
97									1		100									0

## Sheet: Figure 6
Figure 6B
NT			0 h recovrey from olaparib			6 h recovrey from olaparib
MTAP WT	MTAP KO	MTAP KO+SAM	MTAP WT	MTAP KO	MTAP KO+SAM	MTAP WT	MTAP KO	MTAP KO+SAM
2.72	3.83	2.89	52.58	43.5	48.61	19.12	32.76	11.39
3.06	2.85	4.02	43.84	52.83	53.18	18.04	35.7	10.89
4.35	4.71	4.53	46.01	48.79	43.69	17.79	27.57	8.81
Figure 6D
NT			0 h recovrey from olaparib			36 h recovrey from olaparib
MTAP WT	MTAP KO	MTAP KO+SAM	MTAP WT	MTAP KO	MTAP KO+SAM	MTAP WT	MTAP KO	MTAP KO+SAM
1.4	1.1	0.6	15.9	18.9	15.6	7.1	10.9	3.6
0.9	1.2	0.8	18.5	16.9	17.5	6.5	11.2	3.8
0.8	1.8	1.3	17	16	18.3	6.1	11.8	4.5
Figure 6F
MTAP WT	MTAP KO	MTAP KO+SAM	shBRCA1
100	47.2	141.8	22.6
100	45.2	142.7	27.2
100	51.6	130.4	20.9

## Sheet: Figure 7
Figure 7B
NT			Olaparib
MTAP WT	MTAP KO	MTAP KO+SAM	MTAP WT	MTAP KO	MTAP KO+SAM
3.2	2.88	3.95	27.9	12.2	28.1
1.8	1.6	1.5	23.7	15.3	33.44
4.1	3.7	2.28	25.2	14.6	32.2
Figure 7D
NT			Olaparib
MTAP WT	MTAP KO	MTAP KO+SAM	MTAP WT	MTAP KO	MTAP KO+SAM
3.5	4.4	3.5	35.4	20.2	42.1
6.2	6.9	5	40.7	25.6	45.5
5.7	3.7	6.1	32.3	22.3	47.6
Figure 7F
NT			Olaparib
MTAP WT	MTAP KO	MTAP KO+SAM	MTAP WT	MTAP KO	MTAP KO+SAM
4.6	4.2	6.1	45.2	25.5	53.6
5.7	3.5	4.2	40.7	20.7	50.8
6.8	5.7	3.8	47.8	26.1	55.4
Figure 7H
NT			Olaparib
MTAP WT	MTAP KO	MTAP KO+SAM	MTAP WT	MTAP KO	MTAP KO+SAM
2.2	3.6	2.4	24.5	8.6	27.1
1.9	2.3	1.2	20.4	6.3	28.5
3.8	1.5	3.5	18.9	9.6	25.9

## Sheet: Figure 8
Figure 8B
MTAP WT						MTAP KO
Vehicle	Olaparib	Veliparib	MR	Olaparib+MR	Veliparib+MR	Vehicle	Olaparib	Veliparib	MR	Olaparib+MR	Veliparib+MR
32.7	23.1	24.7	18.3	10.2	12.1	20.3	14.2	13.2	10.5	2.9	4.8
29.2	24.8	23.9	16.9	11.8	10.8	19.8	13	14.6	10.2	3.9	3.7
33.5	23.8	25.3	17.6	10.5	11.6	18.5	15.4	15.8	9.5	4.1	4.5
Figure 8C
MTAP WT						MTAP KO
Vehicle	Olaparib	Veliparib	MR	Olaparib+MR	Veliparib+MR	Vehicle	Olaparib	Veliparib	MR	Olaparib+MR	Veliparib+MR
3.89	2.82	2.48	1.84	1.03	1.04	2.43	1.23	1.32	0.87	0.29	0.29
3.52	2.33	2.68	2.06	1.18	1.34	2.72	1.57	1.65	0.98	0.23	0.3
3.06	2.56	2.98	1.76	0.97	1.26	2.25	1.11	1.24	1.04	0.17	0.34
Figure 8D
MTAP WT						MTAP KO
Vehicle	Olaparib	Veliparib	MR	Olaparib+MR	Veliparib+MR	Vehicle	Olaparib	Veliparib	MR	Olaparib+MR	Veliparib+MR
100	87.8	88.1	70.9	36.3	40.2	81.5	52.3	48.1	30.6	2.1	3.7
100	84.9	84.7	61.8	38.1	37.6	84.8	49	53.2	22.8	5.6	5.2
100	79.5	80.2	65.2	32.1	33.6	79.7	42.1	43.2	25.7	4.3	5.8
Figure 8E
Olaparib	-	+	-	-	-	+	+	-	-	-	+	-
Veliparib	-	-	+	-	-	-	-	+	+	-	-	+
MTAPi	-	-	-	+	-	+	-	+	-	+	+	+
MR	-	-	-	-	+	-	+	-	+	+	+	+
	33.9	22.8	25.6	20.2	17.7	15.3	10.1	15.7	12.7	9.5	3.7	4.2
	29.8	22.1	24.1	18.6	16.8	13.2	11.2	15.5	11.9	9.8	2.6	5.1
	32.1	23.3	24.9	19.2	18.1	13.8	10.8	14.2	11.6	10.8	4.1	3.8
Figure 8F
Olaparib	-	+	-	-	-	+	+	-	-	-	+	-
Veliparib	-	-	+	-	-	-	-	+	+	-	-	+
MTAPi	-	-	-	+	-	+	-	+	-	+	+	+
MR	-	-	-	-	+	-	+	-	+	+	+	+
	3.26	3.02	2.92	2.87	2.11	1.21	1.26	1.31	1.18	1.01	0.27	0.41
	3.68	2.69	2.76	2.42	2.17	1.39	0.91	1.87	1.26	0.81	0.16	0.32
	3.87	2.75	3.16	2.75	1.93	1.62	1.07	1.42	1.01	1.05	0.21	0.35
Figure 8G
Olaparib	-	+	-	-	-	+	+	-	-	-	+	-
Veliparib	-	-	+	-	-	-	-	+	+	-	-	+
MTAPi	-	-	-	+	-	+	-	+	-	+	+	+
MR	-	-	-	-	+	-	+	-	+	+	+	+
	100	83.6	85.9	79.5	71.2	50.9	38.6	53.5	43.2	27.5	4.8	5.7
	100	80.8	88.5	80.3	66.7	53.8	35.2	57.5	48.7	31.6	2.6	3.9
	100	86.4	82.3	75.9	63.5	45.1	31.2	48.7	50.9	24.3	3.8	4.8

## Sheet: Figure 9
Figure 9A										Figure 9C										Figure 9E										Figure 9G
Olaparib	+	-	-	+	+	-	+			Olaparib	-	+	-	-	+	+	-	+		Olaparib	+	-	-	+	+	-	+			Olaparib	-	+	-	-	+	+	-	+
MTAPi	-	+	-	+	-	+	+			MTAPi	-	-	+	-	+	-	+	+		MTAPi	-	+	-	+	-	+	+			MTAPi	-	-	+	-	+	-	+	+
MR	-	-	+	-	+	+	+			MR	-	-	-	+	-	+	+	+		MR	-	-	+	-	+	+	+			MR	-	-	-	+	-	+	+	+
	13.5	17.9	22.7	41.9	47.7	54.9	90.7				72.3	51.6	53.2	48.6	31.9	33.9	23.1	4.7			22.8	21.3	23.9	41	43.4	52.5	80.5				62.8	51.5	42.6	42.5	21.2	21.4	25.1	3.6
	19.2	22.6	18.9	38.4	52.7	43.9	96.1				70.7	58	42.9	46.5	27.1	32.2	16.9	6.4			11.3	26.4	20.3	41.2	34.2	56.8	95.4				56.2	48.7	51.7	40.9	30.8	29.5	20.6	5.7
	16.9	16.4	25.8	46.9	48.7	57.9	90.8				62.8	56.6	46.6	42.8	32.6	28.9	20.9	3.9			15.7	16.9	26.7	30.9	45.4	60.9	93.3				52.1	55.1	41.4	32.3	34.1	24.6	17.5	3.6
	7.5	21.1	26.6	44.1	45.5	54.8	92.6				74.6	60.5	48.3	37.1	30.1	25.4	18.6	5.5			9.5	19.1	18.6	53.9	57.1	46.6	97.6				61.8	43.8	46.2	35.5	27.9	18.5	14.8	1.3
	10.8	14.9	20.5	43.7	41.9	47.6	98.4				66.4	53.3	50.9	41.1	33.5	26.1	26.5	6.1			10.4	13.6	27.5	48.3	53.5	40.9	89.2				68.3	52.8	39.9	37.7	26.4	28.2	19.5	4.9
Figure 9B										Figure 9D										Figure 9F										Figure 9H
	Vehicle	Olaparib	MTAPi	MR	Olaparib+ MTAPi	Olaparib+ MR	MTAPi+ MR	3 combo		Olaparib	-	+	-	-	+	+	-	+			Vehicle	Olaparib	MTAPi	MR	Olaparib+ MTAPi	Olaparib+ MR	MTAPi+ MR	3 combo		Olaparib	-	+	-	-	+	+	-	+
										MTAPi	-	-	+	-	+	-	+	+												MTAPi	-	-	+	-	+	-	+	+
Days	Survival (1=death)									MR	-	-	-	+	-	+	+	+		Days	Survival (1=death)									MR	-	-	-	+	-	+	+	+
37	1										9.02	8.57	7.24	7.91	4.21	4.66	4.63	1.16		36	1										14.45	9.28	8.81	9.1	4.89	3.97	3.87	1.87
38	1										9.59	8.11	7.73	7.23	4.54	3.46	3.81	2.19		40	1										10.66	10.97	9.74	8.45	6.33	6.35	5.44	1.31
40	1										9.17	7.83	8.33	6.54	4.46	4.12	4.2	1.36		42	1										9.54	10.39	8.97	9.48	4.64	6.48	3.98	2.03
42	1										10.29	9.23	7.35	6.84	5.19	4.72	3.59	0.77		42	1										13.39	9.86	10.26	7.61	6.08	5.01	4.62	0.68
45	1										10.75	8.87	9.02	7.01	5.26	4.89	2.7	1.25		45	1										10.33	9.72	8.44	9.88	3.89	5.19	4.93	0.54
47	1																			46	1
48	1																			48	1
48	1																			51	1
50	1																			52	1
54	1																			55	1
41		1																		38		1
48		1																		42		1
51		1																		45		1
55		1																		48		1
60		1																		53		1
62		1																		57		1
75		1																		67		1
77		1																		84		1
80		1																		87		1
87		1																		95		1
45			1																	42			1
50			1																	46			1
56			1																	49			1
62			1																	55			1
70			1																	57			1
81			1																	65			1
84			1																	78			1
90			1																	89			1
95			1																	97			1
103			1																	105			1
52				1																43				1
58				1																56				1
67				1																58				1
76				1																78				1
80				1																83				1
84				1																85				1
92				1																93				1
96				1																105				1
111				1																108				1
120				0																112				1
64					1															50					1
68					1															62					1
84					1															68					1
89					1															76					1
95					1															84					1
104					1															93					1
120					0															105					1
120					0															120					0
120					0															120					0
120					0															120					0
67						1														58						1
82						1														68						1
97						1														76						1
107						1														85						1
114						1														97						1
118						1														108						1
120						0														120						0
120						0														120						0
120						0														120						0
120						0														120						0
80							1													67							1
89							1													86							1
102							1													98							1
112							1													105							1
118							1													110							1
120							0													120							0
120							0													120							0
120							0													120							0
120							0													120							0
120							0													120							0
120								0												114								1
120								0												120								0
120								0												120								0
120								0												120								0
120								0												120								0
120								0												120								0
120								0												120								0
120								0												120								0
120								0												120								0
120								0												120								0

## Sheet: Figure 10
Figure 10C										Figure 10D						Figure 10G										Figure 10H						Figure 10I
	NT				21 d post treatment						MTAP WT Vehicle	MTAP WT Veliparib	MTAP KO Vehicle	MTAP KO Veliparib			NT				18 d post treatment						MTAP WT Vehicle	MTAP WT Veliparib	MTAP KO Vehicle	MTAP KO Veliparib			PDX4 Vehicle	PDX4 Veliparib	PDX3 Vehicle	PDX3 Veliparib
MTAP KO	-	-	+	+	-	-	+	+								MTAP KO	-	-	+	+	-	-	+	+
Veliparib	-	+	-	+	-	+	-	+		Days	Survival (1=death)					Veliparib	-	+	-	+	-	+	-	+		Days	Survival (1=death)					Days	Survival (1=death)
	1.9	1.7	4.3	2.7	17.2	12.5	12.6	3.8		22	1						2.3	1.9	3.9	3.6	16.6	13.4	13.9	4.5		18	1					18	1
	4	3.8	5	2.2	15.5	15.5	11.8	1.2		22	1						4.9	3.8	1.2	1.2	18.4	14.4	15.1	2.1		20	1					20	1
	1.3	3.6	3.2	2.8	14.7	12.4	10.3	3.4		25	1						4	3.4	4.5	2.1	15.2	12.4	12.3	3.5		22	1					21	1
	4.1	3.2	3	5	15.7	11.2	14.8	1.2		28	1						4.8	4.7	2.7	1.2	17.8	12.7	14.2	2.5		25	1					28	1
	5.1	4.4	2.2	3.1	18.8	13.8	13.2	0.7		34	1						3.7	3.2	2.2	3.1	15.7	14.2	12.7	1.7		26	1					30	1
	3.1	1.9	2.9	4.7	16.4	10.9	14.2	1.8		35	1						3	3.3	2.3	2.3		15.8	12.2	4.2		27	1					32	1
	1.6	4.4	4.1	4		13.4	11.3	3.5		38	1						5	4.7	4.9	4.4		12.2	11.4	1.9		28	1					35	1
	4.7	2.7	3.4	1.8		13.1	11.2	2.1		40	1						4.8	3.6	2.8	4.2		15.2	12.6	0.8		30	1					38	1
	4.2	2.2	4	4.7		14.5	12.8	2.3		40	1						4.3	2.7	1.6	3.5			13.1	2.3		34	1					45	1
	2.6	4.8	4.3	2.8				2.4		42	1						3.4	1.8	1.8	4.9				1.6		37	1					48	1
	1.4	3.6	1.2	3.9				3.9		45	1						4.1	2.4	1.8	1.9				2.2		40	1					55	1
	1.2	1.8	4.4	4.6				0.8		46	1						2.1	4.4	4.1	3.9				2.7		44	1					57	1
										28		1														24		1				30		1
										32		1														28		1				38		1
										35		1														30		1				45		1
										38		1														32		1				48		1
										43		1														34		1				49		1
										48		1														35		1				52		1
										50		1														42		1				55		1
										54		1														48		1				57		1
										58		1														58		1				61		1
										67		1														62		1				64		1
										70		1														67		1				67		1
										74		1														71		1				72		1
										32			1													28			1			28			1
										35			1													32			1			35			1
										39			1													35			1			39			1
										42			1													40			1			45			1
										48			1													45			1			49			1
										50			1													50			1			54			1
										55			1													52			1			58			1
										58			1													57			1			60			1
										63			1													60			1			66			1
										72			1													65			1			70			1
										78			1													70			1			71			1
										80			0													74			1			75			1
										60				1												54				1		56				1
										67				1												63				1		60				1
										69				1												66				1		64				1
										74				1												70				1		68				1
										80				0												75				1		72				1
										80				0												80				0		76				1
										80				0												80				0		80				0
										80				0												80				0		80				0
										80				0												80				0		80				0
										80				0												80				0		80				0
										80				0												80				0		80				0
										80				0												80				0		80				0

[truncated: 12 more sheets: Figure 11, Supplemental Figure 1, Supplemental Figure 2, Supplemental Figure 3, Supplemental Figure 4, Supplemental Figure 5, Supplemental Figure 6, Supplemental Figure 7, Supplemental Figure 8, Supplemental Figure 9, Supplemental Figure 10, Supplemental Figure 11]
